# Supplementary material for: Genome of Russian Snow-White Chicken Reveals Genetic Features Associated with Adaptations to Cold and Diseases
Source: Int J Mol Sci. 2024 Oct 15;25(20):11066. doi: 10.3390/ijms252011066 (PMC11508066; doi:10.3390/ijms252011066)
Supplement: Supplementary file 1 [file ijms-25-11066-s001.zip]

Archive with 3 entries (3 files):
- supplemental_file1_uniq_region_MYH.fa
- supplemental_file2_uniq_region_OPLAH.fa
- Supplemental_tables.ods
