# Supplementary material for: Genome of Russian Snow-White Chicken Reveals Genetic Features Associated with Adaptations to Cold and Diseases
Source: Int J Mol Sci. 2024 Oct 15;25(20):11066. doi: 10.3390/ijms252011066 (PMC11508066; doi:10.3390/ijms252011066)
Supplement: Supplementary file 1 [file ijms-25-11066-s001.zip › Supplemental_tables.ods]

## Sheet: Table S1
Table S1. Missense mutation in genes from Gene Ontology category “nervous system development”
Gene	Description	Uniq Variants	All Variants	CDS Length
ABI1	abl interactor 1	1	10	1527
APLP2	amyloid beta precursor like protein 2 precursor	1	8	2262
ATP8A2	phospholipid-transporting ATPase IB isoform X1	1	15	3663
BCAS1	breast carcinoma-amplified sequence 1	1	11	1890
BRINP3	BMP/retinoic acid-inducible neural-specific protein 3 isoform X1	1	3	2301
CDH2	cadherin-2 precursor	1	6	2739
CHD7	chromodomain-helicase-DNA-binding protein 7	1	18	9036
CHL1	neural cell adhesion molecule L1-like protein isoform X1	4	21	3678
CXCR4	C-X-C chemokine receptor type 4	1	1	1089
DAB1	disabled homolog 1	1	5	1656
DBN1	drebrin isoform 1	1	16	1959
DMD	dystrophin	2	31	10983
DZANK1	double zinc ribbon and ankyrin repeat-containing protein 1	1	27	2304
EDNRB2	endothelin receptor B subtype 2 isoform X1	1	10	1440
EPHA7	ephrin type-A receptor 7 isoform 1 precursor	1	7	2982
FBXW8	F-box/WD repeat-containing protein 8 isoform X1	1	22	1749
FN1	fibronectin precursor	1	19	7452
GDPD5	glycerophosphodiester phosphodiesterase domain-containing protein 5	1	9	1785
GDPD5	glycerophosphodiester phosphodiesterase domain-containing protein 5 isoform X1	1	9	1800
GPRIN2	GRIN2-like protein	1	10	1818
GPRIN3	G protein-regulated inducer of neurite outgrowth 3	2	35	2241
HCN1	potassium/sodium hyperpolarization-activated cyclic nucleotide-gated channel 1	1	6	2541
HESX1	homeobox protein ANF-1	1	6	633
HEXB	beta-hexosaminidase subunit beta	1	4	1677
HSPA5	endoplasmic reticulum chaperone BiP precursor	1	5	1959
HTR1A	5-hydroxytryptamine receptor 1A	1	2	1242
ITGA8	integrin alpha-8 precursor	1	12	3135
KIAA0319	dyslexia-associated protein KIAA0319 homolog isoform X1	1	21	3201
KIRREL3	kin of IRRE-like protein 3 isoform X1	1	8	2343
LAMA4	laminin subunit alpha-4 isoform X2	1	27	5484
LRRTM2	leucine-rich repeat transmembrane neuronal protein 2 isoform X1	1	4	1548
LTK	leukocyte tyrosine kinase receptor isoform X2	1	56	4368
MED1	mediator of RNA polymerase II transcription subunit 1	3	12	4752
MMP24	matrix metalloproteinase-24	1	2	1791
NRG1	pro-neuregulin-1%2C membrane-bound isoform	1	13	2058
NTRK2	BDNF/NT-3 growth factors receptor precursor	1	2	2457
NTRK2	BDNF/NT-3 growth factors receptor isoform X1	1	2	2529
NTRK3	NT-3 growth factor receptor precursor	1	18	2559
PAFAH1B1	lissencephaly-1 homolog	1	1	1233
PKD2	polycystin-2	1	20	2646
PRKCZ	protein kinase C zeta type isoform X1	1	4	1779
RAC3	ras-related C3 botulinum toxin substrate 3	1	1	579
SEMA3C	semaphorin-3C precursor	1	9	2256
SEMA5A	semaphorin-5A isoform X1	1	7	3231
SLIT1	slit homolog 1 protein precursor	1	47	4635
SLITRK6	SLIT and NTRK-like protein 6	1	7	2523
SOX6	transcription factor SOX-6 isoform X1	1	5	2454
SPG11	spatacsin isoform X1	2	74	7278
SPTBN1	spectrin beta chain%2C non-erythrocytic 1	1	8	7089
STAT3	signal transducer and activator of transcription 3 isoform 1	1	2	2316
TGFBR3	transforming growth factor beta receptor type 3 precursor	2	13	2526
TMEM30A	cell cycle control protein 50A	1	3	1119
TXLNB	beta-taxilin	1	22	2031
UGCG	ceramide glucosyltransferase isoform X1	1	2	1185
UNC5B	netrin receptor UNC5B precursor	1	9	2838
UNC5C	netrin receptor UNC5C isoform 2 precursor	2	12	2853
UNC5C	netrin receptor UNC5C isoforfm 1 precursor	2	12	2796
USH1C	harmonin isoform X1	1	14	1671

## Sheet: Table S2
Table S2. RSW specific mutations in the ROH regions identified in (Fedorova 2022)
Column	Description
CHR	Chromosome name
POS	Coordinate in GGRsw1 genome assembly
TYPE	Type of variation, either SNV, DEL, INS
REF
REF_GROUP_SIZE
N_DEFINED
MAX_PLOIDY
LENGTH
GT_rev_GCA_000002315.5_GRCg6a
GT_rev_GCA_002798355.1_Ogye1.0
GT_rev_GCA_016699485.1_bGalGal1.mat.broiler.GRCg7b
GT_rev_GCA_016700215.2_bGalGal1.pat.whiteleghornlayer.GRCg7w_WZ
GT_rev_GCA_024206055.2_GGswu
GT_rev_GCA_024652985.1_ASM2465298v1
GT_rev_GCA_024652995.1_ASM2465299v1
GT_rev_GCA_024653025.1_ASM2465302v1
GT_rev_GCA_024653035.1_ASM2465303v1
GT_rev_GCA_024653045.1_ASM2465304v1
GT_rev_GCA_024679325.1_ASM2467932v1
GT_rev_GCA_024679355.1_ASM2467935v1
GT_rev_GCA_024679375.1_ASM2467937v1
GT_rev_GCA_024679395.1_ASM2467939v1
GT_rev_GCA_024679415.1_ASM2467941v1
GT_rev_GCA_024679765.1_ASM2467976v1
GT_rev_GCA_024679905.1_ASM2467990v1
GT_rev_GCA_024686275.1_ASM2468627v1
GT_rev_GCA_024686285.1_ASM2468628v1
GT_rev_GCA_024686295.1_ASM2468629v1
GT_rev_GCA_024686315.1_ASM2468631v1
GT_rev_GCA_024686355.1_ASM2468635v1
GT_rev_GCA_024686465.1_ASM2468646v1
GT_rev_GCA_024687005.1_ASM2468700v1
GT_rev_GCA_025370635.1_ASM2537063v1
GT_rev_GCA_027408205.1_bGalGal5.alt
GT_rev_GCA_027408225.1_bGalGal5.pri
GT_rev_GCA_027408255.1_bGalGal4.alt
GT_rev_GCA_027557775.1_bGalGal4.pri
GT_rev_GCA_030849555.1_F025_new_chr_level_genome
GT_rev_GCA_030914265.1_P17_new_chr_level_genome
GT_rev_GCA_030914275.1_W17_new_chr_level_genome
GT_rev_GCA_030979905.1_H3_ncbi
CHR	POS	TYPE	REF	REF_GROUP_SIZE	N_DEFINED	MAX_PLOIDY	LENGTH	GT_rev_GCA_000002315.5_GRCg6a	GT_rev_GCA_002798355.1_Ogye1.0	GT_rev_GCA_016699485.1_bGalGal1.mat.broiler.GRCg7b	GT_rev_GCA_016700215.2_bGalGal1.pat.whiteleghornlayer.GRCg7w_WZ	GT_rev_GCA_024206055.2_GGswu	GT_rev_GCA_024652985.1_ASM2465298v1	GT_rev_GCA_024652995.1_ASM2465299v1	GT_rev_GCA_024653025.1_ASM2465302v1	GT_rev_GCA_024653035.1_ASM2465303v1	GT_rev_GCA_024653045.1_ASM2465304v1	GT_rev_GCA_024679325.1_ASM2467932v1	GT_rev_GCA_024679355.1_ASM2467935v1	GT_rev_GCA_024679375.1_ASM2467937v1	GT_rev_GCA_024679395.1_ASM2467939v1	GT_rev_GCA_024679415.1_ASM2467941v1	GT_rev_GCA_024679765.1_ASM2467976v1	GT_rev_GCA_024679905.1_ASM2467990v1	GT_rev_GCA_024686275.1_ASM2468627v1	GT_rev_GCA_024686285.1_ASM2468628v1	GT_rev_GCA_024686295.1_ASM2468629v1	GT_rev_GCA_024686315.1_ASM2468631v1	GT_rev_GCA_024686355.1_ASM2468635v1	GT_rev_GCA_024686465.1_ASM2468646v1	GT_rev_GCA_024687005.1_ASM2468700v1	GT_rev_GCA_025370635.1_ASM2537063v1	GT_rev_GCA_027408205.1_bGalGal5.alt	GT_rev_GCA_027408225.1_bGalGal5.pri	GT_rev_GCA_027408255.1_bGalGal4.alt	GT_rev_GCA_027557775.1_bGalGal4.pri	GT_rev_GCA_030849555.1_F025_new_chr_level_genome	GT_rev_GCA_030914265.1_P17_new_chr_level_genome	GT_rev_GCA_030914275.1_W17_new_chr_level_genome	GT_rev_GCA_030979905.1_H3_ncbi
chr1	19644545	SNV	T	0	32	1	1	G	G	G	G	G	G	G	G	G	G	G	G	G	G	G	G	G	G	G	G	G	G	G	G	G	G	G	.	G	G	G	G	G
chr1	19647103	SNV	A	0	32	1	1	T	T	T	T	T	T	T	T	T	T	T	T	T	T	T	T	T	T	T	T	T	T	T	T	T	T	T	.	T	T	T	T	T
chr1	19682928	SNV	C	0	32	1	1	T	T	T	T	T	T	T	T	T	T	T	T	T	T	T	T	T	T	T	T	T	T	T	T	T	T	T	.	T	T	T	T	T
chr1	19740131	SNV	T	0	32	1	1	G	G	G	G	G	G	G	G	G	G	G	G	G	G	G	G	G	G	G	G	G	G	G	G	G	G	G	.	G	G	G	G	G
chr1	19796552	SNV	C	0	32	1	1	A	A	A	A	A	A	A	A	A	A	A	A	A	A	A	A	A	A	A	A	A	A	A	A	A	A	A	.	A	A	A	A	A
chr1	19820903	SNV	C	0	32	1	1	T	T	A	T	T	T	T	T	A	T	T	A	T	T	T	T	T	T	T	T	T	T	T	A	T	T	A	.	A	T	T	T	A
chr1	20061797	SNV	T	0	33	1	1	G	G	G	G	G	G	G	G	G	G	G	G	G	G	G	G	G	G	G	G	G	G	G	G	G	G	G	G	G	G	G	G	G
chr1	20085048	SNV	A	0	33	1	1	C	C	C	C	C	C	C	C	C	C	C	C	C	C	C	C	C	C	C	C	C	C	C	C	C	C	C	C	C	C	C	C	C
chr1	20161898	SNV	C	0	32	1	1	A	A	A	A	A	A	A	A	A	A	A	A	A	A	A	A	A	A	A	A	A	A	A	A	A	A	A	.	A	A	A	A	A
chr1	20178738	SNV	C	0	32	1	1	A	A	A	A	A	A	A	A	A	A	A	A	A	A	A	A	A	A	A	A	A	A	A	A	A	A	A	.	A	A	A	A	A
chr1	20222956	SNV	G	0	32	1	1	T	T	T	T	T	T	T	T	T	T	T	T	T	T	T	T	T	T	T	T	T	T	T	T	T	T	T	.	T	T	T	T	T
chr1	20230371	SNV	T	0	32	1	1	G	G	G	G	G	G	G	G	G	G	G	G	G	G	G	G	G	G	G	G	G	G	G	G	G	G	G	.	G	G	G	G	G
chr1	20307365	SNV	G	0	32	1	1	A	A	A	A	A	A	A	A	A	A	A	A	A	A	A	A	A	A	A	A	A	A	A	A	A	A	A	.	A	A	A	A	A
chr1	20310558	SNV	A	0	32	1	1	G	G	G	G	G	G	G	G	G	G	G	G	G	G	G	G	G	G	G	G	G	G	G	G	G	G	G	.	G	G	G	G	G
chr1	20317385	SNV	G	0	32	1	1	T	T	T	T	T	T	T	T	T	T	T	T	T	T	T	T	T	T	T	T	T	T	T	T	T	T	T	.	T	T	T	T	T
chr1	20361834	SNV	C	0	32	1	1	A	A	A	A	A	A	A	A	A	A	A	A	A	A	A	A	A	A	A	A	A	A	A	A	A	A	A	.	A	A	A	A	A
chr1	20513257	SNV	C	0	32	1	1	T	T	T	T	T	T	T	T	T	T	T	T	T	T	T	T	T	T	T	T	T	T	T	T	T	T	T	.	T	T	T	T	T
chr1	20583828	SNV	C	0	32	2	1	T	T	T	T	T	T	T	T	T	T	T	T	T	T	T	T	T	T	T	T	.	T	T	T	T	TT	T	T	T	T	T	T	T
chr1	20584695	SNV	C	0	32	2	1	T	T	T	T	T	T	T	T	T	T	T	T	T	T	T	T	T	T	T	T	.	T	T	T	T	TT	T	T	T	T	T	T	T
chr1	20586174	SNV	C	0	32	2	1	A	A	A	A	A	A	A	A	A	A	A	A	A	A	A	A	A	A	A	A	.	A	A	A	A	AA	A	A	A	A	A	A	A
chr1	20592501	SNV	C	0	33	2	1	T	T	T	T	T	T	T	T	T	T	T	T	T	T	T	T	T	T	T	T	T	T	T	T	T	TT	T	T	T	T	T	T	T
chr1	20599759	SNV	T	0	32	1	1	G	G	G	G	G	G	G	G	G	G	G	G	G	G	G	G	G	G	G	G	G	G	G	G	G	G	G	.	G	G	G	G	G
chr1	20606101	SNV	G	0	32	1	1	C	C	C	C	C	C	C	C	C	C	C	C	C	C	C	C	C	C	C	C	C	C	C	C	C	C	C	.	C	C	C	C	C
chr1	20611070	SNV	T	0	32	1	1	C	C	C	C	C	C	C	C	C	C	C	C	C	C	C	C	C	C	C	C	C	C	C	C	C	C	C	.	C	C	C	C	C
chr1	20613093	SNV	G	0	32	1	1	A	A	A	A	A	A	A	A	A	A	A	A	A	A	A	A	A	A	A	A	A	A	A	A	A	A	A	.	A	A	A	A	A
chr1	20613920	SNV	A	0	31	1	1	C	C	C	C	C	C	.	C	C	C	C	C	C	C	C	C	C	C	C	C	C	C	C	C	C	C	C	.	C	C	C	C	C
chr1	20614509	SNV	C	0	32	1	1	T	T	T	T	T	T	T	T	T	T	T	T	T	T	T	T	T	T	T	T	T	T	T	T	T	T	T	.	T	T	T	T	T
chr1	20621416	SNV	A	0	32	1	1	C	C	C	C	C	C	C	C	C	C	C	C	C	C	C	C	C	C	C	C	C	C	C	C	C	C	C	.	C	C	C	C	C
chr1	20623087	SNV	T	0	32	1	1	C	C	C	C	C	C	C	C	C	C	C	C	C	C	C	C	C	C	C	C	C	C	C	C	C	C	C	.	C	C	C	C	C
chr1	20623571	SNV	T	0	32	1	1	C	C	C	C	C	C	C	C	C	C	C	C	C	C	C	C	C	C	C	C	C	C	C	C	C	C	C	.	C	C	C	C	C
chr1	20624852	SNV	C	0	32	1	1	G	G	G	G	G	G	G	G	G	G	G	G	G	G	G	G	G	G	G	G	G	G	G	G	G	G	G	.	G	G	G	G	G
chr1	20629806	SNV	G	0	32	1	1	T	T	T	T	T	T	T	T	T	T	T	T	T	T	T	T	T	T	T	T	T	T	T	T	T	T	T	.	T	T	T	T	T
chr1	20630404	SNV	G	0	32	1	1	C	C	C	C	C	C	C	C	C	C	C	C	C	C	C	C	C	C	C	C	C	C	C	C	C	C	C	.	C	C	C	C	C
chr1	20631394	SNV	A	0	32	1	1	C	C	C	C	C	C	C	C	C	C	C	C	C	C	C	C	C	C	C	C	C	C	C	C	C	C	C	.	C	C	C	C	C
chr1	20631555	SNV	C	0	32	1	1	T	T	T	T	T	T	T	T	T	T	T	T	T	T	T	T	T	T	T	T	T	T	T	T	T	T	T	.	T	T	T	T	T
chr1	20645396	SNV	A	0	32	1	1	T	T	T	T	T	T	T	T	T	T	T	T	T	T	T	T	T	T	T	T	T	T	T	T	T	T	T	.	T	T	T	T	T
chr1	20652475	SNV	C	0	32	1	1	T	T	T	T	T	T	T	T	T	T	T	T	T	T	T	T	T	T	T	T	T	T	T	T	T	T	T	.	T	T	T	T	T
chr1	20654516	SNV	T	0	32	1	1	G	G	G	G	G	G	G	G	G	G	G	G	G	G	G	G	G	G	G	G	G	G	G	G	G	G	G	.	G	G	G	G	G
chr1	20658047	SNV	G	0	32	1	1	T	T	T	T	T	T	T	T	T	T	T	T	T	T	T	T	T	T	T	T	T	T	T	T	T	T	T	.	T	T	T	T	T
chr1	20658643	SNV	T	0	32	1	1	C	C	C	C	C	C	C	C	C	C	C	C	C	C	C	C	C	C	C	C	C	C	C	C	C	C	C	.	C	C	C	C	C
chr1	20661133	SNV	T	0	32	1	1	C	C	C	C	C	C	C	C	C	C	C	C	C	C	C	C	C	C	C	C	C	C	C	C	C	C	C	.	C	C	C	C	C
chr1	20667507	INS	.	0	32	1	1	T	T	T	T	T	T	T	T	T	T	T	T	T	T	T	T	T	T	T	T	T	T	T	T	T	T	T	.	T	T	T	T	T
chr1	20670684	SNV	T	0	32	1	1	C	C	C	C	C	C	C	C	C	C	C	C	C	C	C	C	C	C	C	C	C	C	C	C	C	C	C	.	C	C	C	C	C
chr1	20672849	SNV	G	0	32	1	1	A	A	A	A	A	A	A	A	A	A	A	A	A	A	A	A	A	A	A	A	A	A	A	A	A	A	A	.	A	A	A	A	A
chr1	20672969	SNV	A	0	32	1	1	C	C	C	C	C	C	C	C	C	C	C	C	C	C	C	C	C	C	C	C	C	C	C	C	C	C	C	.	C	C	C	C	C
chr1	20694869	SNV	T	0	32	1	1	C	C	C	C	C	C	C	C	C	C	C	C	C	C	C	C	C	C	C	C	C	C	C	C	C	C	C	.	C	C	C	C	C
chr1	20717515	SNV	A	0	32	1	1	G	G	G	G	G	G	G	G	G	G	G	G	G	G	G	G	G	G	G	G	G	G	G	G	G	G	G	.	G	G	G	G	G
chr1	20718415	SNV	G	0	32	1	1	C	C	C	C	C	C	C	C	C	C	C	C	C	C	C	C	C	C	C	C	C	C	C	C	C	C	C	.	C	C	C	C	C
chr1	20736231	SNV	T	0	32	1	1	C	C	C	C	C	C	C	C	C	C	C	C	C	C	C	C	C	C	C	C	C	C	C	C	C	C	C	.	C	C	C	C	C
chr1	20749907	SNV	A	0	32	1	1	G	G	G	G	G	G	G	G	G	G	G	G	G	G	G	G	G	G	G	G	G	G	G	G	G	G	G	.	G	G	G	G	G
chr1	20768760	SNV	A	0	32	1	1	G	G	G	G	G	G	G	G	G	G	G	G	G	G	G	G	G	G	G	G	.	G	G	G	G	G	G	G	G	G	G	G	G
chr1	20909346	SNV	G	0	33	1	1	T	T	T	T	T	T	T	T	T	T	T	T	T	T	T	T	T	T	T	T	T	T	T	T	T	T	T	T	T	T	T	T	T
chr1	20965103	SNV	T	0	33	1	1	G	G	G	G	G	G	G	G	G	G	G	G	G	G	G	G	G	G	G	G	G	G	G	G	G	G	G	G	G	G	G	G	G
chr1	20968443	SNV	A	0	33	1	1	C	C	C	C	C	C	C	C	C	C	C	C	C	C	C	C	C	C	C	C	C	C	C	C	C	C	C	C	C	C	C	C	C
chr1	20984970	SNV	T	0	33	1	1	C	C	C	C	C	C	C	C	C	C	C	C	C	C	C	C	C	C	C	C	C	C	C	C	C	C	C	C	C	C	C	C	C
chr1	21023445	SNV	A	0	33	1	1	C	C	C	C	C	C	C	C	C	C	C	C	C	C	C	C	C	C	C	C	C	C	C	C	C	C	C	C	C	C	C	C	C
chr1	21034837	SNV	T	0	33	1	1	A	A	A	A	A	A	A	A	A	A	A	A	A	A	A	A	A	A	A	A	A	A	A	A	A	A	A	A	A	A	A	A	A
chr1	21043942	SNV	T	0	33	1	1	G	G	G	G	G	G	G	G	G	G	G	G	G	G	G	G	G	G	G	G	G	G	G	G	G	G	G	G	G	G	G	G	G
chr1	21070040	SNV	C	0	33	1	1	A	A	A	A	A	A	A	A	A	A	A	A	A	A	A	A	A	A	A	A	A	A	A	A	A	A	A	A	A	A	A	A	A
chr1	21075558	SNV	T	0	33	1	1	G	G	G	G	G	G	G	G	G	G	G	G	G	G	G	G	G	G	G	G	G	G	G	G	G	G	G	G	G	G	G	G	G
chr1	21079103	SNV	G	0	33	1	1	A	A	A	A	A	A	A	A	A	A	A	A	A	A	A	A	A	A	A	A	A	A	A	A	A	A	A	A	A	A	A	A	A
chr1	21168019	SNV	A	0	33	1	1	G	G	G	G	G	G	G	G	G	G	G	G	G	G	G	G	G	G	G	G	G	G	G	G	G	G	G	G	G	G	G	G	G
chr1	21266911	SNV	C	0	33	1	1	A	A	A	A	A	A	A	A	A	A	A	A	A	A	A	A	A	A	A	A	A	A	A	A	A	A	A	A	A	A	A	A	A
chr1	21350854	SNV	T	0	33	1	1	C	C	C	C	C	C	C	C	C	C	C	C	C	C	C	C	C	C	C	C	C	C	C	C	C	C	C	C	C	C	C	C	C
chr1	21499031	SNV	G	0	33	2	1	T	T	T	T	T	T	T	T	T	T	T	T	T	T	T	T	T	T	T	T	T	T	T	T	T	T	T	TT	T	T	T	T	T
chr1	21548920	SNV	G	0	33	1	1	A	A	A	A	A	A	A	A	A	A	A	A	A	A	A	A	A	A	A	A	A	A	A	A	A	A	A	A	A	A	A	A	A
chr1	21579755	SNV	C	0	33	1	1	T	T	T	T	T	T	T	T	T	T	T	T	T	T	T	T	T	T	T	T	T	T	T	T	T	T	T	T	T	T	T	T	T
chr1	21585898	SNV	G	0	33	1	1	T	T	T	T	T	T	T	T	T	T	T	T	T	T	T	T	T	T	T	T	T	T	T	T	T	T	T	T	T	T	T	T	T
chr1	21596285	SNV	G	0	33	1	1	T	T	T	T	T	T	T	T	T	T	T	T	T	T	T	T	T	T	T	T	T	T	T	T	T	T	T	T	T	T	T	T	T
chr1	21658168	SNV	A	0	33	1	1	G	G	G	G	G	G	G	G	G	G	G	G	G	G	G	G	G	G	G	G	G	G	G	G	G	G	G	G	G	G	G	G	G
chr1	21761524	SNV	T	0	33	2	1	C	C	C	C	C	C	C	C	C	C	C	CC	C	C	C	C	C	C	C	C	C	C	C	C	C	C	C	C	C	C	C	C	C
chr1	21791521	SNV	C	0	33	1	1	T	T	T	T	T	T	T	T	T	T	T	T	T	T	T	T	T	T	T	T	T	T	T	T	T	T	T	T	T	T	T	T	T
chr1	21791522	SNV	C	0	33	1	1	G	G	G	G	G	G	G	G	G	G	G	G	G	G	G	G	G	G	G	G	G	G	G	G	G	G	G	G	G	G	G	G	G
chr1	21791524	SNV	C	0	33	1	1	T	T	T	T	T	T	T	T	T	T	T	T	T	T	T	T	T	T	T	T	T	T	T	T	T	T	T	T	T	T	T	T	T
chr1	21866732	SNV	G	0	31	1	1	T	T	T	T	T	T	T	T	T	T	T	.	.	T	T	T	T	T	T	T	T	T	T	T	T	T	T	T	T	T	T	T	T
chr1	21867734	SNV	A	0	31	1	1	C	C	C	C	C	C	C	C	C	C	C	.	.	C	C	C	C	C	C	C	C	C	C	T	C	T	C	C	C	C	C	C	C
chr1	21899038	SNV	A	0	33	2	1	C	C	C	C	C	C	C	C	C	C	C	C	C	CC	C	C	C	C	C	C	C	C	C	C	C	C	C	C	C	C	C	C	C
chr1	21901377	SNV	C	0	33	2	1	T	T	T	T	T	T	T	T	T	T	T	T	T	TT	T	T	T	T	T	T	T	T	T	TT	T	T	T	T	T	T	T	T	T
chr1	21908691	SNV	T	0	33	1	1	C	C	C	C	C	C	C	C	C	C	C	C	C	C	C	C	C	C	C	C	C	C	C	C	C	C	C	C	C	C	C	C	C
chr1	21914640	SNV	G	0	33	1	1	C	C	C	C	C	C	C	C	C	C	C	C	C	C	C	C	C	C	C	C	C	C	C	C	C	C	C	C	C	C	C	C	C
chr1	21915561	SNV	T	0	32	1	1	-	C	C	C	C	C	C	C	C	C	C	C	C	C	C	C	C	C	C	C	C	C	C	C	C	C	C	C	C	C	C	C	C
chr1	21916202	SNV	A	0	33	1	1	G	G	G	G	G	G	G	G	G	G	G	G	G	G	G	G	G	G	G	G	G	G	G	G	G	G	G	G	G	G	G	G	G
chr1	21920224	SNV	T	0	33	1	1	C	C	C	C	C	C	C	C	C	C	C	C	C	C	C	C	C	C	C	C	C	C	C	C	C	C	C	C	C	C	C	C	C
chr1	21922574	SNV	A	0	32	1	1	T	T	T	T	T	T	T	T	T	T	T	-	T	T	T	T	T	T	T	T	T	T	T	T	T	T	T	T	T	T	T	T	T
chr1	21922581	SNV	C	0	32	1	1	A	A	A	A	A	A	A	A	A	A	A	-	A	A	A	A	A	A	A	A	A	A	A	A	A	A	A	A	A	A	A	A	A
chr1	21943099	SNV	G	0	33	1	1	A	A	A	A	A	A	A	A	A	A	A	A	A	A	A	A	A	A	A	A	A	A	A	A	A	A	A	A	A	A	A	A	A
chr1	21943102	SNV	G	0	33	1	1	A	A	A	A	A	A	A	A	A	A	A	A	A	A	A	A	A	A	A	A	A	A	A	A	A	A	A	A	A	A	A	A	A
chr1	21943125	SNV	C	0	33	1	1	T	T	T	T	T	T	T	T	T	T	T	T	T	T	T	T	T	T	T	T	T	T	T	T	T	T	T	T	T	T	T	T	T
chr1	21953332	SNV	A	0	33	1	1	G	G	G	G	G	G	G	G	G	G	G	G	G	G	G	G	G	G	G	G	G	G	G	G	G	G	G	G	G	G	G	G	G
chr1	21953333	SNV	G	0	33	1	1	A	A	A	A	A	A	A	A	A	A	A	A	A	A	A	A	A	A	A	A	A	A	A	A	A	A	A	A	A	A	A	A	A
chr1	21995256	SNV	T	0	32	2	1	C	C	C	C	C	C	C	C	C	C	C	C	C	CC	C	-	C	C	C	C	C	C	C	C	C	C	C	C	C	C	C	C	C
chr1	22007721	SNV	A	0	33	1	1	G	G	G	G	G	G	G	G	G	G	G	G	G	G	G	G	G	G	G	G	G	G	G	G	G	G	G	G	G	G	G	G	G
chr1	22011448	SNV	T	0	33	1	1	C	C	C	C	C	C	C	C	C	C	C	C	C	C	C	C	C	C	C	C	C	C	C	C	C	C	C	C	C	C	C	C	C
chr1	22011461	SNV	A	0	33	1	1	C	C	C	C	C	C	C	C	C	C	C	C	C	C	C	C	C	C	C	C	C	C	C	C	C	C	C	C	C	C	C	C	C
chr1	22013052	SNV	G	0	33	1	1	A	A	A	A	A	A	A	A	A	A	A	A	A	A	A	A	A	A	A	A	A	A	A	A	A	A	A	A	A	A	A	A	A
chr1	22021900	SNV	C	0	33	2	1	G	G	G	G	G	G	G	G	G	G	G	G	GG	G	G	G	G	G	G	G	G	G	G	G	G	G	G	G	G	G	G	G	G
chr1	22025301	SNV	T	0	33	2	1	C	C	C	C	C	C	C	C	C	C	C	C	CC	C	C	C	C	C	C	C	C	C	C	C	C	C	C	C	C	C	C	C	C
chr1	22031846	SNV	A	0	33	1	1	G	G	G	G	G	G	G	G	G	G	G	G	G	G	G	G	G	G	G	G	G	G	G	G	G	G	G	G	G	G	G	G	G
chr1	22032679	SNV	A	0	33	1	1	G	G	G	G	G	G	G	G	G	G	G	G	G	G	G	G	G	G	G	G	G	G	G	G	G	G	G	G	G	G	G	G	G
chr1	22076311	SNV	G	0	33	1	1	A	A	A	A	A	A	A	A	A	A	A	A	A	A	A	A	A	A	A	A	A	A	A	A	A	A	A	A	A	A	A	A	A
chr1	22079909	SNV	A	0	33	1	1	G	G	G	G	G	G	G	G	G	G	G	G	G	G	G	G	G	G	G	G	G	G	G	G	G	G	G	G	G	G	G	G	G
chr1	22089071	SNV	T	0	33	1	1	A	A	A	A	A	A	A	A	A	A	A	A	A	A	A	A	A	A	A	A	A	A	A	A	A	A	A	A	A	A	A	A	A
chr1	22108944	SNV	G	0	33	1	1	T	T	T	T	T	T	T	T	T	T	T	T	T	T	T	T	T	T	T	T	T	T	T	T	T	T	T	T	T	T	T	T	T
chr1	22109619	SNV	A	0	33	1	1	C	C	C	C	C	C	C	C	C	C	C	C	C	C	C	C	C	C	C	C	C	C	C	C	C	C	C	C	C	C	C	C	C
chr1	22112267	SNV	C	0	33	1	1	A	A	A	A	A	A	A	A	A	A	A	A	A	A	A	A	A	A	A	A	A	A	A	A	A	A	A	A	A	A	A	A	A
chr1	22138713	SNV	A	0	32	1	1	G	G	G	G	G	G	G	G	G	G	G	G	.	G	G	G	G	G	G	G	G	G	G	G	G	G	G	G	G	G	G	G	G
chr1	22163485	SNV	A	0	33	2	1	C	C	C	C	C	C	C	C	C	C	C	C	C	C	C	C	C	C	C	C	C	C	C	CC	C	C	C	C	C	C	C	C	C
chr1	22163511	SNV	G	0	33	2	1	A	A	A	A	A	A	A	A	A	A	A	A	A	A	A	A	A	A	A	A	A	A	A	AA	A	A	A	A	A	A	A	A	A
chr1	22163889	SNV	A	0	33	2	1	G	G	G	G	G	G	G	G	G	G	G	G	G	G	G	G	G	G	G	G	G	G	G	GG	G	G	G	G	G	G	G	G	G
chr1	22164207	SNV	G	0	33	2	1	A	A	A	A	A	A	A	A	A	A	A	A	A	A	A	A	A	A	A	A	A	A	A	AA	A	A	A	A	A	A	A	A	A
chr1	22164240	SNV	A	0	33	2	1	G	G	G	G	G	G	G	G	G	G	G	G	G	G	G	G	G	G	G	G	G	G	G	GG	G	G	G	G	G	G	G	G	G
chr1	22172858	SNV	C	0	33	1	1	T	T	T	T	T	T	T	T	T	T	T	T	T	T	T	T	T	T	T	T	T	T	T	T	T	T	T	T	T	T	T	T	T
chr1	22173735	SNV	T	0	33	1	1	C	C	C	C	C	C	C	C	C	C	C	C	C	C	C	C	C	C	C	C	C	C	C	C	C	C	C	C	C	C	C	C	C
chr1	22204094	SNV	C	0	32	1	1	T	T	T	T	T	T	T	T	T	-	T	T	T	T	T	T	T	T	T	T	T	T	T	T	T	T	T	T	T	T	T	T	T
chr1	22206856	SNV	G	0	33	1	1	C	C	C	C	C	C	C	C	C	C	C	C	C	C	C	C	C	C	C	C	C	C	C	C	C	C	C	C	C	C	C	C	C
chr1	45988707	SNV	T	0	32	1	1	C	C	C	C	C	C	C	C	C	C	C	C	C	C	C	C	C	C	C	C	C	C	C	C	C	C	C	.	C	C	C	C	C
chr1	45989921	SNV	G	0	32	1	1	A	A	A	A	A	A	A	A	A	A	A	A	A	A	A	A	A	A	A	A	A	A	A	A	A	A	A	.	A	A	A	A	A
chr1	45991055	SNV	A	0	32	1	1	G	G	G	G	G	G	G	G	G	G	G	G	G	G	G	G	G	G	G	G	G	G	G	G	G	G	G	.	G	G	G	G	G
chr1	45991576	SNV	C	0	32	1	1	T	T	T	T	T	T	T	T	T	T	T	T	T	T	T	T	T	T	T	T	T	T	T	T	T	T	T	.	T	T	T	T	T
chr1	45991757	SNV	C	0	32	1	1	T	T	T	T	T	T	T	T	T	T	T	T	T	T	T	T	T	T	T	T	T	T	T	T	T	T	T	.	T	T	T	T	T
chr1	45991773	SNV	C	0	32	1	1	T	T	T	T	T	T	T	T	T	T	T	T	T	T	T	T	T	T	T	T	T	T	T	T	T	T	T	.	T	T	T	T	T
chr1	45993262	SNV	C	0	32	1	1	T	T	T	T	T	T	T	T	T	T	T	T	T	T	T	T	T	T	T	T	T	T	T	T	T	T	T	.	T	T	T	T	T
chr1	45993716	SNV	C	0	32	1	1	T	T	T	T	T	T	T	T	T	T	T	T	T	T	T	T	T	T	T	T	T	T	T	T	T	T	T	.	T	T	T	T	T
chr1	45996225	SNV	T	0	32	1	1	C	C	C	C	C	C	C	C	C	C	C	C	C	C	C	C	C	C	C	C	C	C	C	C	C	C	C	.	C	C	C	C	C
chr1	46001681	SNV	A	0	32	1	1	T	T	T	T	T	T	T	T	T	T	T	T	T	T	T	T	T	T	T	T	T	T	T	T	T	T	T	.	T	T	T	T	T
chr1	46003765	SNV	A	0	32	1	1	T	T	T	T	T	T	T	T	T	T	T	T	T	T	T	T	T	T	T	T	T	T	T	T	T	T	T	.	T	T	T	T	T
chr1	46015226	INS	.	0	32	1	1	G	G	G	G	G	G	G	G	G	G	G	G	G	G	G	G	G	G	G	G	G	G	G	G	G	G	G	.	G	G	G	G	G
chr1	144329805	SNV	C	0	33	1	1	A	A	A	A	A	A	A	A	A	A	A	A	A	A	A	A	A	A	A	A	A	A	A	A	A	A	A	A	A	A	A	A	A
chr1	144411486	SNV	T	0	30	1	1	C	C	C	C	C	C	C	C	C	C	C	C	C	C	C	C	C	.	C	C	C	C	C	C	C	.	C	.	C	C	C	C	C
chr1	144539609	SNV	A	0	32	1	1	C	C	C	C	C	C	C	C	C	C	C	C	C	C	C	C	C	C	C	C	C	C	C	C	C	.	C	C	C	C	C	C	C
chr1	144617096	SNV	G	0	33	1	1	C	C	C	C	C	C	C	C	C	C	C	C	C	C	C	C	C	C	C	C	C	C	C	C	C	C	C	C	C	C	C	C	C
chr1	144618760	SNV	A	0	33	1	1	G	G	G	G	G	G	G	G	G	G	G	G	G	G	G	G	G	G	G	G	G	G	G	G	G	G	G	G	G	G	G	G	G
chr1	144621514	SNV	T	0	33	1	1	A	A	A	A	A	A	A	A	A	A	A	A	A	A	A	A	A	A	A	A	A	A	A	A	A	A	A	A	A	A	A	A	A
chr1	144624631	SNV	T	0	33	1	1	C	C	C	C	C	C	C	C	C	C	C	C	C	C	C	C	C	C	C	C	C	C	C	C	C	C	C	C	C	C	C	C	C
chr1	144625246	SNV	A	0	33	1	1	C	C	C	C	C	C	C	C	C	C	C	C	C	C	C	C	C	C	C	C	C	C	C	C	C	C	C	C	C	C	C	C	C
chr1	144625900	SNV	T	0	33	1	1	C	C	C	C	C	C	C	C	C	C	C	C	C	C	C	C	C	C	C	C	C	C	C	C	C	C	C	C	C	C	C	C	C
chr1	144626530	SNV	G	0	33	1	1	A	A	A	A	A	A	A	A	A	A	A	A	A	A	A	A	A	A	A	A	A	A	A	A	A	A	A	A	A	A	A	A	A
chr1	144627409	SNV	T	0	33	1	1	C	C	C	C	C	C	C	C	C	C	C	C	C	C	C	C	C	C	C	C	C	C	C	C	C	C	C	C	C	C	C	C	C
chr1	144635439	SNV	C	0	33	1	1	T	T	T	T	T	T	T	T	T	T	T	T	T	T	T	T	T	T	T	T	T	T	T	T	T	T	T	T	T	T	T	T	T
chr1	144635440	SNV	G	0	33	1	1	T	T	T	T	T	T	T	T	T	T	T	T	T	T	T	T	T	T	T	T	T	T	T	T	T	T	T	T	T	T	T	T	T
chr1	144657336	SNV	T	0	32	1	1	C	C	C	C	C	C	C	C	C	C	C	C	C	C	C	C	C	C	C	C	C	C	C	C	C	C	C	.	C	C	C	C	C
chr1	144657340	SNV	A	0	32	1	1	T	T	T	T	T	T	T	T	T	T	T	T	T	T	T	T	T	T	T	T	T	T	T	T	T	T	T	.	T	T	T	T	T
chr1	144657406	SNV	A	0	32	1	1	G	G	G	G	G	G	G	G	G	G	G	G	G	G	G	G	G	G	G	G	G	G	G	G	G	G	G	.	G	G	G	G	G
chr1	144659969	SNV	T	0	33	1	1	G	G	G	G	G	G	G	G	G	G	G	G	G	G	G	G	G	G	G	G	G	G	G	G	G	G	G	G	G	G	G	G	A
chr1	144662080	SNV	G	0	33	1	1	T	T	T	T	T	T	T	T	T	T	T	T	T	T	T	T	T	T	T	T	T	T	T	T	T	T	T	T	T	T	T	T	T
chr1	144665502	SNV	A	0	31	1	1	T	T	T	T	T	T	T	T	T	T	T	T	T	T	T	T	T	-	-	T	T	T	T	T	T	T	T	T	T	T	T	T	T
chr1	144667813	SNV	C	0	33	1	1	T	T	T	T	T	T	T	T	T	T	T	T	T	T	T	T	T	T	T	T	T	T	T	T	T	T	T	T	T	T	T	T	T
chr1	144672636	SNV	T	0	33	1	1	A	A	A	A	A	A	A	A	A	A	A	A	A	A	A	A	A	A	A	A	A	A	A	A	A	A	A	A	A	A	A	A	A
chr1	144674541	SNV	G	0	33	1	1	A	A	A	A	A	A	A	A	A	A	A	A	A	A	A	A	A	A	A	A	A	A	A	A	A	A	A	A	A	A	A	A	A
chr1	144675172	SNV	A	0	33	1	1	T	T	T	T	T	T	T	T	T	T	T	T	T	T	T	T	T	T	T	T	T	T	T	T	T	T	T	T	T	T	T	T	T
chr1	144722428	SNV	C	0	32	1	1	T	T	T	T	T	T	T	T	T	T	T	T	T	T	T	T	T	T	T	T	T	T	T	T	T	.	T	T	T	T	T	T	T
chr1	144726629	SNV	G	0	32	1	1	A	A	A	A	A	A	A	A	A	A	A	A	A	A	A	A	A	A	A	A	A	A	A	A	A	.	A	A	A	A	A	A	A
chr1	144727422	SNV	T	0	32	1	1	C	C	C	C	C	C	C	C	C	C	C	C	C	C	C	C	C	C	C	C	C	C	C	C	C	.	C	C	C	C	C	C	C
chr1	144730495	SNV	T	0	31	1	1	C	C	C	C	C	C	C	C	C	C	C	C	C	C	C	C	C	C	C	C	C	C	-	C	C	.	C	C	C	C	C	C	C
chr1	144732838	SNV	A	0	32	1	1	C	C	C	C	C	C	C	C	C	C	C	C	C	C	C	C	C	C	C	C	C	C	C	C	C	.	C	C	C	C	C	C	C
chr1	144732866	SNV	G	0	32	1	1	A	A	A	A	A	A	A	A	A	A	A	A	A	A	A	A	A	A	A	A	A	A	A	A	A	.	A	A	A	A	A	A	A
chr1	144739291	SNV	A	0	32	1	1	C	C	C	C	C	C	C	C	C	C	C	C	C	C	C	C	C	C	C	C	C	C	C	C	C	.	C	C	C	C	C	C	C
chr1	144740974	SNV	A	0	32	1	1	G	G	G	G	G	G	G	G	G	G	G	G	G	G	G	G	G	G	G	G	G	G	G	G	G	.	G	G	G	G	G	G	G
chr1	144749010	SNV	T	0	32	1	1	C	C	C	C	C	C	C	C	C	C	C	C	C	C	C	C	C	C	C	C	C	C	C	C	C	.	C	C	C	C	C	C	C
chr1	144749642	SNV	A	0	32	1	1	G	G	G	G	G	G	G	G	G	G	G	G	G	G	G	G	G	G	G	G	G	G	G	G	G	.	G	G	G	G	G	G	G
chr1	144750013	SNV	G	0	32	1	1	A	A	A	A	A	A	A	A	A	A	A	A	A	A	A	A	A	A	A	A	A	A	A	A	A	.	A	A	A	A	A	A	A
chr1	144752798	SNV	T	0	32	1	1	C	C	C	C	C	C	C	C	C	C	C	C	C	C	C	C	C	C	C	C	C	C	C	C	C	.	C	C	C	C	C	C	C
chr1	144753160	SNV	T	0	32	1	1	C	C	C	C	C	C	C	C	C	C	C	C	C	C	C	C	C	C	C	C	C	C	C	C	C	.	C	C	C	C	C	C	C
chr1	144753207	SNV	A	0	32	1	1	G	G	G	G	G	G	G	G	G	G	G	G	G	G	G	G	G	G	G	G	G	G	G	G	G	.	G	G	G	G	G	G	G
chr1	144753211	SNV	C	0	32	1	1	T	T	T	T	T	T	T	T	T	T	T	T	T	T	T	T	T	T	T	T	T	T	T	T	T	.	T	T	T	T	T	T	T
chr1	144753234	SNV	T	0	32	1	1	C	C	C	C	C	C	C	C	C	C	C	C	C	C	C	C	C	C	C	C	C	C	C	C	C	.	C	C	C	C	C	C	C
chr1	144753291	SNV	G	0	32	1	1	A	A	A	A	A	A	A	A	A	A	A	A	A	A	A	A	A	A	A	A	A	A	A	A	A	.	A	A	A	A	A	A	A
chr1	144753402	SNV	A	0	32	1	1	T	T	T	T	T	T	T	T	T	T	T	T	T	T	T	T	T	T	T	T	T	T	T	T	T	.	T	T	T	T	T	T	T
chr1	144754454	SNV	G	0	32	1	1	A	A	A	A	A	A	A	A	A	A	A	A	A	A	A	A	A	A	A	A	A	A	A	A	A	.	A	A	A	A	A	A	A
chr1	144755042	SNV	G	0	32	1	1	A	A	A	A	A	A	A	A	A	A	A	A	A	A	A	A	A	A	A	A	A	A	A	A	A	.	A	A	A	A	A	A	A
chr1	144766973	DEL	.	0	32	1	7	CCTTCTG	CCTTCTG	CCTTCTG	CCTTCTG	CCTTCTG	CCTTCTG	CCTTCTG	CCTTCTG	CCTTCTG	CCTTCTG	CCTTCTG	CCTTCTG	CCTTCTG	CCTTCTG	CCTTCTG	CCTTCTG	CCTTCTG	CCTTCTG	CCTTCTG	CCTTCTG	CCTTCTG	CCTTCTG	CCTTCTG	CCTTCTG	CCTTCTG	.	CCTTCTG	CCTTCTG	CCTTCTG	CCTTCTG	CCTTCTG	CCTTCTG	CCTTCTG
chr1	144767682	SNV	T	0	32	1	1	C	C	C	C	C	C	C	C	C	C	C	C	C	C	C	C	C	C	C	C	C	C	C	C	C	.	C	C	C	C	C	C	C
chr1	144767693	SNV	A	0	32	1	1	G	G	G	G	G	G	G	G	G	G	G	G	G	G	G	G	G	G	G	G	G	G	G	G	G	.	G	G	G	G	G	G	G
chr1	144769937	SNV	A	0	32	1	1	G	G	G	G	G	G	G	G	G	G	G	G	G	G	G	G	G	G	G	G	G	G	G	G	G	.	G	G	G	G	G	G	G
chr1	144770504	SNV	G	0	32	1	1	A	A	A	A	A	A	A	A	A	A	A	A	A	A	A	A	A	A	A	A	A	A	A	A	A	.	A	A	A	A	A	A	A
chr1	144790930	SNV	G	0	33	1	1	A	A	A	A	A	A	A	A	A	A	A	A	A	A	A	A	A	A	A	A	A	A	A	A	A	A	A	A	A	A	A	A	A
chr1	144809272	SNV	C	0	33	1	1	A	A	A	A	A	A	A	A	A	A	A	A	A	A	A	A	A	A	A	A	A	A	A	A	A	A	A	A	A	A	A	A	A
chr1	144820781	SNV	C	0	33	1	1	A	A	A	A	A	A	A	A	A	A	A	A	A	A	A	A	A	A	A	A	A	A	A	A	A	A	A	A	A	A	A	A	A
chr1	144826912	SNV	G	0	33	1	1	C	C	C	C	C	C	C	C	C	C	C	C	C	C	C	C	C	C	C	C	C	C	C	C	C	C	C	C	C	C	C	C	C
chr1	144981815	SNV	A	0	33	1	1	G	G	G	G	G	G	G	G	G	G	G	G	G	G	G	G	G	G	G	G	G	G	G	G	G	G	G	G	G	G	G	G	G
chr1	145018304	SNV	C	0	33	1	1	G	G	G	G	G	G	G	G	G	G	G	G	G	G	G	G	G	G	G	G	G	G	G	G	G	G	G	G	G	G	G	G	G
chr1	145033515	SNV	G	0	33	1	1	T	T	T	T	T	T	T	T	T	T	T	T	T	T	T	T	T	T	T	T	T	T	T	T	T	T	T	T	T	T	T	T	T
chr1	145055062	SNV	A	0	33	1	1	C	C	C	C	C	C	C	C	C	C	C	C	C	C	C	C	C	C	C	C	C	C	C	C	C	C	C	C	C	C	C	C	C
chr1	145061432	SNV	G	0	32	1	1	T	-	T	T	T	T	T	T	T	T	T	T	T	T	T	T	T	T	T	T	T	T	T	T	T	T	T	T	T	T	T	T	T
chr1	145064348	SNV	G	0	33	1	1	T	T	T	T	T	T	T	T	T	T	T	T	T	T	T	T	T	T	T	T	T	T	T	T	T	T	T	T	T	T	T	T	T
chr1	145114934	SNV	T	0	33	2	1	G	G	G	G	G	G	G	G	G	G	GG	G	G	G	G	G	G	G	G	G	G	G	G	G	G	G	G	G	G	G	G	G	G
chr1	145117305	SNV	T	0	33	2	1	G	G	G	G	G	G	G	G	G	G	GG	G	G	G	G	G	G	G	G	G	G	G	G	G	G	G	G	G	G	G	G	G	G
chr1	145117334	SNV	G	0	33	2	1	A	A	A	A	A	A	A	A	A	A	AA	A	A	A	A	A	A	A	A	A	A	A	A	A	A	A	A	A	A	A	A	A	A
chr1	145117978	SNV	G	0	32	2	1	C	C	C	C	C	C	C	C	C	C	CC	C	C	C	C	C	C	C	C	C	.	C	C	C	C	C	C	C	C	C	C	C	C
chr1	145118121	SNV	G	0	32	2	1	A	A	A	A	A	A	A	A	A	A	AA	A	A	A	A	A	A	A	A	A	.	A	A	A	A	A	A	A	A	A	A	A	A
chr1	145123232	SNV	A	0	33	1	1	G	G	G	G	G	G	G	G	G	G	G	G	G	G	G	G	G	G	G	G	G	G	G	G	G	G	G	G	G	G	G	G	G
chr1	145123233	SNV	A	0	33	1	1	G	G	G	G	G	G	G	G	G	G	G	G	G	G	G	G	G	G	G	G	G	G	G	G	G	G	G	G	G	G	G	G	G
chr1	145123294	SNV	G	0	33	1	1	C	C	C	C	C	C	C	C	C	C	C	C	C	C	C	C	C	C	C	C	C	C	C	C	C	C	C	C	C	C	C	C	C
chr1	145124524	SNV	G	0	33	1	1	C	C	C	C	C	C	C	C	C	C	C	C	C	C	C	C	C	C	C	C	C	C	C	C	C	C	C	C	C	C	C	C	C
chr1	145125135	SNV	A	0	33	1	1	C	C	C	C	C	C	C	C	C	C	C	C	C	C	C	C	C	C	C	C	C	C	C	C	C	C	C	C	C	C	C	C	C
chr1	145146888	SNV	A	0	33	1	1	G	G	G	G	G	G	G	G	G	G	G	G	G	G	G	G	G	G	G	G	G	G	G	G	G	G	G	G	G	G	G	G	G
chr1	145150022	SNV	T	0	32	1	1	G	G	G	G	G	G	G	G	G	G	G	G	G	G	G	G	G	G	G	G	-	G	G	G	G	G	G	G	G	G	G	G	G
chr1	145150998	SNV	G	0	31	1	1	C	C	C	C	C	C	C	C	C	C	C	C	C	C	C	C	.	C	C	C	-	C	C	C	C	C	C	C	C	C	C	C	C
chr1	145151141	SNV	A	0	31	1	1	G	G	G	G	G	G	G	G	G	G	G	G	G	G	G	G	.	G	G	G	-	G	G	G	G	G	G	G	G	G	G	G	G
chr1	145153644	SNV	T	0	32	1	1	C	C	C	C	C	C	C	C	C	C	C	C	C	C	C	C	C	C	C	C	-	C	C	C	C	C	C	C	C	C	C	C	C
chr1	145154072	SNV	T	0	32	1	1	C	C	C	C	C	C	C	C	C	C	C	C	C	C	C	C	C	C	C	C	-	C	C	C	C	C	C	C	C	C	C	C	C
chr1	145154193	SNV	A	0	32	1	1	G	G	G	G	G	G	G	G	G	G	G	G	G	G	G	G	G	G	G	G	-	G	G	G	G	G	G	G	G	G	G	G	G
chr1	145155075	SNV	A	0	32	1	1	C	C	C	C	C	C	C	C	C	C	C	C	C	C	C	C	C	C	C	C	-	C	C	C	C	C	C	C	C	C	C	C	C
chr1	145155181	SNV	A	0	32	1	1	C	C	C	C	C	C	C	C	C	C	C	C	C	C	C	C	C	C	C	C	-	C	C	C	C	C	C	C	C	C	C	C	C
chr1	145165344	SNV	A	0	33	1	1	C	C	C	C	C	C	C	C	C	C	C	C	C	C	C	C	C	C	C	C	C	C	C	C	C	C	C	C	C	C	C	C	C
chr1	145171021	SNV	C	0	33	1	1	A	A	A	A	A	A	A	A	A	A	A	A	A	A	A	A	A	A	A	A	A	A	A	A	A	A	A	A	A	A	A	A	A
chr1	145178595	SNV	C	0	32	2	1	T	T	T	T	T	T	T	T	T	T	T	T	T	T	T	T	-	T	T	T	TT	T	T	T	T	T	T	T	T	T	T	T	T
chr1	145187587	SNV	T	0	33	1	1	G	G	G	G	G	G	G	G	G	G	G	G	G	G	G	G	G	G	G	G	G	G	G	G	G	G	G	G	G	G	G	G	G
chr1	145215321	SNV	C	0	33	1	1	A	A	A	A	A	A	A	A	A	A	A	A	A	A	A	A	A	A	A	A	A	A	A	A	A	A	A	A	A	A	A	A	A
chr1	145222445	SNV	C	0	33	1	1	A	A	A	A	A	A	A	A	A	A	A	A	A	A	A	A	A	A	A	A	A	A	A	A	A	A	A	A	A	A	A	A	A
chr1	145236545	SNV	T	0	33	1	1	C	C	C	C	C	C	C	C	C	C	C	C	C	C	C	C	C	C	C	C	C	C	C	C	C	C	C	C	C	C	C	C	C
chr1	145243100	SNV	C	0	33	1	1	G	G	G	G	G	G	G	G	G	G	G	G	G	G	G	G	G	G	G	G	G	G	G	G	G	G	G	G	G	G	G	G	G
chr1	145243102	SNV	G	0	33	1	1	A	A	A	A	A	A	A	A	A	A	A	A	A	A	A	A	A	A	A	A	A	A	A	A	A	A	A	A	A	A	A	A	A
chr1	145243103	SNV	A	0	33	1	1	G	G	G	G	G	G	G	G	G	G	G	G	G	G	G	G	G	G	G	G	G	G	G	G	G	G	G	G	G	G	G	G	G
chr1	145243105	SNV	G	0	33	1	1	C	C	C	C	C	C	C	C	C	C	C	C	C	C	C	C	C	C	C	C	C	C	C	C	C	C	C	C	C	C	C	C	C
chr1	145266503	SNV	C	0	33	1	1	A	A	A	A	A	A	A	A	A	A	A	A	A	A	A	A	A	A	A	A	A	A	A	A	A	A	A	A	A	A	A	A	A
chr1	145290921	SNV	A	0	33	1	1	T	T	T	T	T	T	T	T	T	T	T	T	T	T	T	T	T	T	T	T	T	T	T	T	T	T	T	T	T	T	T	T	T
chr1	145291891	SNV	C	0	33	1	1	T	T	T	T	T	T	T	T	T	T	T	T	T	T	T	T	T	T	T	T	T	T	T	T	T	T	T	T	T	T	T	T	T
chr1	145307253	SNV	G	0	33	1	1	A	A	A	A	A	A	A	A	A	A	A	A	A	A	A	A	A	A	A	A	A	A	A	A	A	A	A	A	A	A	A	A	A
chr1	145325205	SNV	A	0	33	1	1	G	G	G	G	G	G	G	G	G	G	G	G	G	G	G	G	G	G	G	G	G	G	G	G	G	G	G	G	G	G	G	G	G
chr1	145358878	SNV	T	0	33	1	1	G	G	G	G	G	G	G	G	G	G	G	G	G	G	G	G	G	G	G	G	G	G	G	G	G	G	G	G	G	G	G	G	G
chr1	145361930	SNV	A	0	33	1	1	G	G	G	G	G	G	G	G	G	G	G	G	G	G	G	G	G	G	G	G	G	G	G	G	G	G	G	G	G	G	G	G	G
chr1	145362681	SNV	C	0	33	1	1	T	T	T	T	T	T	T	T	T	T	T	T	T	T	T	T	T	T	T	T	T	T	T	T	T	T	T	T	T	T	T	T	T
chr1	145367971	SNV	C	0	33	1	1	A	A	A	A	A	A	A	A	A	A	A	A	A	A	A	A	A	A	A	A	A	A	A	A	A	A	A	A	A	A	A	A	A
chr1	145372045	SNV	G	0	33	1	1	A	A	A	A	A	A	A	A	A	A	A	A	A	A	A	A	A	A	A	A	A	A	A	A	A	A	A	A	A	A	A	A	A
chr1	145372076	SNV	C	0	33	1	1	T	T	T	T	T	T	T	T	T	T	T	T	T	T	T	T	T	T	T	T	T	T	T	T	T	T	T	T	T	T	T	T	T
chr1	145372081	SNV	A	0	33	1	1	G	G	G	G	G	G	G	G	G	G	G	G	G	G	G	G	G	G	G	G	G	G	G	G	G	G	G	G	G	G	G	G	G
chr1	145372204	SNV	A	0	32	1	1	G	G	G	G	G	G	G	G	G	G	G	G	G	G	G	G	G	G	G	G	G	G	G	G	-	G	G	G	G	G	G	G	G
chr1	145373600	SNV	T	0	33	1	1	G	G	G	G	G	G	G	G	G	G	G	G	G	G	G	G	G	G	G	G	G	G	G	G	G	G	G	G	G	G	G	G	G
chr1	145376092	SNV	T	0	33	1	1	G	G	G	G	G	G	G	G	G	G	G	G	G	G	G	G	G	G	G	G	G	G	G	G	G	G	G	G	G	G	G	G	G
chr1	145383805	SNV	G	0	33	1	1	A	A	A	A	A	A	A	A	A	A	A	A	A	A	A	A	A	A	A	A	A	A	A	A	A	A	A	A	A	A	A	A	A
chr1	145385191	SNV	C	0	33	1	1	G	G	G	G	G	G	G	G	G	G	G	G	G	G	G	G	G	G	G	G	G	G	G	G	G	G	G	G	G	G	G	G	G
chr1	145388319	SNV	C	0	33	1	1	T	T	T	T	T	T	T	T	T	T	T	T	T	T	T	T	T	T	T	T	T	T	T	T	T	T	T	T	T	T	T	T	T
chr1	145388848	SNV	T	0	33	1	1	C	C	C	C	C	C	C	C	C	C	C	C	C	C	C	C	C	C	C	C	C	G	C	C	C	C	C	C	C	C	C	C	C
chr1	145388853	SNV	A	0	33	1	1	G	G	G	G	G	G	G	G	G	G	G	G	G	G	G	G	G	G	G	G	G	G	G	G	G	G	G	G	G	G	G	G	G
chr1	145390825	SNV	C	0	33	1	1	T	T	T	T	T	T	T	T	T	T	T	T	T	T	T	T	T	T	T	T	T	T	T	T	T	T	T	T	T	T	T	T	T
chr1	145392479	SNV	T	0	33	1	1	C	C	C	C	C	C	C	C	C	C	C	C	C	C	C	C	C	C	C	C	C	C	C	C	C	C	C	C	C	C	C	C	C
chr1	145394678	SNV	G	0	33	1	1	C	C	C	C	C	C	C	C	C	C	C	C	C	C	C	C	C	C	C	C	C	C	C	C	C	C	C	C	C	C	C	C	C
chr1	145395808	SNV	G	0	33	1	1	T	T	T	T	T	T	T	T	T	T	T	T	T	T	T	T	T	T	T	T	T	T	T	T	T	T	T	T	T	T	T	T	T
chr1	145399649	SNV	T	0	33	1	1	A	A	A	A	A	A	A	A	A	A	A	A	A	A	A	A	A	A	A	A	A	A	A	A	A	A	A	A	A	A	A	A	A
chr1	145401029	SNV	T	0	33	1	1	A	A	A	A	A	A	A	A	A	A	A	A	A	A	A	A	A	A	A	A	A	A	A	A	A	A	A	A	A	A	A	A	A
chr1	145402024	SNV	A	0	33	1	1	G	G	G	G	G	G	G	G	G	G	G	G	G	G	G	G	G	G	G	G	G	G	G	G	G	G	G	G	G	G	G	G	G
chr1	145454377	SNV	T	0	32	1	1	A	A	A	A	A	A	A	A	A	A	-	A	A	A	A	A	A	A	A	A	A	A	A	A	A	A	A	A	A	A	A	A	A
chr1	145491821	SNV	C	0	33	1	1	T	T	T	T	T	T	T	T	T	T	T	T	T	T	T	T	T	T	T	T	T	T	T	T	T	T	T	T	T	T	T	T	T
chr1	145590873	SNV	A	0	33	1	1	C	C	C	C	C	C	C	C	C	C	C	C	C	C	C	C	C	C	C	C	C	C	C	C	C	C	C	C	C	C	C	C	C
chr1	145600266	SNV	G	0	33	1	1	A	A	A	A	A	A	A	A	A	A	A	A	A	A	A	A	A	A	A	A	A	A	A	A	A	A	A	A	A	A	A	A	A
chr1	145618568	SNV	A	0	33	1	1	G	G	G	G	G	G	G	G	G	G	G	G	G	G	G	G	G	G	G	G	G	G	G	G	G	G	G	G	G	G	G	G	G
chr1	145618976	SNV	C	0	33	1	1	T	T	T	T	T	T	T	T	T	T	T	T	T	T	T	T	T	T	T	T	T	T	T	T	T	T	T	T	T	T	T	T	T
chr1	145624529	SNV	C	0	32	1	1	T	T	T	T	T	T	T	T	T	T	T	T	T	T	T	T	T	T	T	T	T	T	T	T	T	T	T	T	T	T	-	T	T
chr1	145625909	SNV	C	0	33	1	1	A	A	A	A	A	A	A	A	A	A	A	A	A	A	A	A	A	A	A	A	A	A	A	A	A	A	A	A	A	A	A	A	A
chr1	145626649	SNV	C	0	33	1	1	T	T	T	T	T	T	T	T	T	T	T	T	T	T	T	T	T	T	T	T	T	T	T	T	T	T	T	T	T	T	T	T	T
chr1	145626769	SNV	G	0	33	1	1	T	T	T	T	T	T	T	T	T	T	T	T	T	T	T	T	T	T	T	T	T	T	T	T	T	T	T	T	T	T	T	T	T
chr1	145627803	SNV	G	0	33	1	1	A	A	A	A	A	A	A	A	A	A	A	A	A	A	A	A	A	A	A	A	A	A	A	A	A	A	A	A	A	A	A	A	A
chr1	145627980	SNV	C	0	33	1	1	T	T	T	T	T	T	T	T	T	T	T	T	T	T	T	T	T	T	T	T	T	T	T	T	T	T	T	T	T	T	T	T	T
chr1	145632425	SNV	T	0	33	1	1	G	G	G	G	G	G	G	G	G	G	G	G	G	G	G	G	G	G	G	G	G	G	G	G	G	G	G	G	G	G	G	G	G
chr1	145645832	SNV	G	0	33	2	1	A	A	A	A	A	A	A	A	A	A	A	A	A	A	AA	A	A	A	A	A	A	A	A	A	A	A	A	A	A	A	A	A	A
chr1	145676305	SNV	T	0	33	1	1	C	C	C	C	C	C	C	C	C	C	C	C	C	C	C	C	C	C	C	C	C	C	C	C	C	C	C	C	C	C	C	C	C
chr1	145687308	SNV	T	0	33	1	1	C	C	C	C	C	C	C	C	C	C	C	C	C	C	C	C	C	C	C	C	C	C	C	C	C	C	C	C	C	C	C	C	C
chr1	145695729	SNV	A	0	33	1	1	G	G	G	G	G	G	G	G	G	G	G	G	G	G	G	G	G	G	G	G	G	G	G	G	G	G	G	G	G	G	G	G	G
chr1	145787437	SNV	C	0	33	1	1	T	T	T	T	T	T	T	T	T	T	T	T	T	T	T	T	T	T	T	T	T	T	T	T	T	T	T	T	T	T	T	T	T
chr1	145822151	SNV	C	0	33	2	1	A	A	A	A	A	A	A	A	A	A	AA	A	A	A	A	A	A	A	A	A	A	A	A	A	A	A	A	A	A	A	A	A	A
chr1	145826177	SNV	G	0	33	2	1	T	T	T	T	T	T	T	T	T	T	TT	T	T	T	T	T	T	T	T	T	T	T	T	T	T	T	T	T	T	T	T	T	T
chr1	145844387	SNV	G	0	33	1	1	T	T	T	T	T	T	T	T	T	T	T	T	T	T	T	T	T	T	T	T	T	T	T	T	T	T	T	T	T	T	T	T	T
chr1	145887636	SNV	C	0	32	2	1	A	A	A	A	A	A	A	A	A	A	A	AA	A	A	A	A	A	A	A	A	A	A	A	A	A	A	A	.	A	A	A	A	A
chr1	145904972	SNV	T	0	32	1	1	G	G	G	G	G	G	G	G	G	G	G	G	G	G	G	G	G	G	G	G	G	G	G	G	G	G	G	.	G	G	G	G	G
chr1	145918296	SNV	A	0	33	2	1	G	G	G	G	G	G	G	G	G	G	G	G	G	G	GG	G	G	G	G	G	G	G	G	G	G	G	G	G	G	G	G	G	G
chr1	145918368	SNV	T	0	33	2	1	C	C	C	C	C	C	C	C	C	C	C	C	C	C	CC	C	C	C	C	C	C	C	C	C	C	C	C	C	C	C	C	C	C
chr1	145926541	SNV	T	0	33	2	1	C	C	C	C	C	C	C	C	C	C	C	C	C	C	C	C	C	C	C	CC	C	C	C	C	C	C	C	C	C	C	C	C	C
chr1	145926543	SNV	A	0	33	2	1	G	G	G	G	G	G	G	G	G	G	G	G	G	G	G	G	G	G	G	GG	G	G	G	G	G	G	G	G	G	G	G	G	G
chr1	145931857	SNV	C	0	33	2	1	T	T	T	T	T	T	T	T	T	T	T	T	T	T	T	T	T	T	T	TT	T	T	T	T	T	T	T	T	T	T	T	T	T
chr1	145939367	SNV	T	0	32	1	1	A	A	A	A	A	A	A	A	A	A	A	A	-	A	A	A	A	A	A	A	A	A	A	A	A	A	A	A	A	A	A	A	A
chr1	145939368	SNV	T	0	32	1	1	A	A	A	A	A	A	A	A	A	A	A	A	-	A	A	A	A	A	A	A	A	A	A	A	A	A	A	A	A	A	A	A	A
chr1	145952573	SNV	A	0	33	1	1	G	G	G	G	G	G	G	G	G	G	G	G	G	G	G	G	G	G	G	G	G	G	G	G	G	G	G	G	G	G	G	G	G
chr1	145955278	SNV	C	0	33	1	1	T	T	T	T	T	T	T	T	T	T	T	T	T	T	T	T	T	T	T	T	T	T	T	T	T	T	T	T	T	T	T	T	T
chr1	146013004	SNV	C	0	33	1	1	T	T	T	T	T	T	T	T	T	T	T	T	T	T	T	T	T	T	T	T	T	T	T	T	T	T	T	T	T	T	T	T	T
chr1	146014724	SNV	G	0	33	1	1	C	C	C	C	C	C	C	C	C	C	C	C	C	C	C	C	C	C	C	C	C	C	C	C	C	C	C	C	C	C	C	C	C
chr1	146015141	SNV	G	0	33	1	1	T	T	T	T	T	T	T	T	T	T	T	T	T	T	T	T	T	T	T	T	T	T	T	T	T	T	T	T	T	T	T	T	T
chr1	146022766	SNV	T	0	33	2	1	A	A	A	A	A	A	A	A	A	A	A	A	A	AA	A	A	A	A	A	A	A	A	A	A	A	A	A	A	A	A	A	A	A
chr1	146023607	SNV	A	0	33	1	1	G	G	G	G	G	G	G	G	G	G	G	G	G	G	G	G	G	G	G	G	G	G	G	G	G	G	G	G	G	G	G	G	G
chr1	146023608	SNV	T	0	33	1	1	C	C	C	C	C	C	C	C	C	C	C	C	C	C	C	C	C	C	C	C	C	C	C	C	C	C	C	C	C	C	C	C	C
chr1	146024391	SNV	A	0	33	1	1	G	G	G	G	G	G	G	G	G	G	G	G	G	G	G	G	G	G	G	G	G	G	G	G	G	G	G	G	G	G	G	G	G
chr1	146029905	SNV	G	0	31	1	1	A	A	A	A	A	A	A	A	A	A	A	A	A	A	A	A	.	A	A	A	.	A	A	A	A	A	A	A	A	A	A	A	A
chr1	146038812	SNV	G	0	33	1	1	A	A	A	A	A	A	A	A	A	A	A	A	A	A	A	A	A	A	A	A	A	A	A	A	A	A	A	A	A	A	A	A	A
chr15	1072659	SNV	A	0	33	1	1	C	C	C	C	C	C	C	C	C	C	C	C	C	C	C	C	C	C	C	C	C	C	C	C	C	C	C	C	C	C	C	C	C
chr15	1103148	SNV	G	0	33	1	1	T	T	T	T	T	T	T	T	T	T	T	T	T	T	T	T	T	T	T	T	T	T	T	T	T	T	T	T	T	T	T	T	T
chr15	1109116	SNV	C	0	33	1	1	A	A	A	A	A	A	A	A	A	A	A	A	A	A	A	A	A	A	A	A	A	A	A	A	A	A	A	A	A	A	A	A	A
chr15	1121562	SNV	A	0	33	1	1	C	C	C	C	C	C	C	C	C	C	C	C	C	C	C	C	C	C	C	C	C	C	C	C	C	C	C	C	C	C	C	C	C
chr15	1121657	SNV	T	0	33	1	1	G	G	G	G	G	G	G	G	G	G	G	G	G	G	G	G	G	G	G	G	G	G	G	G	G	G	G	G	G	G	G	G	G
chr15	1124770	SNV	A	0	33	1	1	C	C	C	C	C	C	C	C	C	C	C	C	C	C	C	C	C	C	C	C	C	C	C	C	C	C	C	C	C	C	C	C	C
chr15	1125005	SNV	C	0	33	1	1	A	A	A	A	A	A	A	A	A	A	A	A	A	A	A	A	A	A	A	A	A	A	A	A	A	A	A	A	A	A	A	A	A
chr15	1133276	SNV	G	0	33	1	1	T	T	T	T	T	T	T	T	T	T	T	T	T	T	T	T	T	T	T	T	T	T	T	T	T	T	T	T	T	T	T	T	T
chr15	1134523	SNV	A	0	33	1	1	C	C	C	C	C	C	C	C	C	C	C	C	C	C	C	C	C	C	C	C	C	C	C	C	C	C	C	C	C	C	C	C	C
chr15	1136064	SNV	C	0	33	1	1	A	A	A	A	A	A	A	A	A	A	A	A	A	A	A	A	A	A	A	A	A	A	A	A	A	A	A	A	A	A	A	A	A
chr15	1150994	SNV	C	0	33	1	1	A	A	A	A	A	A	A	A	A	A	A	A	A	A	A	A	A	A	A	A	A	A	A	A	A	A	A	A	A	A	A	A	A
chr15	1156043	SNV	C	0	33	1	1	A	A	A	A	A	A	A	A	A	A	A	A	A	A	A	A	A	A	A	A	A	A	A	A	A	A	A	A	A	A	A	A	A
chr15	1160568	SNV	G	0	33	1	1	T	T	T	T	T	T	T	T	T	T	T	T	T	T	T	T	T	T	T	T	T	T	T	T	T	T	T	T	T	T	T	T	T
chr15	1162075	SNV	C	0	33	1	1	A	A	A	A	A	A	A	A	A	A	A	A	A	A	A	A	A	A	A	A	A	A	A	A	A	A	A	A	A	A	A	A	A
chr15	1167564	SNV	G	0	33	1	1	T	T	T	T	T	T	T	T	T	T	T	T	T	T	T	T	T	T	T	T	T	T	T	T	T	T	T	T	T	T	T	T	T
chr15	1172145	SNV	C	0	33	1	1	A	A	A	A	A	A	A	A	A	A	A	A	A	A	A	A	A	A	A	A	A	A	A	A	A	A	A	A	A	A	A	A	A
chr15	1178827	SNV	C	0	33	1	1	A	A	A	A	A	A	A	A	A	A	A	A	A	A	A	A	A	A	A	A	A	A	A	A	A	A	A	A	A	A	A	A	A
chr15	1205782	SNV	C	0	33	1	1	A	A	A	A	A	A	A	A	A	A	A	A	A	A	A	A	A	A	A	A	A	A	A	A	A	A	A	A	A	A	A	A	A
chr15	1219259	SNV	G	0	32	1	1	T	T	T	T	T	T	T	T	T	T	.	T	T	T	T	T	T	T	T	T	T	T	T	T	T	T	T	T	T	T	T	T	T
chr15	1225263	SNV	G	0	33	1	1	T	T	T	T	T	T	T	T	T	T	T	T	T	T	T	T	T	T	T	T	T	T	T	T	T	T	T	T	T	T	T	T	T
chr15	1229327	SNV	C	0	33	1	1	A	A	A	A	A	A	A	A	A	A	A	A	A	A	A	A	A	A	A	A	A	A	A	A	A	A	A	A	A	A	A	A	A
chr15	1235588	SNV	C	0	33	1	1	A	A	A	A	A	A	A	A	A	A	A	A	A	A	A	A	A	A	A	A	A	A	A	A	A	A	A	A	A	A	A	A	A
chr15	1263907	SNV	T	0	32	1	1	C	C	C	C	C	C	C	C	C	C	-	C	C	C	C	C	C	C	C	C	C	C	C	C	C	C	C	C	C	C	C	C	C
chr15	1281739	SNV	T	0	33	1	1	G	G	G	G	G	G	G	G	G	G	G	G	G	G	G	G	G	G	G	G	G	G	G	G	G	G	G	G	G	G	G	G	G
chr15	1286112	SNV	C	0	33	1	1	A	A	A	A	A	A	A	A	A	A	A	A	A	A	A	A	A	A	A	A	A	A	A	A	A	A	A	A	A	A	A	A	A
chr15	1287485	SNV	C	0	33	1	1	A	A	A	A	A	A	A	A	A	A	A	A	A	A	A	A	A	A	A	A	A	A	A	A	A	A	A	A	A	A	A	A	A
chr15	1325028	SNV	G	0	33	1	1	T	T	T	T	T	T	T	T	T	T	T	T	T	T	T	T	T	T	T	T	T	T	T	T	T	T	T	T	T	T	T	T	T
chr15	1345913	SNV	T	0	33	1	1	C	C	C	C	C	C	C	C	C	C	C	C	C	C	C	C	C	C	C	C	C	C	C	C	C	C	C	C	C	C	C	C	C
chr15	1416334	SNV	A	0	33	1	1	G	G	G	G	G	G	G	G	G	G	G	G	G	G	G	G	G	G	G	G	G	G	G	G	G	G	G	G	G	G	G	G	G
chr15	1520956	SNV	G	0	33	1	1	T	T	T	T	T	T	T	T	T	T	T	T	T	T	T	T	T	T	T	T	T	T	T	T	T	T	T	T	T	T	T	T	T
chr15	1522563	SNV	C	0	33	1	1	A	A	A	A	A	A	A	A	A	A	A	A	A	A	A	A	A	A	A	A	A	A	A	A	A	A	A	A	A	A	A	A	A
chr15	1528929	SNV	C	0	33	1	1	A	A	A	A	A	A	A	A	A	A	A	A	A	A	A	A	A	A	A	A	A	A	A	A	A	A	A	A	A	A	A	A	A
chr15	1547873	SNV	A	0	33	1	1	C	C	C	C	C	C	C	C	C	C	C	C	C	C	C	C	C	C	C	C	C	C	C	C	C	C	C	C	C	C	C	C	C
chr15	1549978	SNV	C	0	33	1	1	A	A	A	A	A	A	A	A	A	A	A	A	A	A	A	A	A	A	A	A	A	A	A	A	A	A	A	A	A	A	A	A	A
chr15	1550191	SNV	A	0	33	1	1	C	C	C	C	C	C	C	C	C	C	C	C	C	C	C	C	C	C	C	C	C	C	C	C	C	C	C	C	C	C	C	C	C
chr15	1591571	SNV	G	0	33	1	1	T	T	T	T	T	T	T	T	T	T	T	T	T	T	T	T	T	T	T	T	T	T	T	T	T	T	T	T	T	T	T	T	T
chr15	1591647	SNV	C	0	33	1	1	G	G	G	G	G	G	G	G	G	G	G	G	G	G	G	G	G	G	G	G	G	G	G	G	G	G	G	G	G	G	G	G	G
chr15	1592920	SNV	T	0	33	1	1	C	C	C	C	C	C	C	C	C	C	C	C	C	C	C	C	C	C	C	C	C	C	C	C	C	C	C	C	C	C	C	C	C
chr15	1594428	SNV	T	0	33	1	1	C	C	C	C	C	C	C	C	C	C	C	C	C	C	C	C	C	C	C	C	C	C	C	C	C	C	C	C	C	C	C	C	C
chr15	1594557	SNV	T	0	33	1	1	C	C	C	C	C	C	C	C	C	C	C	C	C	C	C	C	C	C	C	C	C	C	C	C	C	C	C	C	C	C	C	C	C
chr15	1596595	SNV	G	0	33	1	1	C	C	C	C	C	C	C	C	C	C	C	C	C	C	C	C	C	C	C	C	C	C	C	C	C	C	C	C	C	C	C	C	C
chr15	1598255	SNV	T	0	33	1	1	C	C	C	C	C	C	C	C	C	C	C	C	C	C	C	C	C	C	C	C	C	C	C	C	C	C	C	C	C	C	C	C	C
chr15	1600875	SNV	C	0	33	1	1	T	T	T	T	T	T	T	T	T	T	T	T	T	T	T	T	T	T	T	T	T	T	T	T	T	T	T	T	T	T	T	T	T
chr15	1601768	SNV	A	0	33	1	1	G	G	G	G	G	G	G	G	G	G	G	G	G	G	G	G	G	G	G	G	G	G	G	G	G	G	G	G	G	G	G	G	G
chr15	1624197	SNV	C	0	33	1	1	A	A	A	A	A	A	A	A	A	A	A	A	A	A	A	A	A	A	A	A	A	A	A	A	A	A	A	A	A	A	A	A	A
chr15	1667034	SNV	A	0	33	1	1	T	T	T	T	T	T	T	T	T	T	T	T	T	T	T	T	T	T	T	T	T	T	T	T	T	T	T	T	T	T	T	T	T
chr15	1667039	SNV	C	0	33	1	1	A	A	A	A	A	A	A	A	A	A	A	A	A	A	A	A	A	A	A	A	A	A	A	A	A	A	A	A	A	A	A	A	A
chr15	1669216	SNV	A	0	33	1	1	G	G	G	G	G	G	G	G	G	G	G	G	G	G	G	G	G	G	G	G	G	G	G	G	G	G	G	G	G	G	G	G	G
chr15	1679778	SNV	C	0	33	1	1	A	A	A	A	A	A	A	A	A	A	A	A	A	A	A	A	A	A	A	A	A	A	A	A	A	A	A	A	A	A	A	A	A
chr15	1693177	SNV	G	0	33	1	1	T	T	T	T	T	T	T	T	T	T	T	T	T	T	T	T	T	T	T	T	T	T	T	T	T	T	T	T	T	T	T	T	T
chr15	1715720	SNV	T	0	33	1	1	C	C	C	C	C	C	C	C	C	C	C	C	C	C	C	C	C	C	C	C	C	C	C	C	C	C	C	C	C	C	C	C	C
chr15	1715739	SNV	T	0	33	1	1	C	C	C	C	C	C	C	C	C	C	C	C	C	C	C	C	C	C	C	C	C	C	C	C	C	C	C	C	C	C	C	C	C
chr15	1718767	SNV	A	0	33	1	1	G	G	G	G	G	G	G	G	G	G	G	G	G	G	G	G	G	G	G	G	G	G	G	G	G	G	G	G	G	G	G	G	G
chr15	1733055	SNV	T	0	33	1	1	G	G	G	G	G	G	G	G	G	G	G	G	G	G	G	G	G	G	G	G	G	G	G	G	G	G	G	G	G	G	G	G	G
chr15	1757624	SNV	C	0	33	1	1	A	A	A	A	A	A	A	A	A	A	A	A	A	A	A	A	A	A	A	A	A	A	A	A	A	A	A	A	A	A	A	A	A
chr15	1765471	SNV	C	0	33	1	1	G	G	G	G	G	G	G	G	G	G	G	G	G	G	G	G	G	G	G	G	G	G	G	G	G	G	G	G	G	G	G	G	G
chr15	1773596	SNV	T	0	33	1	1	G	G	G	G	G	G	G	G	G	G	G	G	G	G	G	G	G	G	G	G	G	G	G	G	G	G	G	G	G	G	G	G	G
chr15	1786334	SNV	G	0	33	1	1	T	T	T	T	T	T	T	T	T	T	T	T	T	T	T	T	T	T	T	T	T	T	T	T	T	T	T	T	T	T	T	T	T
chr15	1797261	SNV	C	0	33	1	1	A	A	A	A	A	A	A	A	A	A	A	A	A	A	A	A	A	A	A	A	A	A	A	A	A	A	A	A	A	A	A	A	A
chr15	1823960	SNV	A	0	33	1	1	G	G	G	G	G	G	G	G	G	G	G	G	G	G	G	G	G	G	G	G	G	G	G	G	G	G	G	G	G	G	G	G	G
chr15	1826093	SNV	G	0	33	1	1	A	A	A	A	A	A	A	A	A	A	A	A	A	A	A	A	A	A	A	A	A	A	A	A	A	A	A	A	A	A	A	A	A
chr15	1827180	SNV	A	0	33	1	1	G	G	G	G	G	G	G	G	G	G	G	G	G	G	G	G	G	G	G	G	G	G	G	G	G	G	G	G	G	G	G	G	G
chr15	1839618	SNV	A	0	33	1	1	G	G	G	G	G	G	G	G	G	G	G	G	G	G	G	G	G	G	G	G	G	G	G	G	G	G	G	G	G	G	G	G	G
chr15	1841409	SNV	T	0	33	1	1	C	C	C	C	C	C	C	C	C	C	C	C	C	C	C	C	C	C	C	C	C	C	C	C	C	C	C	C	C	C	C	C	C
chr15	1841912	SNV	A	0	33	1	1	T	T	T	T	T	T	T	T	T	T	T	T	T	T	T	T	T	T	T	T	T	T	T	T	T	T	T	T	T	T	T	T	T
chr15	1844983	SNV	C	0	33	1	1	T	T	T	T	T	T	T	T	T	T	T	T	T	T	T	T	T	T	T	T	T	T	T	T	T	T	T	T	T	T	T	T	T
chr15	1845671	SNV	T	0	33	1	1	C	C	C	C	C	C	C	C	C	C	C	C	C	C	C	C	C	C	C	C	C	C	C	C	C	C	C	C	C	C	C	C	C
chr15	1851611	SNV	C	0	33	1	1	G	G	G	G	G	G	G	G	G	G	G	G	G	G	G	G	G	G	G	G	G	G	G	G	G	G	G	G	G	G	G	G	G
chr15	1854413	SNV	G	0	33	1	1	A	A	A	A	A	A	A	A	A	A	A	A	A	A	A	A	A	A	A	A	A	A	A	A	A	A	A	A	A	A	A	A	A
chr15	1855180	SNV	A	0	33	1	1	G	G	G	G	G	G	G	G	G	G	G	G	G	G	G	G	G	G	G	G	G	G	G	G	G	G	G	G	G	G	G	G	G
chr15	1859581	SNV	T	0	33	1	1	G	G	G	G	G	G	G	G	G	G	G	G	G	G	G	G	G	G	G	G	G	G	G	G	G	G	G	G	G	G	G	G	G
chr15	1860899	SNV	C	0	33	1	1	T	T	T	T	T	T	T	T	T	T	T	T	T	T	T	T	T	T	T	T	T	T	T	T	T	T	T	T	T	T	T	T	T
chr15	1860971	SNV	C	0	33	1	1	T	T	T	T	T	T	T	T	T	T	T	T	T	T	T	T	T	T	T	T	T	T	T	T	T	T	T	T	T	T	T	T	T
chr15	1861604	SNV	T	0	33	1	1	C	C	C	C	C	C	C	C	C	C	C	C	C	C	C	C	C	C	C	C	C	C	C	C	C	C	C	C	C	C	C	C	C
chr15	1873179	SNV	C	0	33	1	1	A	A	A	A	A	A	A	A	A	A	A	A	A	A	A	A	A	A	A	A	A	A	A	A	A	A	A	A	A	A	A	A	A
chr15	1918978	SNV	G	0	33	1	1	T	T	T	T	T	T	T	T	T	T	T	T	T	T	T	T	T	T	T	T	T	T	T	T	T	T	T	T	T	T	T	T	T
chr15	1943051	SNV	C	0	33	1	1	A	A	A	A	A	A	A	A	A	A	A	A	A	A	A	A	A	A	A	A	A	A	A	A	A	A	A	A	A	A	A	A	A
chr15	1966505	SNV	C	0	33	2	1	A	A	A	A	A	A	A	A	A	A	A	A	A	A	A	A	A	A	A	A	A	A	A	AA	A	A	A	A	A	A	A	A	A
chr15	2027146	SNV	C	0	33	1	1	A	A	A	A	A	A	A	A	A	A	A	A	A	A	A	A	A	A	A	A	A	A	A	A	A	A	A	A	A	A	A	A	A
chr15	2034486	SNV	A	0	33	1	1	G	G	G	G	G	G	G	G	G	G	G	G	G	G	G	G	G	G	G	G	G	G	G	G	G	G	G	G	G	G	G	G	G
chr15	2038204	SNV	A	0	33	1	1	G	G	G	G	G	G	G	G	G	G	G	G	G	G	G	G	G	G	G	G	G	G	G	G	G	G	G	G	G	G	G	G	G
chr15	2054030	SNV	A	0	33	2	1	C	C	C	C	C	C	C	C	C	C	CC	C	T	C	C	C	C	C	C	C	CC	C	C	C	C	C	C	C	C	C	C	C	C
chr15	2056986	SNV	C	0	31	1	1	T	T	T	T	T	T	T	T	T	T	-	T	T	T	T	T	T	T	T	-	T	T	T	T	T	T	T	T	T	T	T	T	T
chr15	2059007	SNV	A	0	33	1	1	G	G	G	G	G	G	G	G	G	G	G	G	G	G	G	G	G	G	G	G	G	G	G	G	G	G	G	G	G	G	T	G	G
chr15	2063404	SNV	C	0	33	1	1	T	T	T	T	T	T	T	T	T	T	T	T	T	T	T	T	T	T	T	T	T	T	T	T	T	T	T	T	T	T	T	T	T
chr15	2064225	SNV	T	0	32	1	1	G	G	G	G	G	G	G	G	G	G	G	G	.	G	G	G	G	G	G	G	G	G	G	G	G	G	G	G	G	G	G	G	G
chr15	2066111	SNV	T	0	33	1	1	C	C	C	C	C	C	C	C	C	C	C	C	C	C	C	C	C	C	C	C	C	C	C	C	C	C	C	C	C	C	C	C	C
chr15	2072003	SNV	G	0	33	1	1	C	C	C	C	C	C	C	C	C	C	C	C	C	C	C	C	C	C	C	C	C	C	C	C	C	C	C	C	C	C	C	C	C
chr15	2072370	SNV	A	0	33	1	1	G	G	G	G	G	G	G	G	G	G	G	G	G	G	G	G	G	G	G	G	G	G	G	G	G	G	G	G	G	G	G	G	G
chr15	2077235	SNV	A	0	32	1	1	G	G	G	G	G	G	G	G	G	G	.	G	G	G	G	G	G	G	G	G	G	G	G	G	G	G	G	G	G	G	G	G	G
chr15	2078458	SNV	T	0	33	1	1	A	A	A	A	A	A	A	A	A	A	A	A	A	A	A	N	A	A	A	A	A	A	A	A	A	A	A	A	A	A	A	A	A
chr15	2105230	SNV	G	0	33	1	1	T	T	T	T	T	T	T	T	T	T	T	T	T	T	T	T	T	T	T	T	T	T	T	T	T	T	T	T	T	T	T	T	T
chr15	2130979	SNV	A	0	33	1	1	G	G	G	G	G	G	G	G	G	G	G	G	G	G	G	G	G	G	G	G	G	G	G	G	G	G	G	G	G	G	G	G	G
chr15	2131188	SNV	T	0	33	1	1	C	C	C	C	C	C	C	C	C	C	C	C	C	C	C	C	C	C	C	C	C	C	C	C	C	C	C	C	C	C	C	C	C
chr15	2131462	SNV	T	0	32	1	1	C	C	C	C	C	C	C	C	C	C	C	C	C	C	C	C	C	C	-	C	C	C	C	C	C	C	C	C	C	C	C	C	C
chr15	2132093	SNV	A	0	33	1	1	G	G	G	G	G	G	G	G	G	G	G	G	G	G	G	G	G	G	G	G	G	G	G	G	G	G	G	G	G	G	G	G	G
chr15	2132179	SNV	A	0	33	1	1	G	G	G	G	G	G	G	G	G	G	G	G	G	G	G	G	G	G	G	G	G	G	G	G	G	G	G	G	G	G	G	G	G
chr15	2140734	SNV	T	0	33	1	1	C	C	C	C	C	C	C	C	C	C	C	C	C	C	C	C	C	C	C	C	C	C	C	C	C	C	C	C	C	C	C	C	C
chr15	2140949	SNV	A	0	33	1	1	C	C	C	C	C	C	C	C	C	C	C	C	C	C	C	C	C	C	C	C	C	C	C	C	C	C	C	C	C	C	C	C	C
chr15	2141114	SNV	T	0	33	1	1	C	C	C	C	C	C	C	C	C	C	C	C	C	C	C	C	C	C	C	C	C	C	C	C	C	C	C	C	C	C	C	C	C
chr15	2141561	SNV	A	0	33	1	1	G	G	G	G	G	G	G	G	G	G	G	G	G	G	G	G	G	G	G	G	G	G	G	G	G	G	G	G	G	G	G	G	G
chr15	2148519	SNV	T	0	33	1	1	C	C	C	C	C	C	C	C	C	C	C	C	C	C	C	C	C	C	C	C	C	C	C	C	C	C	C	C	C	C	C	C	C
chr15	2148526	SNV	T	0	33	1	1	A	A	A	A	A	A	A	A	A	A	A	A	A	A	A	A	A	A	A	A	A	A	A	A	A	A	A	A	A	A	A	A	A
chr15	2164237	SNV	C	0	33	1	1	T	T	T	T	T	T	T	T	T	T	T	T	T	T	T	T	T	T	T	T	T	T	T	T	T	T	T	T	T	T	T	T	T
chr15	2167958	SNV	G	0	33	2	1	T	T	T	T	T	T	T	T	T	T	T	T	T	TT	T	T	T	T	T	T	T	T	T	T	T	T	T	T	T	T	T	T	T
chr15	2174836	SNV	C	0	32	1	1	T	T	T	T	T	T	T	T	T	T	T	T	T	T	T	T	T	T	T	T	.	T	T	T	T	T	T	T	T	T	T	T	T
chr15	2174846	SNV	C	0	32	1	1	T	T	T	T	T	T	T	T	T	T	T	T	T	T	T	T	T	T	T	T	.	T	T	T	T	T	T	T	T	T	T	T	T
chr15	2175716	SNV	C	0	33	1	1	G	G	G	G	G	G	G	G	G	G	G	G	G	G	G	G	G	G	G	G	G	G	G	G	G	G	G	G	G	G	G	G	G
chr15	2177898	SNV	G	0	33	1	1	T	T	T	T	T	T	T	T	T	T	T	T	T	T	T	T	T	T	T	T	T	T	T	T	T	T	T	T	T	T	T	T	T
chr15	2179052	SNV	A	0	33	1	1	C	C	C	C	C	C	C	C	C	C	C	C	C	C	C	C	C	C	C	C	C	C	C	C	C	C	C	C	C	C	C	C	C
chr15	2179065	SNV	T	0	33	1	1	C	C	C	C	C	C	C	C	C	C	C	C	C	C	C	C	C	C	C	C	C	C	C	C	C	C	C	C	C	C	C	C	C
chr15	2179148	SNV	T	0	33	1	1	C	C	C	C	C	C	C	C	C	C	C	C	C	C	C	C	C	C	C	C	C	C	C	C	C	C	C	C	C	C	C	C	C
chr15	2180722	SNV	A	0	33	1	1	G	G	G	G	G	G	G	G	G	G	G	G	G	G	G	G	G	G	G	G	G	G	G	G	G	G	G	G	G	G	G	G	G
chr15	2181030	SNV	G	0	33	1	1	A	A	A	A	A	A	A	A	A	A	A	A	A	A	A	A	A	A	A	A	A	A	A	A	A	A	A	A	A	A	A	A	A
chr15	2182258	SNV	T	0	33	1	1	A	A	A	A	A	A	A	A	A	A	A	A	A	A	A	A	A	A	A	A	A	A	A	A	A	A	A	A	A	A	A	A	A
chr15	2183571	SNV	A	0	33	1	1	G	G	G	G	G	G	G	G	G	G	G	G	G	G	G	G	G	G	G	G	G	G	G	G	G	G	G	G	G	G	G	G	G
chr15	2184369	SNV	C	0	33	1	1	T	T	T	T	T	T	T	T	T	T	T	T	T	T	T	T	T	T	T	T	T	T	T	T	T	T	T	T	T	T	T	T	T
chr15	2188765	SNV	A	0	33	1	1	G	G	G	G	G	G	G	G	G	G	G	G	G	G	G	G	G	G	G	G	G	G	G	G	G	G	G	G	G	G	G	G	G
chr15	2189447	SNV	C	0	33	1	1	T	T	T	T	T	T	T	T	T	T	T	T	T	T	T	T	T	T	T	T	T	T	T	T	T	T	T	T	T	T	T	T	T
chr15	2190878	SNV	C	0	33	1	1	G	G	G	G	G	G	G	G	G	G	G	G	G	G	G	G	G	G	G	G	G	G	G	G	G	G	G	G	G	G	G	G	G
chr15	2190879	SNV	T	0	33	1	1	G	G	G	G	G	G	G	G	G	G	G	G	G	G	G	G	G	G	G	G	G	G	G	G	G	G	G	G	G	G	G	G	G
chr15	2201709	SNV	A	0	33	2	1	C	C	C	C	C	C	C	C	C	C	C	C	C	C	C	C	C	C	C	C	CC	C	C	C	C	C	C	C	C	C	C	C	C
chr15	2202631	SNV	A	0	33	2	1	G	G	G	G	G	G	G	G	G	G	G	G	G	G	G	G	G	G	G	G	GG	G	G	G	G	G	G	G	G	G	G	G	G
chr15	2216900	SNV	T	0	33	1	1	C	C	C	C	C	C	C	C	C	C	C	C	C	C	C	C	C	C	C	C	C	C	C	C	C	C	C	C	C	C	C	C	C
chr15	2236935	SNV	T	0	33	1	1	C	C	C	C	C	C	C	C	C	C	C	C	C	C	C	C	C	C	C	C	C	C	C	C	C	C	C	C	C	C	C	C	C
chr15	2238370	SNV	A	0	33	1	1	G	G	G	G	G	G	G	G	G	G	G	G	G	G	G	G	G	G	G	G	G	G	G	G	G	G	G	G	G	G	G	G	G
chr15	2243584	SNV	G	0	33	1	1	C	C	C	C	C	C	C	C	C	C	C	C	C	C	C	C	C	C	C	C	C	C	C	C	C	C	C	C	C	C	C	C	C
chr15	2244564	SNV	A	0	33	1	1	G	G	G	G	G	G	G	G	G	G	G	G	G	G	G	G	G	G	G	G	G	G	G	G	G	G	G	G	G	G	G	G	G
chr15	2246565	SNV	T	0	33	1	1	C	C	C	C	C	C	C	C	C	C	C	C	C	C	C	C	C	C	C	C	C	C	C	C	C	C	C	C	C	C	C	C	C
chr15	2246593	SNV	A	0	33	1	1	G	G	G	G	G	G	G	G	G	G	G	G	G	G	G	G	G	G	G	G	G	G	G	G	G	G	G	G	G	G	G	G	G
chr15	2246915	SNV	G	0	33	1	1	A	A	A	A	A	A	A	A	A	A	A	A	A	A	A	A	A	A	A	A	A	A	A	A	A	A	A	A	A	A	A	A	A
chr15	2263625	SNV	G	0	33	1	1	T	T	T	T	T	T	T	T	T	T	T	T	T	T	T	T	T	T	T	T	T	T	T	T	T	T	T	T	T	T	T	T	T
chr15	2302458	SNV	G	0	33	1	1	T	T	T	T	T	T	T	T	T	T	T	T	T	T	T	T	T	T	T	T	T	T	T	T	T	T	T	T	T	T	T	T	T
chr18	9149542	SNV	C	0	33	1	1	A	A	A	A	A	A	A	A	A	A	A	A	A	A	A	A	A	A	A	A	A	A	A	A	A	A	A	A	A	A	A	A	A
chr18	9185438	SNV	G	0	32	1	1	-	T	C	C	T	T	C	T	T	T	T	T	C	C	T	C	C	C	N	C	C	C	C	T	T	T	C	C	T	C	T	C	T
chr18	9239473	SNV	C	0	33	1	1	A	A	A	A	A	A	A	A	A	A	A	A	A	A	A	A	A	A	A	A	A	A	A	A	A	A	A	A	A	A	A	A	A
chr18	9335657	SNV	G	0	32	1	1	T	T	T	T	T	T	T	T	T	T	T	T	T	T	-	T	T	T	T	T	T	T	T	T	T	T	T	T	T	T	T	T	T
chr18	9357547	SNV	A	0	33	1	1	G	G	G	G	G	G	G	G	G	G	G	G	G	G	G	G	G	G	G	G	G	G	G	G	G	G	G	G	G	G	G	G	G
chr18	9357557	SNV	C	0	33	1	1	A	A	A	A	A	A	A	A	A	A	A	A	A	A	A	A	A	A	A	A	A	A	A	A	A	A	A	A	A	A	A	A	A
chr18	9357561	SNV	A	0	33	1	1	G	G	G	G	G	G	G	G	G	G	G	G	G	G	G	G	G	G	G	G	G	G	G	G	G	G	G	G	G	G	G	G	G
chr18	9359654	SNV	T	0	33	1	1	C	C	C	C	C	C	C	C	C	C	C	C	C	C	C	C	C	C	C	C	C	C	C	C	C	C	C	C	C	C	C	C	C
chr18	9360310	SNV	T	0	33	1	1	C	C	C	C	C	C	C	C	C	C	C	C	C	C	C	C	C	C	C	C	C	C	C	C	C	C	C	C	C	C	C	C	C
chr18	9360825	SNV	T	0	33	1	1	C	C	C	C	C	C	C	C	C	C	C	C	C	C	C	C	C	C	C	C	C	C	C	C	C	C	C	C	C	C	C	C	C
chr18	9360895	SNV	T	0	33	1	1	C	C	C	C	C	C	C	C	C	C	C	C	C	C	C	C	C	C	C	C	C	C	C	C	C	C	C	C	C	C	C	C	C
chr18	9366096	SNV	T	0	32	1	1	C	C	C	C	C	C	C	C	C	C	C	C	C	C	C	C	C	C	C	C	C	-	C	C	C	C	C	C	C	C	C	C	C
chr18	9366394	SNV	C	0	33	1	1	A	A	A	A	A	A	A	A	A	A	A	A	A	A	A	A	A	A	A	A	A	A	A	A	A	A	A	A	A	A	A	A	A
chr18	9372275	SNV	A	0	31	1	1	C	C	C	C	C	C	C	C	C	C	C	C	C	C	C	C	C	C	C	C	C	-	C	C	C	.	C	C	C	C	C	C	C
chr18	9380489	SNV	T	0	32	1	1	G	G	G	G	G	G	G	G	G	G	G	G	G	G	G	G	G	G	G	G	G	G	G	G	G	.	G	G	G	G	G	G	G
chr18	9411713	SNV	C	0	32	1	1	A	A	A	A	A	A	A	A	A	A	A	A	A	A	A	A	A	A	A	A	A	A	A	A	A	.	A	A	A	A	A	A	A
chr18	9420498	SNV	A	0	32	1	1	G	G	G	G	G	G	G	G	G	G	G	G	G	G	G	G	G	G	G	G	G	G	G	G	G	.	G	G	G	G	G	G	G
chr18	9482639	SNV	G	0	32	2	1	A	A	A	A	A	A	A	A	A	A	A	A	A	A	A	A	A	A	A	A	AA	A	A	A	A	.	A	A	A	A	A	A	A
chr18	9482803	SNV	T	0	32	2	1	C	C	C	C	C	C	C	C	C	C	C	C	C	C	C	C	C	C	C	C	CC	C	C	C	C	.	C	C	C	C	C	C	C
chr18	9485926	SNV	A	0	32	1	1	G	G	G	G	G	G	G	G	G	G	G	G	G	G	G	G	G	G	G	G	G	G	G	G	G	.	G	G	G	G	G	G	G
chr18	9488246	SNV	C	0	33	1	1	A	A	A	A	A	A	A	A	A	A	A	A	A	A	A	A	A	A	A	A	A	A	A	A	A	A	A	A	A	A	A	A	A
chr18	9495567	SNV	C	0	33	1	1	A	A	A	A	A	A	A	A	A	A	A	A	A	A	A	A	A	A	A	A	A	A	A	A	A	A	A	A	A	A	A	A	A
chr18	9503921	SNV	C	0	33	1	1	A	A	A	A	A	A	A	A	A	A	A	A	A	A	A	A	A	A	A	A	A	A	A	A	A	A	A	A	A	A	A	A	A
chr18	9546057	SNV	C	0	30	1	1	A	A	A	A	A	A	A	A	N	A	A	A	A	A	A	N	N	A	A	-	N	A	-	A	A	A	A	A	A	-	A	A	A
chr18	9566739	SNV	G	0	32	1	1	T	T	T	T	T	T	T	T	T	T	T	T	T	T	T	T	T	T	T	T	T	T	T	T	T	.	T	T	T	T	T	T	T
chr18	9567392	SNV	G	0	32	1	1	T	T	T	T	T	T	T	T	T	T	T	T	T	T	T	T	T	T	T	T	T	T	T	T	T	.	T	T	T	T	T	T	T
chr18	9679874	SNV	T	0	33	1	1	C	C	C	C	C	C	C	C	C	C	C	C	C	C	C	C	C	C	C	C	C	C	C	C	C	C	C	C	C	C	C	C	C
chr18	9681471	SNV	T	0	33	1	1	G	G	G	G	G	G	G	G	G	G	G	G	G	G	G	G	G	G	G	G	G	G	G	G	G	G	G	G	G	G	G	G	G
chr18	9681959	SNV	T	0	33	1	1	C	C	C	C	C	C	C	C	C	C	C	C	C	C	C	C	C	C	C	C	C	C	C	C	C	C	C	C	C	C	C	C	C
chr18	9682531	SNV	A	0	33	1	1	G	G	G	G	G	G	G	G	G	G	G	G	G	G	G	G	G	G	G	G	G	G	G	G	G	G	G	G	G	G	G	G	G
chr18	9684798	SNV	T	0	33	1	1	C	C	C	C	C	C	C	C	C	C	C	C	C	C	C	C	C	C	C	C	C	C	C	C	C	C	C	C	C	C	C	C	C
chr18	9685132	SNV	A	0	33	1	1	G	G	G	G	G	G	G	G	G	G	G	G	G	G	G	G	G	G	G	G	G	G	G	G	G	G	G	G	G	G	G	G	G
chr18	9686548	SNV	A	0	33	1	1	G	G	G	G	G	G	G	G	G	G	G	G	G	G	G	G	G	G	G	G	G	G	G	G	G	G	G	G	G	G	G	G	G
chr18	9689739	SNV	G	0	33	1	1	T	T	T	T	T	T	T	T	T	T	T	T	T	T	T	T	T	T	T	T	T	T	T	T	T	T	T	T	T	T	T	T	T
chr18	9690098	SNV	A	0	33	1	1	G	G	G	G	G	G	G	G	G	G	G	G	G	G	G	G	G	G	G	G	G	G	G	G	G	G	G	G	G	G	G	G	G
chr18	9700527	SNV	A	0	33	1	1	G	G	G	G	G	G	G	G	G	G	G	G	G	G	G	G	G	G	G	G	G	G	G	G	G	G	G	G	G	G	G	G	G
chr18	9719596	SNV	T	0	32	1	1	C	C	C	C	C	C	C	C	C	C	C	.	C	C	C	C	C	C	C	C	C	C	C	C	C	C	C	C	C	C	C	C	C
chr18	9824009	SNV	C	0	33	1	1	T	T	T	T	T	T	T	T	T	T	T	T	T	T	T	T	T	T	T	T	T	T	T	T	T	T	T	T	T	T	T	T	T
chr18	9855110	SNV	C	0	32	1	1	A	A	A	A	A	A	A	A	A	A	.	A	A	A	A	A	A	A	A	A	A	A	A	A	A	A	A	A	A	A	A	A	A
chr18	9880990	SNV	G	0	33	1	1	T	T	T	T	T	T	T	T	T	T	T	T	T	T	T	T	T	T	T	T	T	T	T	T	T	T	T	T	T	T	T	T	T
chr18	9906679	SNV	A	0	33	1	1	G	G	G	G	G	G	G	G	G	G	G	G	G	G	G	G	G	G	G	G	G	G	G	G	G	G	G	G	G	G	G	G	G
chr18	9915844	SNV	G	0	33	1	1	A	A	A	A	A	A	A	A	A	A	A	A	A	A	A	A	A	A	A	A	A	A	A	A	A	A	A	A	A	A	A	A	A
chr18	9924305	SNV	A	0	33	1	1	G	G	G	G	G	G	G	G	G	G	G	G	G	G	G	G	G	G	G	G	G	G	G	G	G	G	G	G	G	G	G	G	G
chr18	9924689	SNV	A	0	33	1	1	C	C	C	C	C	C	C	C	C	C	C	C	C	C	C	C	C	C	C	C	C	C	C	C	C	C	C	C	C	C	C	C	C
chr18	9926485	SNV	T	0	33	1	1	C	C	C	C	C	C	C	C	C	C	C	C	C	C	C	C	C	C	C	C	C	C	C	C	C	C	C	C	C	C	C	C	C
chr18	9932005	SNV	T	0	33	1	1	C	C	C	C	C	C	C	C	C	C	C	C	C	C	C	C	C	C	C	C	C	C	C	C	C	C	C	C	C	C	C	C	C
chr18	9935213	SNV	T	0	33	1	1	C	C	C	C	C	C	C	C	C	C	C	C	C	C	C	C	C	C	C	C	C	C	C	C	C	C	C	C	C	C	C	C	C
chr18	9935214	SNV	G	0	33	1	1	C	C	C	C	C	C	C	C	C	C	C	C	C	C	C	C	C	C	C	C	C	C	C	C	C	C	C	C	C	C	C	C	C
chr18	9969332	SNV	C	0	33	1	1	A	A	A	A	A	A	A	A	A	A	A	A	A	A	A	A	A	A	A	A	A	A	A	A	A	A	A	A	A	A	A	A	A
chr18	9977946	SNV	A	0	33	1	1	G	G	G	G	G	G	G	G	G	G	G	G	G	G	G	G	G	G	G	G	G	G	G	G	G	G	G	G	G	G	G	G	G
chr18	9983317	SNV	A	0	33	1	1	G	G	G	G	G	G	G	G	G	G	G	G	G	G	G	G	G	G	G	G	G	G	G	G	G	G	G	G	G	G	G	G	G
chr18	9985005	SNV	G	0	33	1	1	T	T	T	T	T	T	T	T	T	T	T	T	T	T	T	T	T	T	T	T	T	T	T	T	T	T	T	T	T	T	T	T	T
chr18	9993921	SNV	G	0	33	1	1	T	T	T	T	T	T	T	T	T	T	T	T	T	T	T	T	T	T	T	T	T	T	T	T	T	T	T	T	T	T	T	T	T
chr18	10008444	SNV	C	0	33	2	1	A	A	A	A	A	A	A	A	A	A	A	A	A	A	A	A	A	A	A	A	A	A	A	AA	A	A	A	A	A	A	A	A	A
chr18	10013150	SNV	G	0	33	2	1	T	T	T	T	T	T	T	T	T	T	T	T	T	T	T	T	T	T	T	T	T	T	T	TT	T	T	T	T	T	T	T	T	T
chr18	10019285	SNV	C	0	33	2	1	A	A	A	A	A	A	A	A	A	A	A	A	A	A	A	A	A	A	A	A	A	A	A	AA	A	A	A	A	A	A	A	A	A
chr18	10020794	SNV	G	0	33	2	1	T	T	T	T	T	T	T	T	T	T	T	T	T	T	T	T	T	T	T	T	T	T	T	TT	T	T	T	T	T	T	T	T	T
chr18	10025877	SNV	A	0	33	1	1	C	C	C	C	C	C	C	C	C	C	C	C	C	C	C	C	C	C	C	C	C	C	C	C	C	C	C	C	C	C	C	C	C
chr18	10033654	SNV	A	0	33	1	1	C	C	C	C	C	C	C	C	C	C	C	C	C	C	C	C	C	C	C	C	C	C	C	C	C	C	C	C	C	C	C	C	C
chr18	10049837	SNV	T	0	33	1	1	C	C	C	C	C	C	C	C	C	C	C	C	C	C	C	C	C	C	C	C	C	C	C	C	C	C	C	C	C	C	C	C	C
chr18	10065331	SNV	G	0	33	1	1	T	T	T	T	T	T	T	T	T	T	T	T	T	T	T	T	T	T	T	T	T	T	T	T	T	T	T	T	T	T	T	T	T
chr18	10066824	SNV	C	0	33	1	1	A	A	A	A	A	A	A	A	A	A	A	A	A	A	A	A	A	A	A	A	A	A	A	A	A	A	A	A	A	A	A	A	A
chr18	10075681	SNV	C	0	33	1	1	A	A	A	A	A	A	A	A	A	A	A	A	A	A	A	A	A	A	A	A	A	A	A	A	A	A	A	A	A	A	A	A	A
chr18	10086990	SNV	A	0	33	1	1	G	G	G	G	G	G	G	G	G	G	G	G	G	G	G	G	G	G	G	G	G	G	G	G	G	G	G	G	G	G	G	G	G
chr18	10103458	SNV	G	0	32	2	1	T	T	T	T	T	T	T	T	T	T	TT	T	T	.	T	T	T	T	T	T	T	T	T	T	T	T	T	T	T	T	T	T	T
chr18	10106521	SNV	C	0	33	1	1	A	A	A	A	A	A	A	A	A	A	A	A	A	A	A	A	A	A	A	A	A	A	A	A	A	A	A	A	A	A	A	A	A
chr18	10122487	SNV	T	0	33	1	1	G	G	G	G	G	G	G	G	G	G	G	G	G	G	G	G	G	G	G	G	G	G	G	G	G	G	G	G	G	G	G	G	G
chr18	10124214	SNV	C	0	33	1	1	A	A	A	A	A	A	A	A	A	A	A	A	A	A	A	A	A	A	A	A	A	A	A	A	A	A	A	A	A	A	A	A	A
chr18	10140092	SNV	C	0	32	1	1	A	A	A	A	A	A	A	A	A	A	A	A	A	A	A	A	A	A	A	A	A	A	A	A	A	A	A	.	A	A	A	A	A
chr18	10151537	INS	.	0	32	1	1	A	A	A	A	A	A	A	A	A	A	A	A	A	A	A	A	A	A	A	A	A	A	A	A	A	A	A	.	A	A	A	A	A
chr18	10173478	SNV	G	0	32	1	1	T	T	T	T	T	T	T	T	T	T	T	T	T	T	T	T	T	T	T	T	T	T	T	T	T	T	T	.	T	T	T	T	T
chr18	10174819	SNV	T	0	32	1	1	C	C	C	C	C	C	C	C	C	C	C	C	C	C	C	C	C	C	C	C	C	C	C	C	C	C	C	.	C	C	C	C	C
chr18	10188561	SNV	T	0	33	1	1	C	C	C	C	C	C	C	C	C	C	C	C	C	C	C	C	C	C	C	C	C	C	C	C	C	C	C	C	C	C	C	C	C
chr18	10202335	SNV	G	0	33	1	1	T	T	T	T	T	T	T	T	T	T	T	T	T	T	T	T	T	T	T	T	T	T	T	T	T	T	T	T	T	T	T	T	T
chr18	10210979	SNV	C	0	33	1	1	G	A	G	A	G	A	A	A	G	G	G	G	G	G	G	G	A	G	G	G	G	G	G	G	G	G	G	G	G	G	G	G	G
chr18	10217539	SNV	T	0	33	1	1	G	G	G	G	G	G	G	G	G	G	G	G	G	G	G	G	G	G	G	G	G	G	G	G	G	G	G	G	G	G	G	G	G
chr18	10291441	SNV	C	0	32	1	1	A	A	A	A	A	A	A	A	A	A	A	A	A	A	A	A	A	A	A	A	A	A	A	A	A	A	A	.	A	A	A	A	A
chr18	10295891	SNV	G	0	32	1	1	A	A	A	A	A	A	A	A	A	A	A	A	A	A	A	A	A	A	A	A	A	A	A	A	A	A	A	.	A	A	A	A	A
chr18	10295964	SNV	T	0	32	1	1	C	C	C	C	C	C	C	C	C	C	C	C	C	C	C	C	C	C	C	C	C	C	C	C	C	C	C	.	C	C	C	C	C
chr18	10351666	SNV	T	0	32	1	1	C	C	C	C	C	C	C	C	C	C	C	C	C	C	C	C	C	C	C	C	C	C	C	C	C	C	C	.	C	C	C	C	C
chr18	10353008	SNV	A	0	32	1	1	C	C	C	C	C	C	C	C	C	C	C	C	C	C	C	C	C	C	C	C	C	C	C	C	C	C	C	.	C	C	C	C	C
chr18	10358855	SNV	C	0	32	1	1	A	A	A	A	A	A	A	A	A	A	A	A	A	A	A	A	A	A	A	A	A	A	A	A	A	A	A	.	A	A	A	A	A
chr18	10378660	SNV	C	0	32	1	1	A	A	A	A	A	A	A	A	A	A	A	A	A	A	A	A	A	A	A	A	A	A	A	A	A	A	A	.	A	A	A	A	A
chr18	10384115	SNV	A	0	32	1	1	G	G	G	G	G	G	G	G	G	G	G	G	G	G	G	G	G	G	G	G	G	G	G	G	G	G	G	.	G	G	G	G	G
chr18	10389824	SNV	C	0	32	2	1	A	A	A	A	A	A	A	A	A	A	AA	A	A	A	A	A	A	A	A	A	A	A	A	A	A	A	A	.	A	A	A	A	A
chr18	10391106	SNV	T	0	32	1	1	C	C	C	C	C	C	C	C	C	C	C	C	C	C	C	C	C	C	C	C	C	C	C	C	C	C	C	.	C	C	C	C	C
chr18	10397312	SNV	G	0	32	1	1	T	T	T	T	T	T	T	T	T	T	T	T	T	T	T	T	T	T	T	T	T	T	T	T	T	T	T	.	T	T	T	T	T
chr18	10403518	SNV	G	0	32	1	1	T	T	T	T	T	T	T	T	T	T	T	T	T	T	T	T	T	T	T	T	T	T	T	T	T	T	T	.	T	T	T	T	T
chr18	10409979	SNV	A	0	31	1	1	C	C	C	C	C	C	C	C	C	C	C	C	C	C	C	C	C	C	C	C	C	C	C	.	C	C	C	.	C	C	C	C	C
chr18	10414878	SNV	T	0	32	1	1	C	C	C	C	C	C	C	C	C	C	C	C	C	C	C	C	C	C	C	C	C	C	C	C	C	C	C	.	C	C	C	C	C
chr18	10425707	SNV	T	0	32	2	1	C	C	C	C	C	C	C	C	C	C	C	C	C	C	C	C	C	C	C	C	C	C	C	CC	C	C	C	.	C	C	C	C	C
chr18	10426073	SNV	T	0	32	2	1	C	C	C	C	C	C	C	C	C	C	C	C	C	C	C	C	C	C	C	C	C	C	C	CC	C	C	C	.	C	C	C	C	C
chr18	10426115	SNV	A	0	32	2	1	G	G	G	G	G	G	G	G	G	G	G	G	G	G	G	G	G	G	G	G	G	G	G	GG	G	G	G	.	G	G	G	G	G
chr18	10426365	SNV	T	0	32	2	1	C	C	C	C	C	C	C	C	C	C	C	C	C	C	C	C	C	C	C	C	C	C	C	CC	C	C	C	.	C	C	C	C	C
chr18	10426566	SNV	C	0	32	2	1	T	T	T	T	T	T	T	T	T	T	T	T	T	T	T	T	T	T	T	T	T	T	T	TT	T	T	T	.	T	T	T	T	T
chr18	10426629	SNV	G	0	32	2	1	A	A	A	A	A	A	A	A	A	A	A	A	A	A	A	A	A	A	A	A	A	A	A	AA	A	A	A	.	A	A	A	A	A
chr18	10427488	SNV	C	0	32	1	1	G	G	G	G	G	G	G	G	G	G	G	G	G	G	G	G	G	G	G	G	G	G	G	G	G	G	G	.	G	G	G	G	G
chr18	10427533	SNV	T	0	32	1	1	C	C	C	C	C	C	C	C	C	C	C	C	C	C	C	C	C	C	C	C	C	C	C	C	C	C	C	.	C	C	C	C	C
chr18	10427964	SNV	T	0	32	1	1	C	C	C	C	C	C	C	C	C	C	C	C	C	C	C	C	C	C	C	C	C	C	C	C	C	C	C	.	C	C	C	C	C
chr18	10428038	SNV	T	0	32	1	1	C	C	C	C	C	C	C	C	C	C	C	C	C	C	C	C	C	C	C	C	C	C	C	C	C	C	C	.	C	C	C	C	C
chr18	10433179	SNV	G	0	32	2	1	C	C	C	C	C	C	C	C	C	C	C	C	CC	C	C	C	C	C	C	C	C	C	C	C	C	C	C	.	C	C	C	C	C
chr18	10445684	SNV	T	0	32	1	1	G	G	G	G	G	G	G	G	G	G	G	G	G	G	G	G	G	G	G	G	G	G	G	G	G	G	G	.	G	G	G	G	G
chr18	10453708	SNV	T	0	32	1	1	G	G	G	G	G	G	G	G	G	G	G	G	G	G	G	G	G	G	G	G	G	G	G	G	G	G	G	.	G	G	G	G	G
chr18	10457204	SNV	T	0	32	1	1	G	G	G	G	G	G	G	G	G	G	G	G	G	G	G	G	G	G	G	G	G	G	G	G	G	G	G	.	G	G	G	G	G
chr18	10457306	SNV	T	0	32	1	1	C	C	C	C	C	C	C	C	C	C	C	C	C	C	C	C	C	C	C	C	C	C	C	C	C	C	C	.	C	C	C	C	C
chr18	10459869	SNV	C	0	32	1	1	A	A	A	A	A	A	A	A	A	A	A	A	A	A	A	A	A	A	A	A	A	A	A	A	A	A	A	.	A	A	A	A	A
chr18	10473825	SNV	C	0	32	1	1	A	A	A	A	A	A	A	A	A	A	A	A	A	A	A	A	A	A	A	A	A	A	A	A	A	A	A	.	A	A	A	A	A
chr18	10487800	SNV	G	0	33	1	1	T	T	T	T	T	T	T	T	T	T	T	T	T	T	T	T	T	T	T	T	T	T	T	T	T	T	T	T	T	T	T	T	T
chr18	10488738	SNV	C	0	33	1	1	A	A	A	A	A	A	A	A	A	A	A	A	A	A	A	A	A	A	A	A	A	A	A	A	A	A	A	A	A	A	A	A	A
chr18	10493581	SNV	G	0	33	1	1	T	T	T	T	T	T	T	T	T	T	T	T	T	T	T	T	T	T	T	T	T	T	T	T	T	T	T	T	T	T	T	T	T
chr18	10511952	SNV	C	0	32	1	1	A	A	A	A	A	A	A	A	A	A	A	A	A	A	A	A	A	A	A	A	A	A	A	A	A	A	A	.	A	A	A	A	A
chr18	10539034	SNV	A	0	32	1	1	G	G	G	G	G	G	G	G	G	G	G	G	G	G	G	G	G	G	G	G	G	G	G	G	G	G	G	.	G	G	G	G	G
chr18	10541115	SNV	C	0	32	1	1	T	T	T	T	T	T	T	T	T	T	T	T	T	T	T	T	T	T	T	T	T	T	T	T	T	T	T	.	T	T	T	T	T
chr18	10553365	SNV	C	0	32	1	1	A	A	A	A	A	A	A	A	A	A	A	A	A	A	A	A	A	A	A	A	A	A	A	A	A	A	A	.	A	A	A	A	A
chr18	10571730	SNV	G	0	32	1	1	A	A	A	A	A	A	A	A	A	A	A	A	A	A	A	A	A	A	A	A	A	A	A	A	A	A	A	.	A	A	A	A	A
chr18	10584093	SNV	G	0	32	1	1	A	A	A	A	A	A	A	A	A	A	A	A	A	A	A	A	A	A	A	A	A	A	A	A	A	A	A	.	A	A	A	A	A
chr18	10585368	SNV	A	0	32	1	1	G	G	G	G	G	G	G	G	G	G	G	G	G	G	G	G	G	G	G	G	G	G	G	G	G	G	G	.	G	G	G	G	G
chr18	10587153	SNV	T	0	32	1	1	C	C	C	C	C	C	C	C	C	C	C	C	C	C	C	C	C	C	C	C	C	C	C	C	C	C	C	.	C	C	C	C	C
chr18	10587917	SNV	C	0	32	1	1	T	T	T	T	T	T	T	T	T	T	T	T	T	T	T	T	T	T	T	T	T	T	T	T	T	T	T	.	T	T	T	T	T
chr18	10588214	SNV	A	0	32	1	1	G	G	G	G	G	G	G	G	G	G	G	G	G	G	G	G	G	G	G	G	G	G	G	G	G	G	G	.	G	G	G	G	G
chr18	10588623	SNV	G	0	32	1	1	A	A	A	A	A	A	A	A	A	A	A	A	A	A	A	A	A	A	A	A	A	A	A	A	A	A	A	.	A	A	A	A	A
chr18	10606358	SNV	C	0	32	1	1	A	A	A	A	A	A	A	A	A	A	A	A	A	A	A	A	A	A	A	A	A	A	A	A	A	A	A	.	A	A	A	A	A
chr18	10607423	SNV	G	0	32	1	1	T	T	T	T	T	T	T	T	T	T	T	T	T	T	T	T	T	T	T	T	T	T	T	T	T	T	T	.	T	T	T	T	T
chr18	10615128	SNV	T	0	32	1	1	C	C	C	C	C	C	C	C	C	C	C	C	C	C	C	C	C	C	C	C	C	C	C	C	C	C	C	.	C	C	C	C	C
chr18	10620465	SNV	G	0	32	1	1	C	C	C	C	C	C	C	C	C	C	C	C	C	C	C	C	C	C	C	C	C	C	C	C	C	C	C	.	C	C	C	C	C
chr18	10631012	SNV	C	0	32	2	1	A	A	A	A	A	A	A	A	A	A	A	A	A	A	A	A	A	A	A	A	A	A	A	A	A	AA	A	.	A	A	A	A	A
chr18	10631820	SNV	C	0	32	2	1	T	T	T	T	T	T	T	T	T	T	T	T	T	T	T	T	T	T	T	T	T	T	T	T	T	TT	T	.	T	T	T	T	T
chr18	10634363	SNV	T	0	32	1	1	C	C	C	C	C	C	C	C	C	C	C	C	C	C	C	C	C	C	C	C	C	C	C	C	C	C	C	.	C	C	C	C	C
chr18	10636167	SNV	G	0	33	1	1	T	T	T	T	T	T	T	T	T	T	T	T	T	T	T	T	T	T	T	T	T	T	T	T	T	T	T	T	T	T	T	T	T
chr18	10636295	SNV	C	0	33	1	1	A	A	A	A	A	A	A	A	A	A	A	A	A	A	A	A	A	A	A	A	A	A	A	A	A	A	A	A	A	A	A	A	A
chr18	10639530	SNV	T	0	33	1	1	C	C	C	C	C	C	C	C	C	C	C	C	C	C	C	C	C	C	C	C	C	C	C	C	C	C	C	C	C	C	C	C	C
chr18	10655200	SNV	C	0	33	1	1	T	T	T	T	T	T	T	T	T	T	T	T	T	T	T	T	T	T	T	T	T	T	T	T	T	T	T	T	T	T	T	T	T
chr18	10655350	SNV	C	0	33	1	1	A	A	A	A	A	A	A	A	A	A	A	A	A	A	A	A	A	A	A	A	A	A	A	A	A	A	A	A	A	A	A	A	A
chr18	10656393	SNV	C	0	33	1	1	T	T	T	T	T	T	T	T	T	T	T	T	T	T	T	T	T	T	T	T	T	T	T	T	T	T	T	T	T	T	T	T	T
chr18	10658114	SNV	C	0	33	1	1	G	G	G	G	G	G	G	G	G	G	G	G	G	G	G	G	G	G	G	G	G	G	G	G	G	G	G	G	G	G	G	G	G
chr18	10662356	SNV	A	0	33	1	1	G	G	G	G	G	G	G	G	G	G	G	G	G	G	G	G	G	G	G	G	G	G	G	G	G	G	G	G	G	G	G	G	G
chr18	10662704	SNV	C	0	33	1	1	T	T	T	T	T	T	T	T	T	T	T	T	T	T	T	T	T	T	T	T	T	T	T	T	T	T	T	T	T	T	T	T	T
chr18	10668776	SNV	C	0	33	1	1	A	A	A	A	A	A	A	A	A	A	A	A	A	A	A	A	A	A	A	A	A	A	A	A	A	A	A	A	A	A	A	A	A
chr18	10677937	SNV	A	0	32	1	1	G	G	G	G	G	G	G	G	G	G	G	G	G	G	G	G	G	G	G	G	G	G	G	G	G	G	G	.	G	G	G	G	G
chr18	10678329	SNV	A	0	32	1	1	C	C	C	C	C	C	C	C	C	C	C	C	C	C	C	C	C	C	C	C	C	C	C	C	C	C	C	.	C	C	C	C	C
chr18	10699617	SNV	A	0	32	1	1	G	G	G	G	G	G	G	G	G	G	G	G	G	G	G	G	G	G	G	G	G	G	G	G	G	G	G	.	G	G	G	G	G
chr18	10706944	SNV	G	0	32	1	1	T	T	T	T	T	T	T	T	T	T	T	T	T	T	T	T	T	T	T	T	T	T	T	T	T	T	T	.	T	T	T	T	T
chr18	10707010	SNV	A	0	32	1	1	C	C	C	C	C	C	C	C	C	C	C	C	C	C	C	C	C	C	C	C	C	C	C	C	C	C	C	.	C	C	C	C	C
chr18	10715698	SNV	A	0	32	1	1	C	C	C	C	C	C	C	C	C	C	C	C	C	C	C	C	C	C	C	C	C	C	C	C	C	C	C	.	C	C	C	C	C
chr18	10723319	SNV	G	0	32	1	1	T	T	T	T	T	T	T	T	T	T	T	T	T	T	T	T	T	T	T	T	T	T	T	T	T	T	T	.	T	T	T	T	T
chr18	10727948	SNV	G	0	32	1	1	A	A	A	A	A	A	A	A	A	A	A	A	A	A	A	A	A	A	A	A	A	A	A	A	A	A	A	.	A	A	A	A	A
chr18	10729056	SNV	T	0	32	1	1	G	G	G	G	G	G	G	G	G	G	G	G	G	G	G	G	G	G	G	G	G	G	G	G	G	G	G	.	G	G	G	G	G
chr18	10734599	SNV	T	0	32	1	1	G	G	G	G	G	G	G	G	G	G	G	G	G	G	G	G	G	G	G	G	G	G	G	G	G	G	G	.	G	G	G	G	G
chr18	10736546	SNV	A	0	32	1	1	C	C	C	C	C	C	C	C	C	C	C	C	C	C	C	C	C	C	C	C	C	C	C	C	C	C	C	.	C	C	C	C	C
chr18	10736591	SNV	T	0	32	1	1	C	C	C	C	C	C	C	C	C	C	C	C	C	C	C	C	C	C	C	C	C	C	C	C	C	C	C	.	C	C	C	C	C
chr18	10753053	SNV	G	0	32	1	1	A	A	A	A	A	A	A	A	A	A	A	A	A	A	A	A	A	A	A	A	A	A	A	A	A	A	A	.	A	A	A	A	A
chr18	10761874	SNV	G	0	32	1	1	A	A	A	A	A	A	A	A	A	A	A	A	A	A	A	A	A	A	A	A	A	A	A	A	A	A	A	.	A	A	A	A	A
chr18	10766950	SNV	T	0	32	1	1	C	C	C	C	C	C	C	C	C	C	C	C	C	C	C	C	C	C	C	C	C	C	C	C	C	C	C	.	C	C	C	C	C
chr18	10767946	SNV	T	0	32	1	1	A	A	A	A	A	A	A	A	A	A	A	A	A	A	A	A	A	A	A	A	A	A	A	A	A	A	A	.	A	A	A	A	A
chr18	10767963	SNV	C	0	32	1	1	T	T	T	T	T	T	T	T	T	T	T	T	T	T	T	T	T	T	T	T	T	T	T	T	T	T	T	.	T	T	T	T	T
chr18	10769088	SNV	C	0	32	1	1	A	A	A	A	A	A	A	A	A	A	A	A	A	A	A	A	A	A	A	A	A	A	A	A	A	A	A	.	A	A	A	A	A
chr18	10779019	SNV	A	0	32	1	1	C	C	C	C	C	C	C	C	C	C	C	C	C	C	C	C	C	C	C	C	C	C	C	C	C	C	C	.	C	C	C	C	C
chr18	10781842	SNV	T	0	32	1	1	A	A	A	A	A	A	A	A	A	A	A	A	A	A	A	A	A	A	A	A	A	A	A	A	A	A	A	.	A	A	A	A	A
chr18	10794194	SNV	T	0	32	1	1	G	G	G	G	G	G	G	G	G	G	G	G	G	G	G	G	G	G	G	G	G	G	G	G	G	G	G	.	G	G	G	G	G
chr18	10798774	SNV	T	0	32	1	1	C	C	C	C	C	C	C	C	C	C	C	C	C	C	C	C	C	C	C	C	C	C	C	C	C	C	C	.	C	C	C	C	C
chr18	10801051	SNV	C	0	32	1	1	T	T	T	T	T	T	T	T	T	T	T	T	T	T	T	T	T	T	T	T	T	T	T	T	T	T	T	.	T	T	T	T	T
chr18	10804000	SNV	C	0	32	1	1	A	A	A	A	A	A	A	A	A	A	A	A	A	A	A	A	A	A	A	A	A	A	A	A	A	A	A	.	A	A	A	A	A
chr18	10808034	SNV	G	0	32	1	1	T	T	T	T	T	T	T	T	T	T	T	T	T	T	T	T	T	T	T	T	T	T	T	T	T	T	T	.	T	T	T	T	T
chr18	10810566	SNV	C	0	31	1	1	T	T	T	T	T	T	-	T	T	T	T	T	T	T	T	T	T	T	T	T	T	T	T	T	T	T	T	.	T	T	T	T	T
chr18	10812145	SNV	A	0	32	1	1	C	C	C	C	C	C	C	C	C	C	C	C	C	C	T	C	C	C	C	C	C	C	C	C	C	C	C	.	C	C	C	C	C
chr18	10813161	SNV	T	0	32	1	1	C	C	C	C	C	C	C	C	C	C	C	C	C	C	C	C	C	C	C	C	C	C	C	C	C	C	C	.	C	C	C	C	C
chr18	10813183	SNV	G	0	32	1	1	A	A	A	A	A	A	A	A	A	A	A	A	A	A	A	A	A	A	A	A	A	A	A	A	A	A	A	.	A	A	A	A	A
chr18	10827040	SNV	A	0	32	1	1	C	C	C	C	C	C	C	C	C	C	C	C	C	C	C	C	C	C	C	C	C	C	C	C	C	C	C	.	C	C	C	C	C
chr18	10828032	SNV	C	0	32	1	1	A	A	A	A	A	A	A	A	A	A	A	A	A	A	A	A	A	A	A	A	A	A	A	A	A	A	A	.	A	A	A	A	A
chr18	10833399	SNV	C	0	32	1	1	A	A	A	A	A	A	A	A	A	A	A	A	A	A	A	A	A	A	A	A	A	A	A	A	A	A	A	.	A	A	A	A	A
chr2	26332124	SNV	G	0	33	1	1	A	A	A	A	A	A	A	A	A	A	A	A	A	A	A	A	A	A	A	A	A	A	A	A	A	A	A	A	A	A	A	A	A
chr2	26335399	SNV	A	0	33	1	1	T	T	T	T	T	T	T	T	T	T	T	T	T	T	T	T	T	T	T	T	T	T	T	T	T	T	T	T	T	T	T	T	T
chr2	26335683	SNV	G	0	33	1	1	A	A	A	A	A	A	A	A	A	A	A	A	A	A	A	A	A	A	A	A	A	A	A	A	A	A	A	A	A	A	A	A	A
chr2	26336723	SNV	A	0	33	1	1	G	G	G	G	G	G	G	G	G	G	G	G	G	G	G	G	G	G	G	G	G	G	G	G	G	G	G	G	G	G	G	G	G
chr2	26341084	SNV	T	0	33	1	1	C	C	C	C	C	C	C	C	C	C	C	C	C	C	C	C	C	C	C	C	C	C	C	C	C	C	C	C	C	C	C	C	C
chr2	26365105	SNV	T	0	33	1	1	A	A	A	A	A	A	A	A	A	A	A	A	A	A	A	A	A	A	A	A	A	A	A	A	A	A	A	A	A	A	A	A	A
chr2	26368095	SNV	C	0	33	1	1	T	T	T	T	T	T	T	T	T	T	T	T	T	T	T	T	T	T	T	T	T	T	T	T	T	T	T	T	T	T	T	T	T
chr2	26375526	SNV	G	0	33	1	1	A	A	A	A	A	A	A	A	A	A	A	A	A	A	A	A	A	A	A	A	A	A	A	A	A	A	A	A	A	A	A	A	A
chr2	26385164	DEL	.	0	33	1	4	ACTA	ACTA	ACTA	ACTA	ACTA	ACTA	ACTA	ACTA	ACTA	ACTA	ACTA	ACTA	ACTA	ACTA	ACTA	ACTA	ACTA	ACTA	ACTA	ACTA	ACTA	ACTA	ACTA	ACTA	ACTA	ACTA	ACTA	ACTA	ACTA	ACTA	ACTA	ACTA	ACTA
chr2	26389585	SNV	T	0	33	1	1	C	C	C	C	C	C	C	C	C	C	C	C	C	C	C	C	C	C	C	C	C	C	C	C	C	C	C	C	C	C	C	C	C
chr2	26428793	SNV	A	0	33	1	1	C	C	C	C	C	C	C	C	C	C	C	C	C	C	C	C	C	C	C	C	C	C	C	C	C	C	C	C	C	C	C	C	C
chr2	26433480	SNV	T	0	33	1	1	C	C	C	C	C	C	C	C	C	C	C	C	C	C	C	C	C	C	C	C	C	C	C	C	C	C	C	C	C	C	C	C	C
chr2	26620476	SNV	T	0	33	1	1	G	G	G	G	G	G	G	G	G	G	G	G	G	G	G	G	G	G	G	G	G	G	G	G	G	G	G	G	G	G	G	G	G
chr2	26887245	SNV	G	0	33	1	1	T	T	T	T	T	T	T	T	T	T	T	T	T	T	T	T	T	T	T	T	T	T	T	T	T	T	T	T	T	T	T	T	T
chr2	26896330	SNV	C	0	33	1	1	T	T	T	T	T	T	T	T	T	T	T	T	T	T	T	T	T	T	T	T	T	T	T	T	T	T	T	T	T	T	T	T	T
chr2	26915430	SNV	G	0	33	1	1	T	T	T	T	T	T	T	T	T	T	T	T	T	T	T	T	T	T	T	T	T	T	T	T	T	T	T	T	T	T	T	T	T
chr2	26985450	INS	.	0	33	2	1	A	A	A	A	A	A|A	A	A	A	A	A	A	A	A	A	A	A	A	A	A	A	A	A	A	A	A	A	A	A	A	A	A	A
chr2	27136223	SNV	A	0	32	1	1	G	G	G	G	G	G	G	G	G	G	G	G	G	G	G	G	G	G	G	G	G	G	G	G	G	G	G	.	G	G	G	G	G
chr2	27137893	SNV	C	0	32	1	1	T	T	T	T	T	T	T	T	T	T	T	T	T	T	T	T	T	T	T	T	T	T	T	T	T	T	T	.	T	T	T	T	T
chr2	27137960	SNV	T	0	32	1	1	C	C	C	C	C	C	C	C	C	C	C	C	C	C	C	C	C	C	C	C	C	C	C	C	C	C	C	.	C	C	C	C	C
chr2	27142484	SNV	C	0	32	1	1	T	T	T	T	T	T	T	T	T	T	T	T	T	T	T	T	T	T	T	T	T	T	T	T	T	T	T	.	T	T	T	T	T
chr2	27144546	SNV	C	0	31	1	1	T	T	T	T	T	T	T	T	T	T	T	T	T	T	T	T	T	T	T	T	-	T	T	T	T	T	T	.	T	T	T	T	T
chr2	27145578	SNV	G	0	31	1	1	A	A	A	A	A	A	A	A	A	A	A	A	A	A	A	A	A	A	A	A	-	A	A	A	A	A	A	.	A	A	A	A	A
chr2	27145689	SNV	T	0	31	1	1	A	A	A	A	A	A	A	A	A	A	A	A	A	A	A	A	A	A	A	A	-	A	A	A	A	A	A	.	A	A	A	A	A
chr2	27146006	SNV	G	0	31	1	1	A	A	A	A	A	A	A	A	A	A	A	A	A	A	A	A	A	A	A	A	-	A	A	A	A	A	A	.	A	A	A	A	A
chr2	27146027	SNV	G	0	31	1	1	A	A	A	A	A	A	A	A	A	A	A	A	A	A	A	A	A	A	A	A	-	A	A	A	A	A	A	.	A	A	A	A	A
chr2	27146067	SNV	G	0	31	1	1	A	A	A	A	A	A	A	A	A	A	A	A	A	A	A	A	A	A	A	A	-	A	A	A	A	A	A	.	A	A	A	A	A
chr2	27147121	SNV	A	0	31	1	1	G	G	G	G	G	G	G	G	G	G	G	G	G	G	G	G	G	G	G	G	-	G	G	G	G	G	G	.	G	G	G	G	G
chr2	27150021	SNV	A	0	32	1	1	T	T	T	T	T	T	T	T	T	T	T	T	T	T	T	T	T	T	T	T	T	T	T	T	T	T	T	.	T	T	T	T	T
chr2	27150335	SNV	C	0	32	1	1	T	T	T	T	T	T	T	T	T	T	T	T	T	T	T	T	T	T	T	T	T	T	T	T	T	T	T	.	T	T	T	T	T
chr2	27159586	SNV	T	0	32	1	1	C	C	C	C	C	C	C	C	C	C	C	C	C	C	C	C	C	C	C	C	C	C	C	C	C	C	C	.	C	C	C	C	C
chr2	27160248	SNV	G	0	32	1	1	A	A	A	A	A	A	A	A	A	A	A	A	A	A	A	A	A	A	A	A	A	A	A	A	A	A	A	.	A	A	A	A	A
chr2	27178619	SNV	C	0	32	1	1	A	A	A	A	A	A	A	A	A	A	A	A	A	A	A	A	A	A	A	A	A	A	A	A	A	A	A	.	A	A	A	A	A
chr2	27180661	SNV	A	0	32	1	1	G	G	G	G	G	G	G	G	G	G	G	G	G	G	G	G	G	G	G	G	G	G	G	G	G	G	G	.	G	G	G	G	G
chr2	27184449	SNV	A	0	32	1	1	G	G	G	G	G	G	G	G	G	G	G	G	G	G	G	G	G	G	G	G	G	G	G	G	G	G	G	.	G	G	G	G	G
chr2	27202173	SNV	T	0	32	1	1	C	C	C	C	C	C	C	C	C	C	C	C	C	C	C	C	C	C	C	C	C	C	C	C	C	C	C	.	C	C	C	C	C
chr2	27202250	SNV	A	0	32	1	1	G	G	G	G	G	G	G	G	G	G	G	G	G	G	G	G	G	G	G	G	G	G	G	G	G	G	G	.	G	G	G	G	G
chr2	27202253	SNV	A	0	32	1	1	G	G	G	G	G	G	G	G	G	G	G	G	G	G	G	G	G	G	G	G	G	G	G	G	G	G	G	.	G	G	G	G	G
chr2	27226068	SNV	G	0	32	1	1	A	A	A	A	A	A	A	A	A	A	A	A	A	A	A	A	A	A	A	A	A	A	A	A	A	A	A	.	A	A	A	A	A
chr2	27230954	SNV	A	0	32	1	1	G	G	G	G	G	G	G	G	G	G	G	G	G	G	G	G	G	G	G	G	G	G	G	G	G	G	G	.	G	G	G	G	G
chr2	27239799	SNV	T	0	32	1	1	C	C	C	C	C	C	C	C	C	C	C	C	C	C	C	C	C	C	C	C	C	C	C	C	C	C	C	.	C	C	C	C	C
chr2	27241519	SNV	T	0	32	1	1	C	C	C	C	C	C	C	C	C	C	C	C	C	C	C	C	C	C	C	C	C	C	C	C	C	C	C	.	C	C	C	C	C
chr2	27242674	SNV	T	0	32	1	1	C	C	C	C	C	C	C	C	C	C	C	C	C	C	C	C	C	C	C	C	C	C	C	C	C	C	C	.	C	C	C	C	C
chr2	27242946	SNV	G	0	32	1	1	A	A	A	A	A	A	A	A	A	A	A	A	A	A	A	A	A	A	A	A	A	A	A	A	A	A	A	.	A	A	A	A	A
chr2	27244660	SNV	G	0	32	1	1	T	T	T	T	T	T	T	T	T	T	T	T	T	T	T	T	T	T	T	T	T	T	T	T	T	T	T	.	T	T	T	T	T
chr2	27248137	SNV	A	0	32	1	1	G	G	G	G	G	G	G	G	G	G	G	G	G	G	G	G	G	G	G	G	G	G	G	G	G	G	G	.	G	G	G	G	G
chr2	27250932	DEL	.	0	32	1	3	AAA	AAA	AAA	AAA	AAA	AAA	AAA	AAA	AAA	AAA	AAA	AAA	AAA	AAA	AAA	AAA	AAA	AAA	AAA	AAA	AAA	AAA	AAA	AAA	AAA	AAA	AAA	.	AAA	AAA	AAA	AAA	AAA
chr2	27250937	DEL	.	0	32	1	2	GA	GA	GA	GA	GA	GA	GA	GA	GA	GA	GA	GA	GA	GA	GA	GA	GA	GA	GA	GA	GA	GA	GA	GA	GA	GA	GA	.	GA	GA	GA	GA	GA
chr2	27251932	SNV	G	0	32	1	1	T	T	T	T	T	T	T	T	T	T	T	T	T	T	T	T	T	T	T	T	T	T	T	T	T	T	T	.	T	T	T	T	T
chr2	27256051	SNV	A	0	32	1	1	C	C	C	C	C	C	C	C	C	C	C	C	C	C	C	C	C	C	C	C	C	C	C	C	C	C	C	.	C	C	C	C	C
chr2	27259512	SNV	A	0	32	1	1	G	G	G	G	G	G	G	G	G	G	G	G	G	G	G	G	G	G	G	G	G	G	G	G	G	G	G	.	G	G	G	G	G
chr2	27260991	SNV	G	0	32	1	1	A	A	A	A	A	A	A	A	A	A	A	A	A	A	A	A	A	A	A	A	A	A	A	A	A	A	A	.	A	A	A	A	A
chr2	27261387	SNV	T	0	32	1	1	C	C	C	C	C	C	C	C	C	C	C	C	C	C	C	C	C	C	C	C	C	C	C	C	C	C	C	.	C	C	C	C	C
chr2	27268278	SNV	T	0	32	1	1	C	C	C	C	C	C	C	C	C	C	C	C	C	C	C	C	C	C	C	C	C	C	C	C	C	C	C	.	C	C	C	C	C
chr2	27270620	SNV	T	0	32	1	1	A	A	A	A	A	A	A	A	A	A	A	A	A	A	A	A	A	A	A	A	A	A	A	A	A	A	A	.	A	A	A	A	A
chr2	27272637	SNV	C	0	32	1	1	T	T	T	T	T	T	T	T	T	T	T	T	T	T	T	T	T	T	T	T	T	T	T	T	T	T	T	.	T	T	T	T	T
chr2	27310942	SNV	A	0	32	1	1	C	C	C	C	C	C	C	C	C	C	C	C	C	C	C	C	C	C	C	C	C	C	C	C	C	C	C	.	C	C	C	C	C
chr2	27312153	SNV	C	0	32	1	1	T	T	T	T	T	T	T	T	T	T	T	T	T	T	T	T	T	T	T	T	T	T	T	T	T	T	T	.	T	T	T	T	T
chr2	27317377	SNV	G	0	32	1	1	A	A	A	A	A	A	A	A	A	A	A	A	A	A	A	A	A	A	A	A	A	A	A	A	A	A	A	.	A	A	A	A	A
chr2	27327480	DEL	.	0	32	1	5	GTGAA	GTGAA	GTGAA	GTGAA	GTGAA	GTGAA	GTGAA	GTGAA	GTGAA	GTGAA	GTGAA	GTGAA	GTGAA	GTGAA	GTGAA	GTGAA	GTGAA	GTGAA	GTGAA	GTGAA	GTGAA	GTGAA	GTGAA	GTGAA	GTGAA	GTGAA	GTGAA	.	GTGAA	GTGAA	GTGAA	GTGAA	GTGAA
chr2	27328128	SNV	A	0	32	1	1	C	C	C	C	C	C	C	C	C	C	C	C	C	C	C	C	C	C	C	C	C	C	C	C	C	C	C	.	C	C	C	C	C
chr2	27328971	SNV	C	0	32	1	1	A	A	A	A	A	A	A	A	A	A	A	A	A	A	A	A	A	A	A	A	A	A	A	A	A	A	A	.	A	A	A	A	A
chr2	27330110	SNV	C	0	32	1	1	A	A	A	A	A	A	A	A	A	A	A	A	A	A	A	A	A	A	A	A	A	A	A	A	A	A	A	.	A	A	A	A	A
chr2	27331170	SNV	C	0	32	1	1	T	T	T	T	T	T	T	T	T	T	T	T	T	T	T	T	T	T	T	T	T	T	T	T	T	T	T	.	T	T	T	T	T
chr2	27332445	SNV	G	0	32	1	1	T	T	T	T	T	T	T	T	T	T	T	T	T	T	T	T	T	T	T	T	T	T	T	T	T	T	T	.	T	T	T	T	T
chr2	27332602	SNV	C	0	32	1	1	T	T	T	T	T	T	T	T	T	T	T	T	T	T	T	T	T	T	T	T	T	T	T	T	T	T	T	.	T	T	T	T	T
chr2	27332615	SNV	C	0	32	1	1	G	G	G	G	G	G	G	G	G	G	G	G	G	G	G	G	G	G	G	G	G	G	G	G	G	G	G	.	G	G	G	G	G
chr2	54880653	SNV	C	0	33	1	1	A	A	A	A	A	A	A	A	A	A	A	A	A	A	A	A	A	A	A	A	A	A	A	A	A	A	A	A	A	A	A	A	A
chr2	54907342	SNV	A	0	33	1	1	C	C	C	C	C	C	C	C	C	C	C	C	C	C	C	C	C	C	C	C	C	C	C	C	C	C	C	C	C	C	C	C	C
chr2	54912165	SNV	C	0	33	1	1	A	A	A	A	A	A	A	A	A	A	A	A	A	A	A	A	A	A	A	A	A	A	A	A	A	A	A	A	A	A	A	A	A
chr2	54920240	SNV	C	0	33	1	1	T	T	T	T	T	T	T	T	T	T	T	T	T	T	T	T	T	T	T	T	T	T	T	T	T	T	T	T	T	T	T	T	T
chr2	54956923	SNV	A	0	33	1	1	G	G	G	G	G	G	G	G	G	G	G	G	G	G	G	G	G	G	G	G	G	G	G	G	G	G	G	G	G	G	G	G	G
chr2	55025347	SNV	A	0	33	1	1	G	G	G	G	G	G	G	G	G	G	G	G	G	G	G	G	G	G	G	G	G	G	G	G	G	G	G	G	G	G	G	G	G
chr2	55027314	SNV	G	0	33	1	1	C	C	C	C	C	C	C	C	C	C	C	C	C	C	C	C	C	C	C	C	C	C	C	C	C	C	C	C	C	C	C	C	C
chr2	55027610	SNV	T	0	33	1	1	C	C	C	C	C	C	C	C	C	C	C	C	C	C	C	C	C	C	C	C	C	C	C	C	C	C	C	C	C	C	C	C	C
chr2	55027670	SNV	A	0	33	1	1	C	C	C	C	C	C	C	C	C	C	C	C	C	C	C	C	C	C	C	C	C	C	C	C	C	C	C	C	C	C	C	C	C
chr2	55027726	SNV	A	0	33	1	1	G	G	G	G	G	G	G	G	G	G	G	G	G	G	G	G	G	G	G	G	G	G	G	G	G	G	G	G	G	G	G	G	G
chr2	55027807	SNV	C	0	33	1	1	T	T	T	T	T	T	T	T	T	T	T	T	T	T	T	T	T	T	T	T	T	T	T	T	T	T	T	T	T	T	T	T	T
chr2	55028691	SNV	C	0	33	2	1	T	T	T	T	T	T	T	T	T	T	T	T	T	T	T	T	T	T	T	T	TT	T	T	T	T	T	T	T	T	T	T	T	T
chr2	55030035	SNV	A	0	33	2	1	G	G	G	G	G	G	G	G	G	G	G	G	G	G	G	G	G	G	G	G	GG	G	G	G	G	G	G	G	G	G	G	G	G
chr2	55106571	SNV	A	0	32	1	1	G	G	G	G	G	G	G	G	G	G	G	G	G	G	G	G	G	.	G	G	G	G	G	G	G	G	G	G	G	G	G	G	G
chr2	55185599	SNV	A	0	33	1	1	C	C	C	C	C	C	C	C	C	C	C	C	C	C	C	C	C	C	C	C	C	C	C	C	C	C	C	C	C	C	C	C	C
chr2	55381723	SNV	C	0	33	1	1	T	T	T	T	T	T	T	T	T	T	T	T	T	T	T	T	T	T	T	T	T	T	T	T	T	T	T	T	T	T	T	T	T
chr2	55526837	SNV	G	0	33	1	1	T	T	T	T	T	T	T	T	T	T	T	T	T	T	T	T	T	T	T	T	T	T	T	T	T	T	T	T	T	T	T	T	T
chr2	55569140	SNV	G	0	33	1	1	C	C	C	C	C	C	C	C	C	C	C	C	C	C	C	C	C	C	C	C	C	C	C	C	C	C	C	C	C	C	C	C	C
chr2	55593075	SNV	A	0	33	1	1	G	G	G	G	G	G	G	G	G	G	G	G	G	G	G	G	G	G	G	G	G	G	G	G	G	G	G	G	G	G	G	G	G
chr2	55597911	SNV	G	0	33	1	1	A	A	A	A	A	A	A	A	A	A	A	A	A	A	A	A	A	A	A	A	A	A	A	A	A	A	A	A	A	A	A	A	A
chr2	55598005	SNV	C	0	33	1	1	A	A	A	A	A	A	A	A	A	A	A	A	A	A	A	A	A	A	A	A	A	A	A	A	A	A	A	A	A	A	A	A	A
chr2	55599195	SNV	T	0	33	1	1	G	G	G	G	G	G	G	G	G	G	G	G	G	G	G	G	G	G	G	G	G	G	G	G	G	G	G	G	G	G	G	G	G
chr2	55599225	SNV	A	0	33	1	1	G	G	G	G	G	G	G	G	G	G	G	G	G	G	G	G	G	G	G	G	G	G	G	G	G	G	G	G	G	G	G	G	G
chr2	55600123	SNV	T	0	33	1	1	A	A	A	A	A	A	A	A	A	A	A	A	A	A	A	A	A	A	A	A	A	A	A	A	A	A	A	A	A	A	A	A	A
chr2	55600445	SNV	C	0	33	1	1	T	T	T	T	T	T	T	T	T	T	T	T	T	T	T	T	T	T	T	T	T	T	T	T	T	T	T	T	T	T	T	T	T
chr2	55600575	SNV	C	0	33	1	1	T	T	T	T	T	T	T	T	T	T	T	T	T	T	T	T	T	T	T	T	T	T	T	T	T	T	T	T	T	T	T	T	T
chr2	55600724	SNV	A	0	33	1	1	T	T	T	T	T	T	T	T	T	T	T	T	T	T	T	T	T	T	T	T	T	T	T	T	T	T	T	T	T	T	T	T	T
chr2	55600773	SNV	C	0	33	1	1	T	T	T	T	T	T	T	T	T	T	T	T	T	T	T	T	T	T	T	T	T	T	T	T	T	T	T	T	T	T	T	T	T
chr2	55601202	SNV	T	0	33	1	1	G	G	G	G	G	G	G	G	G	G	G	G	G	G	G	G	G	G	G	G	G	G	G	G	G	G	G	G	G	G	G	G	G
chr2	55601269	SNV	T	0	33	1	1	C	C	C	C	C	C	C	C	C	C	C	C	C	C	C	C	C	C	C	C	C	C	C	C	C	C	C	C	C	C	C	C	C
chr2	55601308	INS	.	0	33	1	9	AGTGTGGGT	AGTGTGGGT	AGTGTGGGT	AGTGTGGGT	AGTGTGGGT	AGTGTGGGT	AGTGTGGGT	AGTGTGGGT	AGTGTGGGT	AGTGTGGGT	AGTGTGGGT	AGTGTGGGT	AGTGTGGGT	AGTGTGGGT	AGTGTGGGT	AGTGTGGGT	AGTGTGGGT	AGTGTGGGT	AGTGTGGGT	AGTGTGGGT	AGTGTGGGT	AGTGTGGGT	AGTGTGGGT	AGTGTGGGT	AGTGTGGGT	AGTGTGGGT	AGTGTGGGT	AGTGTGGGT	AGTGTGGGT	AGTGTGGGT	AGTGTGGGT	AGTGTGGGT	AGTGTGGGT
chr2	55601584	SNV	C	0	33	1	1	T	T	T	T	T	T	T	T	T	T	T	T	T	T	T	T	T	T	T	T	T	T	T	T	T	T	T	T	T	T	T	T	T
chr2	55605219	SNV	C	0	33	1	1	T	T	T	T	T	T	T	T	T	T	T	T	T	T	T	T	T	T	T	T	T	T	T	T	T	T	T	T	T	T	T	T	T
chr2	55606344	SNV	T	0	32	1	1	C	C	C	C	C	C	C	C	C	C	C	C	-	C	C	C	C	C	C	C	C	C	C	C	C	C	C	C	C	C	C	C	C
chr2	55608363	SNV	A	0	32	1	1	C	C	C	C	C	C	C	C	C	C	C	C	C	C	C	C	C	C	C	C	.	C	C	C	C	C	C	C	C	C	C	C	C
chr2	55612990	SNV	C	0	33	1	1	G	G	G	G	G	G	G	G	G	G	G	G	G	G	G	G	G	G	G	G	G	G	G	G	G	G	G	G	G	G	G	G	G
chr2	55613008	SNV	C	0	33	1	1	T	T	T	T	T	T	T	T	T	T	T	T	T	T	T	T	T	T	T	T	T	T	T	T	T	T	T	T	T	T	T	T	T
chr2	55615609	SNV	A	0	33	1	1	T	T	T	T	T	T	T	T	T	T	T	T	T	T	T	T	T	T	T	T	T	T	T	T	T	T	T	T	T	T	T	T	T
chr2	55619791	SNV	G	0	33	1	1	C	C	C	C	C	C	C	C	C	C	C	C	C	C	C	C	C	C	C	C	C	C	C	C	C	C	C	C	C	C	C	C	C
chr2	55627659	SNV	G	0	33	1	1	A	A	A	A	A	A	A	A	A	A	A	A	A	A	A	A	A	A	A	A	A	A	A	A	A	A	A	A	A	A	A	A	A
chr2	55628356	SNV	T	0	33	1	1	G	G	G	G	G	G	G	G	G	G	G	G	G	G	G	G	G	G	G	G	G	G	G	G	G	G	G	G	G	G	G	G	G
chr2	55629698	SNV	G	0	33	1	1	A	A	A	A	A	A	A	A	A	A	A	A	A	A	A	A	A	A	A	A	A	A	A	A	A	A	A	A	A	A	A	A	A
chr2	55633445	SNV	G	0	31	1	1	A	A	A	A	A	A	A	A	A	A	A	A	A	A	-	A	A	A	A	A	A	A	A	-	A	A	A	A	A	A	A	A	A
chr2	55634504	SNV	T	0	31	1	1	A	A	A	A	A	A	A	A	A	A	A	A	A	A	-	A	A	A	A	A	A	A	A	-	A	A	A	A	A	A	A	A	A
chr2	55635004	SNV	T	0	31	1	1	G	G	G	G	G	G	G	G	G	G	G	G	G	G	-	G	G	G	G	G	G	G	G	-	G	G	G	G	G	G	G	G	G
chr2	55640916	SNV	G	0	33	2	1	C	C	T	C	C	C	C	C	C	C	C	T	C	TC	T	C	T	T	T	C	C	C	C	C	C	C	C	C	C	C	C	C	C
chr2	55724106	SNV	T	0	33	1	1	A	A	A	A	A	A	A	A	A	A	A	A	A	A	A	A	A	A	A	A	A	A	A	A	A	A	A	A	A	A	A	A	A
chr2	55743111	SNV	C	0	32	1	1	T	T	T	T	T	T	T	T	T	T	T	T	T	T	T	T	T	T	T	T	T	T	.	T	T	T	T	T	T	T	T	T	T
chr2	55744521	SNV	A	0	32	1	1	G	G	G	G	G	G	G	G	G	G	G	G	G	G	G	G	G	G	G	G	G	G	.	G	G	G	G	G	G	G	G	G	G
chr2	55745974	SNV	A	0	32	1	1	G	G	G	G	G	G	G	G	G	G	G	G	G	G	G	G	G	G	G	G	G	G	.	G	G	G	G	G	G	G	G	G	G
chr2	55745986	SNV	A	0	32	1	1	G	G	G	G	G	G	G	G	G	G	G	G	G	G	G	G	G	G	G	G	G	G	.	G	G	G	G	G	G	G	G	G	G
chr2	55749685	SNV	A	0	32	1	1	C	C	C	C	C	C	C	C	C	C	C	C	C	C	C	C	C	C	C	C	C	C	.	C	C	C	C	C	C	C	C	C	C
chr2	55749689	SNV	A	0	32	1	1	G	G	G	G	G	G	G	G	G	G	G	G	G	G	G	G	G	G	G	G	G	G	.	G	G	G	G	G	G	G	G	G	G
chr2	55822177	SNV	C	0	30	1	1	A	T	T	T	A	A	A	T	T	T	T	T	T	.	T	T	A	A	T	A	T	T	.	.	T	T	T	T	T	T	A	A	A
chr2	55840832	SNV	C	0	31	1	1	A	A	A	A	A	A	A	A	A	A	A	A	A	A	A	A	A	.	A	A	A	A	.	A	A	A	A	A	A	A	A	A	A
chr2	55847775	SNV	T	0	31	1	1	C	C	C	C	C	C	C	C	C	C	C	C	C	C	C	C	.	C	C	C	C	C	.	C	C	C	C	C	C	C	C	C	C
chr2	55847943	SNV	T	0	31	1	1	C	C	C	C	C	C	C	C	C	C	C	C	C	C	C	C	.	C	C	C	C	C	.	C	C	C	C	C	C	C	C	C	C
chr2	55847959	SNV	G	0	31	1	1	A	A	A	A	A	A	A	A	A	A	A	A	A	A	A	A	.	A	A	A	A	A	.	A	A	A	A	A	A	A	A	A	A
chr2	55848079	SNV	C	0	32	1	1	A	A	A	A	A	A	A	A	A	A	A	A	A	A	A	A	A	A	A	A	A	A	.	A	A	A	A	A	A	A	A	A	A
chr2	55848204	SNV	T	0	31	1	1	C	C	C	C	C	C	C	C	C	C	C	.	C	C	C	C	C	C	C	C	C	C	.	C	C	C	C	C	C	C	C	C	C
chr2	55848220	SNV	G	0	31	1	1	C	C	C	C	C	C	C	C	C	C	C	.	C	C	C	C	C	C	C	C	C	C	.	C	C	C	C	C	C	C	C	C	C
chr2	55945771	SNV	T	0	32	1	1	C	C	C	C	C	C	C	C	C	C	C	C	C	C	C	C	C	C	C	C	C	C	.	C	C	C	C	C	C	C	C	C	C
chr2	55977698	SNV	G	0	32	1	1	T	T	T	T	T	T	T	T	T	T	T	T	T	T	T	T	T	T	T	T	T	T	.	T	T	T	T	T	T	T	T	T	T
chr2	55977734	SNV	C	0	31	1	1	T	T	T	T	T	T	T	T	T	-	T	T	T	T	T	T	T	T	T	T	T	T	.	T	T	T	T	T	T	T	T	T	T
chr2	55977779	SNV	A	0	32	1	1	G	G	G	G	G	G	G	G	G	G	G	G	G	G	G	G	G	G	G	G	G	G	.	G	G	G	G	G	G	G	G	G	G
chr2	55993482	SNV	A	0	31	1	1	C	C	C	C	C	C	C	C	C	C	C	C	C	C	C	C	C	C	C	C	C	C	.	C	C	C	C	.	C	C	C	C	C
chr2	56003652	SNV	G	0	31	1	1	A	A	A	A	A	A	A	A	A	A	A	A	A	A	A	A	A	A	A	A	A	A	.	A	A	A	A	.	A	A	A	A	A
chr2	56007270	SNV	A	0	31	1	1	C	C	C	C	C	C	C	C	C	C	C	C	C	C	C	C	C	C	C	C	C	C	.	C	C	C	C	.	C	C	C	C	C
chr2	56011298	SNV	C	0	31	1	1	T	T	T	T	T	T	T	T	T	T	T	T	T	T	T	T	T	T	T	T	T	T	.	T	T	T	T	.	T	T	T	T	T
chr2	56011390	SNV	T	0	31	1	1	C	C	C	C	C	C	C	C	C	C	C	C	C	C	C	C	C	C	C	C	C	C	.	C	C	C	C	.	C	C	C	C	C
chr2	56011633	SNV	A	0	31	1	1	G	G	G	G	G	G	G	G	G	G	G	G	G	G	G	G	G	G	G	G	G	G	.	G	G	G	G	.	G	G	G	G	G
chr2	56011792	SNV	T	0	31	1	1	C	C	C	C	C	C	C	C	C	C	C	C	C	C	C	C	C	C	C	C	C	C	.	C	C	C	C	.	C	C	C	C	C
chr2	56012017	SNV	T	0	31	1	1	A	A	A	A	A	A	A	A	A	A	A	A	A	A	A	A	A	A	A	A	A	A	.	A	A	A	A	.	A	A	A	A	A
chr2	56013178	SNV	T	0	31	1	1	C	C	C	C	C	C	C	C	C	C	C	C	C	C	C	C	C	C	C	C	C	C	.	C	C	C	C	.	C	C	C	C	C
chr2	56016240	SNV	A	0	31	1	1	T	T	T	T	T	T	T	T	T	T	T	T	T	T	T	T	T	T	T	T	T	T	.	T	T	T	T	.	T	T	T	T	T
chr2	56016383	SNV	G	0	31	2	1	A	A	A	A	A	A	A	A	A	A	A	A	AA	A	A	A	A	A	A	A	A	A	.	A	A	A	A	.	A	A	A	A	A
chr2	56016718	SNV	T	0	31	2	1	C	C	C	C	C	C	C	C	C	C	C	C	CC	C	C	C	C	C	C	C	C	C	.	C	C	C	C	.	C	C	C	C	C
chr2	56026422	SNV	C	0	31	2	1	G	G	G	G	G	G	G	G	G	G	G	G	GG	G	G	G	G	G	G	G	G	G	.	G	G	G	G	.	G	G	G	G	G
chr2	56026744	SNV	T	0	31	2	1	C	C	C	C	C	C	C	C	C	C	C	C	CC	C	C	C	C	C	C	C	C	C	.	C	C	C	C	.	C	C	C	C	C
chr2	56030152	SNV	G	0	31	2	1	T	T	T	T	T	T	T	T	T	T	T	T	TT	T	T	T	T	T	T	T	T	T	.	T	T	T	T	.	T	T	T	T	T
chr2	56030273	SNV	A	0	31	1	1	G	G	G	G	G	G	G	G	G	G	G	G	G	G	G	G	G	G	G	G	G	G	.	G	G	G	G	.	G	G	G	G	G
chr2	56030692	SNV	G	0	31	1	1	C	C	C	C	C	C	C	C	C	C	C	C	C	C	C	C	C	C	C	C	C	C	.	C	C	C	C	.	C	C	C	C	C
chr2	56030755	SNV	T	0	31	1	1	A	A	A	A	A	A	A	A	A	A	A	A	A	A	A	A	A	A	A	A	A	A	.	A	A	A	A	.	A	A	A	A	A
chr2	56030759	SNV	C	0	31	1	1	T	T	T	T	T	T	T	T	T	T	T	T	T	T	T	T	T	T	T	T	T	T	.	T	T	T	T	.	T	T	T	T	T
chr2	56030760	SNV	T	0	31	1	1	G	G	G	G	G	G	G	G	G	G	G	G	G	G	G	G	G	G	G	G	G	G	.	G	G	G	G	.	G	G	G	G	G
chr2	56030839	SNV	A	0	31	1	1	C	C	C	C	C	C	C	C	C	C	C	C	C	C	C	C	C	C	C	C	C	C	.	C	C	C	C	.	C	C	C	C	C
chr2	56030908	SNV	T	0	31	1	1	G	G	G	G	G	G	G	G	G	G	G	G	G	G	G	G	G	G	G	G	G	G	.	G	G	G	G	.	G	G	G	G	G
chr2	56030909	SNV	G	0	31	1	1	A	A	A	A	A	A	A	A	A	A	A	A	A	A	A	A	A	A	A	A	A	A	.	A	A	A	A	.	A	A	A	A	A
chr2	56090334	SNV	A	0	32	1	1	C	C	C	C	C	C	C	C	C	C	C	C	C	C	C	C	C	C	C	C	C	C	.	C	C	C	C	C	C	C	C	C	C
chr2	56106121	SNV	T	0	32	1	1	C	C	C	C	C	C	C	C	C	C	C	C	C	C	C	C	C	C	C	C	C	C	.	C	C	C	C	C	C	C	C	C	C
chr2	56106615	SNV	T	0	32	1	1	C	C	C	C	C	C	C	C	C	C	C	C	C	C	C	C	C	C	C	C	C	C	.	C	C	C	C	C	C	C	C	C	C
chr2	56108798	SNV	A	0	32	2	1	G	G	G	G	G	G	G	G	G	G	G	G	G	G	G	G	G	G	G	G	G	G	.	GG	G	G	G	G	G	G	G	G	G
chr2	56109618	SNV	G	0	32	2	1	A	A	A	A	A	A	A	A	A	A	A	A	A	A	A	A	A	A	A	A	A	A	.	AA	A	A	A	A	A	A	A	A	A
chr2	56111243	SNV	G	0	32	2	1	A	A	A	A	A	A	A	A	A	A	A	A	A	AA	A	A	A	A	A	A	A	A	.	AA	A	A	A	A	A	A	A	A	A
chr2	56114949	SNV	G	0	32	2	1	A	A	A	A	A	A	A	A	A	A	A	A	A	AA	A	A	A	A	A	A	A	A	.	AA	A	A	A	A	A	A	A	A	A
chr2	56121723	SNV	C	0	32	1	1	A	A	A	A	A	A	A	A	A	A	A	A	A	A	A	A	A	A	A	A	A	A	.	A	A	A	A	A	A	A	A	A	A
chr2	56121739	SNV	A	0	32	1	1	G	G	G	G	G	G	G	G	G	G	G	G	G	G	G	G	G	G	G	G	G	G	.	G	G	G	G	G	G	G	G	G	G
chr2	56121761	SNV	C	0	32	1	1	T	T	T	T	T	T	T	T	T	T	T	T	T	T	T	T	T	T	T	T	T	T	.	T	T	T	T	T	T	T	T	T	T
chr2	56123093	SNV	T	0	32	1	1	C	C	C	C	C	C	C	C	C	C	C	C	C	C	C	C	C	C	C	C	C	C	.	C	C	C	C	C	C	C	C	C	C
chr2	56126423	SNV	C	0	32	1	1	G	G	G	G	G	G	G	G	G	G	G	G	G	G	G	G	G	G	G	G	G	G	.	G	G	G	G	G	G	G	G	G	G
chr2	56127402	SNV	C	0	32	1	1	T	T	T	T	T	T	T	T	T	T	T	T	T	T	T	T	T	T	T	T	T	T	.	T	T	T	T	T	T	T	T	T	T
chr2	56127975	SNV	G	0	32	1	1	C	C	C	C	C	C	C	C	C	C	C	C	C	C	C	C	C	C	C	C	C	C	.	C	C	C	C	C	C	C	C	C	C
chr2	56132393	SNV	C	0	30	1	1	T	T	T	T	T	T	T	T	T	T	T	T	T	T	-	T	T	T	T	T	.	T	.	T	T	T	T	T	T	T	T	T	T
chr2	56136303	SNV	A	0	32	1	1	G	G	G	G	G	G	G	G	G	G	G	G	G	G	G	G	G	G	G	G	G	G	.	G	G	G	G	G	G	G	G	G	G
chr2	56136705	SNV	G	0	32	1	1	A	A	A	A	A	A	A	A	A	A	A	A	A	A	A	A	A	A	A	A	A	A	.	A	A	A	A	A	A	A	A	A	A
chr2	56136708	SNV	A	0	32	1	1	G	G	G	G	G	G	G	G	G	G	G	G	G	G	G	G	G	G	G	G	G	G	.	G	G	G	G	G	G	G	G	G	G
chr2	56136711	SNV	T	0	32	1	1	C	C	C	C	C	C	C	C	C	C	C	C	C	C	C	C	C	C	C	C	C	C	.	C	C	C	C	C	C	C	C	C	C
chr2	56141937	SNV	G	0	32	1	1	T	T	T	T	T	T	T	T	T	T	T	T	T	T	T	T	T	T	T	T	T	T	.	T	T	T	T	T	T	T	T	T	T
chr2	56198115	SNV	A	0	33	1	1	G	G	G	G	G	G	G	G	G	G	G	G	G	G	G	G	G	G	G	G	G	G	G	G	G	G	G	G	G	G	G	G	G
chr2	56201592	SNV	C	0	33	1	1	T	T	T	T	T	T	T	T	T	T	T	T	T	T	T	T	T	T	T	T	T	T	T	T	T	T	T	T	T	T	T	T	T
chr2	56220470	SNV	T	0	33	1	1	C	C	C	C	C	C	C	C	C	C	C	C	C	C	C	C	C	C	C	C	C	C	C	C	C	C	C	C	C	C	C	C	C
chr2	56244004	SNV	T	0	33	2	1	G	G	G	G	G	G	G	G	G	G	G	G	G	G	G	G	G	G	G	G	G	G	G	GG	G	G	G	G	G	G	G	G	G
chr2	56273455	SNV	G	0	33	1	1	A	A	A	A	A	A	A	A	A	A	A	A	A	A	A	A	A	A	A	A	A	A	A	A	A	A	A	A	A	A	A	A	A
chr2	56273499	SNV	C	0	33	1	1	T	T	T	T	T	T	T	T	T	T	T	T	T	T	T	T	T	T	T	T	T	T	T	T	T	T	T	T	T	T	T	T	T
chr2	56273783	SNV	A	0	33	1	1	G	G	G	G	G	G	G	G	G	G	G	G	G	G	G	G	G	G	G	G	G	G	G	G	G	G	G	G	G	G	G	G	G
chr2	56273825	SNV	A	0	33	1	1	G	G	G	G	G	G	G	G	G	G	G	G	G	G	G	G	G	G	G	G	G	G	G	G	G	G	G	G	G	G	G	G	G
chr2	56274596	SNV	A	0	31	1	1	G	G	G	G	G	G	-	G	G	G	G	G	G	G	G	G	G	G	G	G	G	G	G	G	-	G	G	G	G	G	G	G	G
chr2	56290012	SNV	G	0	33	1	1	T	T	T	T	T	T	T	T	T	T	T	T	T	T	T	T	T	T	T	T	T	T	T	T	T	T	T	T	T	T	T	T	T
chr2	56294851	SNV	T	0	33	1	1	C	C	C	C	C	C	C	C	C	C	C	C	C	C	C	C	C	C	C	C	C	C	C	C	C	C	C	C	C	C	C	C	C
chr2	56313304	SNV	A	0	33	2	1	G	G	G	G	G	G	G	G	G	G	G	G	G	G	G	G	GG	G	G	G	G	G	G	G	G	G	G	G	G	G	G	G	G
chr2	56319061	SNV	A	0	33	1	1	C	C	C	C	C	C	C	C	C	C	C	C	C	C	C	C	C	C	C	C	C	C	C	C	C	C	C	C	C	C	C	C	C
chr2	56326967	SNV	C	0	33	1	1	T	T	T	T	T	T	T	T	T	T	T	T	T	T	T	T	T	T	T	T	T	T	T	T	T	T	T	T	T	T	T	T	T
chr2	56327491	SNV	G	0	33	1	1	A	A	A	A	A	A	A	A	A	A	A	A	A	A	A	A	A	A	A	A	A	A	A	A	A	A	A	A	A	A	A	A	A
chr2	56329642	SNV	A	0	33	1	1	C	C	C	C	C	C	C	C	C	C	C	C	C	C	C	C	C	C	C	C	C	C	C	C	C	C	C	C	C	C	C	C	C
chr2	56332840	SNV	T	0	33	1	1	C	C	C	C	C	C	C	C	C	C	C	C	C	C	C	C	C	C	C	C	C	C	C	C	C	C	C	C	C	C	C	C	C
chr2	56339960	SNV	G	0	33	1	1	A	A	A	A	A	A	A	A	A	A	A	A	A	A	A	A	A	A	A	A	A	A	A	A	A	A	A	A	A	A	A	A	A
chr2	56340224	SNV	C	0	33	1	1	T	T	T	T	T	T	T	T	T	T	T	T	T	T	T	T	T	T	T	T	T	T	T	T	T	T	T	T	T	T	T	T	T
chr2	56343985	SNV	A	0	33	1	1	G	G	G	G	G	G	G	G	G	G	G	G	G	G	G	G	G	G	G	G	G	G	G	G	G	G	G	G	G	G	G	G	G
chr2	56347338	DEL	.	0	33	1	2	CC	CC	CC	CC	CC	CC	CC	CC	CC	CC	CC	CC	CC	CC	CC	CC	CC	CC	CC	CC	CC	CC	CC	CC	CC	CC	CC	CC	CC	CC	CC	CC	CC
chr2	56347949	SNV	C	0	33	1	1	T	T	T	T	T	T	T	T	T	T	T	T	T	T	T	T	T	T	T	T	T	T	T	T	T	T	T	T	T	T	T	T	T
chr2	56349096	SNV	A	0	33	1	1	G	G	G	G	G	G	G	G	G	G	G	G	G	G	G	G	G	G	G	G	G	G	G	G	G	G	G	G	G	G	G	G	G
chr2	56350638	SNV	G	0	33	1	1	A	A	A	A	A	A	A	A	A	A	A	A	A	A	A	A	A	A	A	A	A	A	A	A	A	A	A	A	A	A	A	A	A
chr2	56350641	SNV	C	0	33	1	1	T	T	T	T	T	T	T	T	T	T	T	T	T	T	T	T	T	T	T	T	T	T	T	T	T	T	T	T	T	T	T	T	T
chr2	56352769	SNV	A	0	33	1	1	C	C	C	C	C	C	C	C	C	C	C	C	C	C	C	C	C	C	C	C	C	C	C	C	C	C	C	C	C	C	C	C	C
chr2	56357023	SNV	T	0	32	1	1	C	C	C	C	C	C	C	C	C	C	C	C	C	C	C	C	C	C	C	C	-	C	C	C	C	C	C	C	C	C	C	C	C
chr2	56357179	SNV	C	0	32	1	1	T	G	G	T	G	T	T	G	T	T	G	G	G	T	T	T	G	T	G	G	-	T	G	G	T	T	T	T	T	T	G	T	G
chr2	56358103	SNV	T	0	31	1	1	C	C	C	C	C	C	C	C	C	C	C	C	C	C	C	C	C	C	C	.	-	C	C	C	C	C	C	C	C	C	C	C	C
chr2	56358120	SNV	A	0	31	1	1	G	G	G	G	G	G	G	G	G	G	G	G	G	G	G	G	G	G	G	.	-	G	G	G	G	G	G	G	G	G	G	G	G
chr2	56358185	SNV	A	0	31	1	1	T	T	T	T	T	T	T	T	T	T	T	T	T	T	T	T	T	T	T	.	-	T	T	T	T	T	T	T	T	T	T	T	T
chr2	56377348	SNV	T	0	32	1	1	G	G	G	G	G	G	G	G	G	G	G	G	G	G	-	G	G	G	G	G	G	G	G	G	G	G	G	G	G	G	G	G	G
chr2	56389672	SNV	A	0	33	1	1	C	C	C	C	C	C	C	C	C	C	C	C	C	C	C	C	C	C	C	C	C	C	C	C	C	C	C	C	C	C	C	C	C
chr2	56535424	SNV	G	0	33	1	1	A	A	A	A	A	A	A	A	A	A	A	A	A	A	A	A	A	A	A	A	A	A	A	A	A	A	A	A	A	A	A	A	A
chr2	56535999	SNV	T	0	33	1	1	A	A	A	A	A	A	A	A	A	A	A	A	A	A	A	A	A	A	A	A	A	A	A	A	A	A	A	A	A	A	A	A	A
chr2	56536045	SNV	T	0	33	1	1	C	C	C	C	C	C	C	C	C	C	C	C	C	C	C	C	C	C	C	C	C	C	C	C	C	C	C	C	C	C	C	C	C
chr2	56536431	SNV	A	0	33	1	1	T	T	T	T	T	T	T	T	T	T	T	T	T	T	T	T	T	T	T	T	T	T	T	T	T	T	T	T	T	T	T	T	T
chr2	56538212	SNV	T	0	33	1	1	C	C	C	C	C	C	C	C	C	C	C	C	C	C	C	C	C	C	C	C	C	C	C	C	C	C	C	C	C	C	C	C	C
chr2	56637282	SNV	C	0	33	1	1	T	T	T	T	T	T	T	T	T	T	T	T	T	T	T	T	T	T	T	T	T	T	T	T	T	T	T	T	T	T	T	T	T
chr2	56654324	SNV	G	0	33	1	1	T	T	T	T	T	T	T	T	T	T	T	T	T	T	T	T	T	T	T	T	T	T	T	T	T	T	T	T	T	T	T	T	T
chr2	56658084	SNV	G	0	33	1	1	A	A	A	A	A	A	A	A	A	A	A	A	A	A	A	A	A	A	A	A	A	A	A	A	A	A	A	A	A	A	A	A	A
chr2	56659703	SNV	G	0	33	1	1	C	C	C	C	C	C	C	C	C	C	C	C	C	C	C	C	C	C	C	C	C	C	C	C	C	C	C	C	C	C	C	C	C
chr2	56705653	SNV	T	0	33	1	1	A	A	A	A	A	A	A	A	A	A	A	A	A	A	A	A	A	A	A	A	A	A	A	A	A	A	A	A	A	A	A	A	A
chr2	56707540	SNV	G	0	33	1	1	A	A	A	A	A	A	A	A	A	A	A	A	A	A	A	A	A	A	A	A	A	A	A	A	A	A	A	A	A	A	A	A	A
chr2	56718463	SNV	G	0	33	1	1	A	A	A	A	A	A	A	A	A	A	A	A	A	A	A	A	A	A	A	A	A	A	A	A	A	A	A	A	A	A	A	A	A
chr2	56729372	SNV	T	0	33	1	1	C	C	C	C	C	C	C	C	C	C	C	C	C	C	C	C	C	C	C	C	C	C	C	C	C	C	C	C	C	C	C	C	C
chr2	56732246	SNV	A	0	33	1	1	G	G	G	G	G	G	G	G	G	G	G	G	G	G	G	G	G	G	G	G	G	G	G	G	G	G	G	G	G	G	G	G	G
chr2	56741502	SNV	T	0	33	1	1	C	C	C	C	C	C	C	C	C	C	C	C	C	C	C	C	C	C	C	C	C	C	C	C	C	C	C	C	C	C	C	C	C
chr2	56743133	SNV	C	0	33	1	1	T	T	T	T	T	T	T	T	T	T	T	T	T	T	T	T	T	T	T	T	T	T	T	T	T	T	T	T	T	T	T	T	T
chr2	56743947	SNV	T	0	33	1	1	A	A	A	A	A	A	A	A	A	A	A	A	A	A	A	A	A	A	A	A	A	A	A	A	A	A	A	A	A	A	A	A	A
chr2	56750261	SNV	T	0	33	1	1	C	C	C	C	C	C	C	C	C	C	C	C	C	C	C	C	C	C	C	C	C	C	C	C	C	C	C	C	C	C	C	C	C
chr2	56768127	SNV	G	0	32	2	1	A	A	A	A	A	A	A	A	A	A	A	A	A	A	A	A	A	A	A	AA	A	A	A	A	A	A	A	.	A	A	A	A	A
chr2	56780310	SNV	T	0	32	1	1	C	C	C	C	C	C	C	C	C	C	C	C	C	C	C	C	C	C	C	C	C	C	C	C	C	.	C	C	C	C	C	C	C
chr2	56783048	SNV	C	0	32	1	1	T	T	T	T	T	T	T	T	T	T	T	T	T	T	T	T	T	T	T	T	T	T	T	T	T	.	T	T	T	T	T	T	T
chr2	56783200	SNV	G	0	32	1	1	A	A	A	A	A	A	A	A	A	A	A	A	A	A	A	A	A	A	A	A	A	A	A	A	A	.	A	A	A	A	A	A	A
chr2	56783228	SNV	C	0	32	1	1	G	G	G	G	G	G	G	G	G	G	G	G	G	G	G	G	G	G	G	G	G	G	G	G	G	.	G	G	G	G	G	G	G
chr2	56783240	SNV	A	0	32	1	1	G	G	G	G	G	G	G	G	G	G	G	G	G	G	G	G	G	G	G	G	G	G	G	G	G	.	G	G	G	G	G	G	G
chr2	56783387	SNV	C	0	32	1	1	T	T	T	T	T	T	T	T	T	T	T	T	T	T	T	T	T	T	T	T	T	T	T	T	T	.	T	T	T	T	T	T	T
chr2	56783398	INS	.	0	32	1	2	CT	CT	CT	CT	CT	CT	CT	CT	T	CT	CT	CT	CT	CT	CT	CT	CT	CT	CT	CT	CT	CT	CT	CT	CT	.	CT	CT	CT	CT	CT	CT	CT
chr2	56784262	SNV	G	0	32	1	1	A	A	A	A	A	A	A	A	A	A	A	A	A	A	A	A	A	A	A	A	A	A	A	A	A	.	A	A	A	A	A	A	A
chr2	56784275	SNV	C	0	32	1	1	G	G	G	G	G	G	G	G	G	G	G	G	G	G	G	G	G	G	G	G	G	G	G	G	G	.	G	G	G	G	G	G	G
chr2	56784390	SNV	C	0	32	1	1	T	T	T	T	T	T	T	T	T	T	T	T	T	T	T	T	T	T	T	T	T	T	T	T	T	.	T	T	T	T	T	T	T
chr2	56784514	SNV	T	0	32	1	1	C	C	C	C	C	C	C	C	C	C	C	C	C	C	C	C	C	C	C	C	C	C	C	C	C	.	C	C	C	C	C	C	C
chr2	56785028	SNV	C	0	32	1	1	T	T	T	T	T	T	T	T	T	T	T	T	T	T	T	T	T	T	T	T	T	T	T	T	T	.	T	T	T	T	T	T	T
chr2	56789702	SNV	C	0	32	1	1	A	A	A	A	A	A	A	A	A	A	A	A	A	A	A	A	A	A	A	A	A	A	A	A	A	.	A	A	A	A	A	A	A
chr2	56791831	SNV	G	0	32	1	1	T	T	T	T	T	T	T	T	T	T	C	T	C	T	C	C	T	T	T	C	C	T	T	C	T	.	T	C	T	T	T	T	T
chr2	56794354	SNV	C	0	32	1	1	T	T	T	T	T	T	T	T	T	T	T	T	T	T	T	T	T	T	T	T	T	T	T	T	T	.	T	T	T	T	T	T	T
chr2	56796471	SNV	C	0	32	1	1	A	A	A	A	A	A	A	A	A	A	A	A	A	A	A	A	A	A	A	A	A	A	A	A	A	.	A	A	A	A	A	A	A
chr2	56799334	SNV	C	0	32	1	1	T	T	T	T	T	T	T	T	T	T	T	T	T	T	T	T	T	T	T	T	T	T	T	T	T	.	T	T	T	T	T	T	T
chr2	56803481	SNV	C	0	32	1	1	G	G	G	G	G	G	G	G	G	G	G	G	G	G	G	G	G	G	G	G	G	G	G	G	G	.	G	G	G	G	G	G	G
chr2	56807599	SNV	T	0	32	1	1	C	C	C	C	C	C	C	C	C	C	C	C	C	C	C	C	C	C	C	C	C	C	C	C	C	.	C	C	C	C	C	C	C
chr2	56811400	SNV	G	0	32	1	1	C	C	C	C	C	C	C	C	C	C	C	C	C	C	C	C	C	C	C	C	C	C	C	C	C	.	C	C	C	C	C	C	C
chr2	56812806	SNV	A	0	32	1	1	C	C	C	C	C	C	C	C	C	C	C	C	C	C	C	C	C	C	C	C	C	C	C	C	C	.	C	C	C	C	C	C	C
chr2	122604331	SNV	G	0	33	1	1	T	T	T	T	T	T	T	T	T	T	T	T	T	T	T	T	T	T	T	T	T	T	T	T	T	T	T	T	T	T	T	T	T
chr2	122623408	SNV	C	0	33	1	1	A	A	A	A	A	A	A	A	A	A	A	A	A	A	A	A	A	A	A	A	A	A	A	A	A	A	A	A	A	A	A	A	A
chr2	122666045	SNV	A	0	33	1	1	C	C	C	C	C	C	C	C	C	C	C	C	C	C	C	C	C	C	C	C	C	C	C	C	C	C	C	C	C	C	C	C	C
chr2	122674799	SNV	G	0	33	2	1	T	T	T	T	T	T	T	T	T	T	T	T	T	TT	T	T	T	T	T	T	T	T	T	T	T	T	T	T	T	T	T	T	T
chr2	122685698	SNV	C	0	33	1	1	A	A	A	A	A	A	A	A	A	A	A	A	A	A	A	A	A	A	A	A	A	A	A	A	A	A	A	A	A	A	A	A	A
chr2	122695574	SNV	G	0	33	1	1	T	T	T	T	T	T	T	T	T	T	T	T	T	T	T	T	T	T	T	T	T	T	T	T	T	T	T	T	T	T	T	T	T
chr2	122712121	SNV	C	0	33	1	1	A	A	A	A	A	A	A	A	A	A	A	A	A	A	A	A	A	A	A	A	A	A	A	A	A	A	A	A	A	A	A	A	A
chr2	122784784	SNV	A	0	33	1	1	C	C	C	C	C	C	C	C	C	C	C	C	C	C	C	C	C	C	C	C	C	C	C	C	C	C	C	C	C	C	C	C	C
chr2	122785421	SNV	C	0	33	1	1	A	A	A	A	A	A	A	A	A	A	A	A	A	A	A	A	A	A	A	A	A	A	A	A	A	A	A	A	A	A	A	A	A
chr2	122796615	SNV	T	0	33	1	1	G	G	G	G	G	G	G	G	G	G	G	G	G	G	G	G	G	G	G	G	G	G	G	G	G	G	G	G	G	G	G	G	G
chr2	122813408	SNV	C	0	33	1	1	A	A	A	A	A	A	A	A	A	A	A	A	A	A	A	A	A	A	A	A	A	A	A	A	A	A	A	A	A	A	A	A	A
chr2	122881444	SNV	G	0	33	2	1	T	T	T	T	T	T	T	T	T	T	T	T	T	T	T	T	T	T	T	T	T	T	T	T	T	TT	T	T	T	T	T	T	T
chr2	122896520	SNV	C	0	33	1	1	A	A	A	A	A	A	A	A	A	A	A	A	A	A	A	A	A	A	A	A	A	A	A	A	A	A	A	A	A	A	A	A	A
chr2	122901132	SNV	C	0	33	1	1	A	A	A	A	A	A	A	A	A	A	A	A	A	A	A	A	A	A	A	A	A	A	A	A	A	A	A	A	A	A	A	A	A
chr2	122965458	SNV	T	0	33	1	1	G	G	G	G	G	G	G	G	G	G	G	G	G	G	G	G	G	G	G	G	G	G	G	G	G	G	G	G	G	G	G	G	G
chr2	122969728	SNV	G	0	33	1	1	T	T	T	T	T	T	T	T	T	T	T	T	T	T	T	T	T	T	T	T	T	T	T	T	T	T	T	T	T	T	T	T	T
chr2	123003491	SNV	T	0	33	1	1	G	G	G	G	G	G	G	G	G	G	G	G	G	G	G	G	G	G	G	G	G	G	G	G	G	G	G	G	G	G	G	G	G
chr2	123041783	SNV	G	0	33	1	1	T	T	T	T	T	T	T	T	T	T	T	T	T	T	T	T	T	T	T	T	T	T	T	T	T	T	T	T	T	T	T	T	T
chr2	123055288	SNV	G	0	33	1	1	T	T	T	T	T	T	T	T	T	T	T	T	T	T	T	T	T	T	T	T	T	T	T	T	T	T	T	T	T	T	T	T	T
chr2	123059242	SNV	G	0	33	1	1	T	T	T	T	T	T	T	T	T	T	T	T	T	T	T	T	T	T	T	T	T	T	T	T	T	T	T	T	T	T	T	T	T
chr2	123060669	SNV	A	0	33	2	1	C	C	C	C	C	C	C	C	C	C	C	C	C	C	CC	C	C	C	C	C	C	C	C	C	C	C	C	C	C	C	C	C	C
chr2	123105909	SNV	A	0	33	1	1	C	C	C	C	C	C	C	C	C	C	C	C	C	C	C	C	C	C	C	C	C	C	C	C	C	C	C	C	C	C	C	C	C
chr2	123117908	SNV	A	0	33	1	1	C	C	C	C	C	C	C	C	C	C	C	C	C	C	C	C	C	C	C	C	C	C	C	C	C	C	C	C	C	C	C	C	C
chr2	123128276	SNV	C	0	33	1	1	A	A	A	A	A	A	A	A	A	A	A	A	A	A	A	A	A	A	A	A	A	A	A	A	A	A	A	A	A	A	A	A	A
chr2	123134803	SNV	C	0	33	1	1	T	T	T	T	T	T	T	T	T	T	T	T	T	T	T	T	T	T	T	T	T	T	T	T	T	T	T	T	T	T	T	T	T
chr2	123144769	SNV	C	0	33	1	1	A	A	A	A	A	A	A	A	A	A	A	A	A	A	A	A	A	A	A	A	A	A	A	A	A	A	A	A	A	A	A	A	A
chr2	123144917	SNV	G	0	33	1	1	T	T	T	T	T	T	T	T	T	T	T	T	T	T	T	T	T	T	T	T	T	T	T	T	T	T	T	T	T	T	T	T	T
chr2	123147097	SNV	G	0	33	1	1	T	T	T	T	T	T	T	T	T	T	T	T	T	T	T	T	T	T	T	T	T	T	T	T	T	T	T	T	T	T	T	T	T
chr2	123160578	SNV	C	0	33	1	1	A	A	A	A	A	A	A	A	A	A	A	A	A	A	A	A	A	A	A	A	A	A	A	A	A	A	A	A	A	A	A	A	A
chr2	123181050	SNV	A	0	33	1	1	C	C	C	C	C	C	C	C	C	C	C	C	C	C	C	C	C	C	C	C	C	C	C	C	C	C	C	C	C	C	C	C	C
chr2	123202605	SNV	A	0	33	1	1	C	C	C	C	C	C	C	C	C	C	C	C	C	C	C	C	C	C	C	C	C	C	C	C	C	C	C	C	C	C	C	C	C
chr2	123214309	SNV	C	0	33	1	1	A	A	A	A	A	A	A	A	A	A	A	A	A	A	A	A	A	A	A	A	A	A	A	A	A	A	A	A	A	A	A	A	A
chr2	123262487	SNV	A	0	33	1	1	C	C	C	C	C	C	C	C	C	C	C	C	C	C	C	C	C	C	C	C	C	C	C	C	C	C	C	C	C	C	C	C	C
chr2	123274345	SNV	A	0	33	1	1	C	C	C	C	C	C	C	C	C	C	C	C	C	C	C	C	C	C	C	C	C	C	C	C	C	C	C	C	C	C	C	C	C
chr2	123282805	SNV	C	0	33	1	1	A	A	A	A	A	A	A	A	A	A	A	A	A	A	A	A	A	A	A	A	A	A	A	A	A	A	A	A	A	A	A	A	A
chr2	123291288	SNV	C	0	33	1	1	A	A	A	A	A	A	A	A	A	A	A	A	A	A	A	A	A	A	A	A	A	A	A	A	A	A	A	A	A	A	A	A	A
chr2	123294929	SNV	G	0	33	1	1	T	T	T	T	T	T	T	T	T	T	T	T	T	T	T	T	T	T	T	T	T	T	T	T	T	T	T	T	T	T	T	T	T
chr2	123339712	SNV	A	0	33	1	1	C	C	C	C	C	C	C	C	C	C	C	C	C	C	C	C	C	C	C	C	C	C	C	C	C	C	C	C	C	C	C	C	C
chr2	123371091	SNV	G	0	33	2	1	T	T	T	T	T	T	T	T	T	T	T	T	TT	T	T	T	T	T	T	T	T	T	T	T	T	T	T	T	T	T	T	T	T
chr2	123375696	SNV	A	0	33	1	1	C	C	C	C	C	C	C	C	C	C	C	C	C	C	C	C	C	C	C	C	C	C	C	C	C	C	C	C	C	C	C	C	C
chr2	123375719	SNV	A	0	33	1	1	C	C	C	C	C	C	C	C	C	C	C	C	C	C	C	C	C	C	C	C	C	C	C	C	C	C	C	C	C	C	C	C	C
chr2	123380628	SNV	C	0	33	1	1	A	A	A	A	A	A	A	A	A	A	A	A	A	A	A	A	A	A	A	A	A	A	A	A	A	A	A	A	A	A	A	A	A
chr2	123381375	SNV	A	0	33	1	1	T	T	T	T	T	T	T	T	T	T	T	T	T	T	T	T	T	T	T	T	T	T	G	T	T	G	T	G	T	T	T	T	T
chr2	123381378	SNV	G	0	33	1	1	A	A	A	A	A	A	A	A	A	A	A	A	A	A	A	A	A	A	A	A	A	A	A	A	A	A	A	A	A	A	A	A	A
chr2	123381382	SNV	G	0	33	1	1	C	C	C	C	C	C	C	C	C	C	C	C	C	C	C	C	C	C	C	C	C	C	C	C	C	C	C	C	C	C	C	C	C
chr2	123394017	SNV	C	0	33	1	1	A	A	A	A	A	A	A	A	A	A	A	A	A	A	A	A	A	A	A	A	A	A	A	A	A	A	A	A	A	A	A	A	A
chr2	123401375	SNV	C	0	33	1	1	A	A	A	A	A	A	A	A	A	A	A	A	A	A	A	A	A	A	A	A	A	A	A	A	A	A	A	A	A	A	A	A	A
chr2	123425028	SNV	T	0	33	2	1	A	A	A	A	A	A	A	A	A	A	A	A	A	A	A	A	AA	A	A	A	A	A	A	A	A	A	A	A	A	A	A	A	A
chr2	123425030	SNV	C	0	33	2	1	A	A	A	A	A	A	A	A	A	A	A	A	A	A	A	A	AA	A	A	A	A	A	A	A	A	A	A	A	A	A	A	A	A
chr2	123429707	SNV	T	0	33	1	1	G	G	G	G	G	G	G	G	G	G	G	G	G	G	G	G	G	G	G	G	G	G	G	G	G	G	G	G	G	G	G	G	G
chr2	123444525	SNV	T	0	33	1	1	G	G	G	G	G	G	G	G	G	G	G	G	G	G	G	G	G	G	G	G	G	G	G	G	G	G	G	G	G	G	G	G	G
chr2	123450527	SNV	C	0	33	1	1	A	A	A	A	A	A	A	A	A	A	A	A	A	A	A	A	A	A	A	A	A	A	A	A	A	A	A	A	A	A	A	A	A
chr2	123489501	SNV	C	0	33	1	1	A	A	A	A	A	A	A	A	A	A	A	A	A	A	A	A	A	A	A	A	A	A	A	A	A	A	A	A	A	A	A	A	A
chr2	123497567	SNV	G	0	33	1	1	T	T	T	T	T	T	T	T	T	T	T	T	T	T	T	T	T	T	T	T	T	T	T	T	T	T	T	T	T	T	T	T	T
chr2	123526399	SNV	T	0	33	1	1	A	A	A	A	A	A	A	A	A	A	A	A	A	A	A	A	A	A	A	A	A	A	A	A	A	A	A	A	A	A	A	A	A
chr2	123526402	SNV	C	0	33	1	1	A	A	A	A	A	A	A	A	A	A	A	A	A	A	A	A	A	A	A	A	A	A	A	A	A	A	A	A	A	A	A	A	A
chr2	123526406	SNV	C	0	33	1	1	A	A	A	A	A	A	A	A	A	A	A	A	A	A	A	A	A	A	A	A	A	A	G	A	A	G	A	G	A	A	A	A	A
chr2	123533987	SNV	C	0	32	1	1	A	A	A	A	A	A	A	A	A	A	A	A	A	A	A	A	A	A	A	.	A	A	A	A	A	A	A	A	A	A	A	A	A
chr2	123534849	SNV	C	0	32	1	1	A	A	A	A	A	A	A	A	A	A	A	A	A	A	A	A	A	A	A	.	A	A	A	A	A	A	A	A	A	A	A	A	A
chr2	123549545	SNV	G	0	33	2	1	T	T	T	T	T	T	T	T	T	T	T	T	TT	T	T	T	T	T	T	T	T	T	T	T	T	T	T	T	T	T	T	T	T
chr2	123552866	SNV	G	0	33	1	1	C	C	C	C	C	C	C	C	C	C	C	C	C	C	C	C	C	C	C	C	C	C	C	C	C	C	C	C	C	C	C	C	C
chr2	123563471	SNV	C	0	33	1	1	A	A	A	A	A	A	A	A	A	A	A	A	A	A	A	A	A	A	A	A	A	A	A	A	A	A	A	A	A	A	A	A	A
chr2	123578547	SNV	T	0	33	1	1	G	G	G	G	G	G	G	G	G	G	G	G	G	G	G	G	G	G	G	G	G	G	G	G	G	G	G	G	G	G	G	G	G
chr2	123608332	SNV	C	0	33	1	1	A	A	A	A	A	A	A	A	A	A	A	A	A	A	A	A	A	A	A	A	A	A	A	A	A	A	A	A	A	A	A	A	A
chr2	123673291	SNV	T	0	33	1	1	G	G	G	G	G	G	G	G	G	G	G	G	G	G	G	G	G	G	G	G	G	G	G	G	G	G	G	G	G	G	G	G	G
chr2	123751781	SNV	G	0	33	1	1	T	T	T	T	T	T	T	T	T	T	T	T	T	T	T	T	T	T	T	T	T	T	T	T	T	T	T	T	T	T	T	T	T
chr2	123774180	SNV	C	0	33	1	1	A	A	A	A	A	A	A	A	A	A	A	A	A	A	A	A	A	A	A	A	A	A	A	A	A	A	A	A	A	A	A	A	A
chr2	123777920	SNV	A	0	33	1	1	C	C	C	C	C	C	C	C	C	C	C	C	C	C	C	C	C	C	C	C	C	C	C	C	C	C	C	C	C	C	C	C	C
chr2	123808772	SNV	G	0	33	1	1	T	T	T	T	T	T	T	T	T	T	T	T	T	T	T	T	T	T	T	T	T	T	T	T	T	T	T	T	T	T	T	T	T
chr2	123816057	SNV	G	0	33	1	1	T	T	T	T	T	T	T	T	T	T	T	T	T	T	T	T	T	T	T	T	T	T	T	T	T	T	T	T	T	T	T	T	T
chr2	123818735	SNV	T	0	33	1	1	G	G	G	G	G	G	G	G	G	G	G	G	G	G	G	G	G	G	G	G	G	G	G	G	G	G	G	G	G	G	G	G	G
chr2	123833238	SNV	T	0	33	1	1	G	G	G	G	G	G	G	G	G	G	G	G	G	G	G	G	G	G	G	G	G	G	G	G	G	G	G	G	G	G	G	G	G
chr2	123859704	SNV	C	0	33	1	1	A	A	A	A	A	A	A	A	A	A	A	A	A	A	A	A	A	A	A	A	A	A	A	A	A	A	A	A	A	A	A	A	A
chr2	123864178	SNV	A	0	33	1	1	C	C	C	C	C	C	C	C	C	C	C	C	C	C	C	C	C	C	C	C	C	C	C	C	C	C	C	C	C	C	C	C	C
chr2	123913086	SNV	C	0	33	2	1	A	AA	A	A	A	A	A	A	A	A	A	A	A	A	A	A	A	A	A	A	A	A	A	A	A	A	A	A	A	A	A	A	A
chr2	123920500	SNV	T	0	33	2	1	G	GG	G	G	G	G	G	G	G	G	G	G	G	G	G	G	G	G	G	G	G	G	G	G	G	G	G	G	G	G	G	G	G
chr2	123937059	SNV	C	0	33	1	1	A	A	A	A	A	A	A	A	A	A	A	A	A	A	A	A	A	A	A	A	A	A	A	A	A	A	A	A	A	A	A	A	A
chr2	123938964	SNV	C	0	33	1	1	A	A	A	A	A	A	A	A	A	A	A	A	A	A	A	A	A	A	A	A	A	A	A	A	A	A	A	A	A	A	A	A	A
chr2	123945755	SNV	T	0	33	1	1	G	G	G	G	G	G	G	G	G	G	G	G	G	G	G	G	G	G	G	G	G	G	G	G	G	G	G	G	G	G	G	G	G
chr2	123967712	SNV	T	0	32	1	1	-	A	A	A	A	A	A	A	A	A	A	A	A	A	A	A	A	A	A	A	A	A	A	A	A	A	A	A	A	A	A	A	A
chr2	123980948	SNV	G	0	33	1	1	T	T	T	T	T	T	T	T	T	T	T	T	T	T	T	T	T	T	T	T	T	T	T	T	T	T	T	T	T	T	T	T	T
chr2	123993410	SNV	A	0	33	1	1	C	C	C	C	C	C	C	C	C	C	C	C	C	C	C	C	C	C	C	C	C	C	C	C	C	C	C	C	C	C	C	C	C
chr2	123999536	SNV	C	0	33	1	1	A	A	A	A	A	A	A	A	A	A	A	A	A	A	A	A	A	A	A	A	A	A	A	A	A	A	A	A	A	A	A	A	A
chr2	124005845	SNV	C	0	33	1	1	A	A	A	A	A	A	A	A	A	A	A	A	A	A	A	A	A	A	A	A	A	A	A	A	A	A	A	A	A	A	A	A	A
chr2	124008668	SNV	T	0	33	1	1	G	G	G	G	G	G	G	G	G	G	G	G	G	G	G	G	G	G	G	G	G	G	G	G	G	G	G	G	G	G	G	G	G
chr2	124042460	SNV	C	0	33	1	1	A	A	A	A	A	A	A	A	A	A	A	A	A	A	A	A	A	A	A	A	A	A	A	A	A	A	A	A	A	A	A	A	A
chr2	124077275	SNV	G	0	33	1	1	T	T	T	T	T	T	T	T	T	T	T	T	T	T	T	T	T	T	T	T	T	T	T	T	T	T	T	T	T	T	T	T	T
chr2	124095748	SNV	G	0	33	1	1	T	T	T	T	T	T	T	T	T	T	T	T	T	T	T	T	T	T	T	T	T	T	T	T	T	T	T	T	T	T	T	T	T
chr2	124109208	SNV	C	0	33	1	1	A	A	A	A	A	A	A	A	A	A	A	A	A	A	A	A	A	A	A	A	A	A	A	A	A	A	A	A	A	A	A	A	A
chr2	124118215	SNV	G	0	33	1	1	T	T	T	T	T	T	T	T	T	T	T	T	T	T	T	T	T	T	T	T	T	T	T	T	T	T	T	T	T	T	T	T	T
chr2	124131605	SNV	C	0	33	1	1	A	A	A	A	A	A	A	A	A	A	A	A	A	A	A	A	A	A	A	A	A	A	A	A	A	A	A	A	A	A	A	A	A
chr2	124134221	SNV	G	0	33	1	1	T	T	T	T	T	T	T	T	T	T	T	T	T	T	T	T	T	T	T	T	T	T	T	T	T	T	T	T	T	T	T	T	T
chr2	124152308	SNV	G	0	33	1	1	T	T	T	T	T	T	T	T	T	T	T	T	T	T	T	T	T	T	T	T	T	T	T	T	T	T	T	T	T	T	T	T	T
chr2	124177304	SNV	C	0	33	1	1	A	A	A	A	A	A	A	A	A	A	A	A	A	A	A	A	A	A	A	A	A	A	A	A	A	A	A	A	A	A	A	A	A
chr2	124199710	SNV	G	0	33	1	1	A	A	A	A	A	A	A	A	A	A	A	A	A	A	A	A	A	A	A	A	A	A	A	A	A	A	A	A	A	A	A	A	A
chr2	124212828	SNV	G	0	33	1	1	T	T	T	T	T	T	T	T	T	T	T	T	T	T	T	T	T	T	T	T	T	T	T	T	T	T	T	T	T	T	T	T	T
chr2	124262670	SNV	A	0	33	1	1	G	G	G	G	G	G	G	G	G	G	G	G	G	G	G	G	G	G	G	G	G	G	G	G	G	G	G	G	G	G	G	G	G
chr2	124262671	SNV	G	0	33	1	1	C	C	C	C	C	C	C	C	C	C	C	C	C	C	C	C	C	C	C	C	C	C	C	C	C	C	C	C	C	C	C	C	C
chr2	124262673	SNV	T	0	33	1	1	C	C	C	C	C	C	C	C	C	C	C	C	C	C	C	C	C	C	C	C	C	C	C	C	C	C	C	C	C	C	C	C	C
chr2	124262675	SNV	G	0	33	1	1	A	A	A	A	A	A	A	A	A	A	A	A	A	A	A	A	A	A	A	A	A	A	A	A	A	A	A	A	A	A	A	A	A
chr2	124262676	SNV	G	0	33	1	1	C	C	C	C	C	C	C	C	C	C	C	C	C	C	C	C	C	C	C	C	C	C	C	C	C	C	C	C	C	C	C	C	C
chr2	124274140	SNV	G	0	33	1	1	T	T	T	T	T	T	T	T	T	T	T	T	T	T	T	T	T	T	T	T	T	T	T	T	T	T	T	T	T	T	T	T	T
chr2	124284024	SNV	G	0	33	1	1	T	T	T	T	T	T	T	T	T	T	T	T	T	T	T	T	T	T	T	T	T	T	T	T	T	T	T	T	T	T	T	T	T
chr2	124297126	SNV	G	0	33	1	1	T	T	T	T	T	T	T	T	T	T	T	T	T	T	T	T	T	T	T	T	T	T	T	T	T	T	T	T	T	T	T	T	T
chr2	124305700	SNV	G	0	33	1	1	T	T	T	T	T	T	T	T	T	T	T	T	T	T	T	T	T	T	T	T	T	T	T	T	T	T	T	T	T	T	T	T	T
chr2	124326488	SNV	G	0	33	1	1	C	C	C	C	C	C	C	C	C	C	C	C	C	C	C	C	C	C	C	C	C	C	C	C	C	C	C	C	C	C	C	C	C
chr2	124327274	SNV	G	0	33	1	1	T	T	T	T	T	T	T	T	T	T	T	T	T	T	T	T	T	T	T	T	T	T	T	T	T	T	T	T	T	T	T	T	T
chr2	124397359	SNV	A	0	33	1	1	G	G	G	G	G	G	G	G	G	G	G	G	G	G	G	G	G	G	G	G	G	G	G	G	G	G	G	G	G	G	G	G	G
chr2	124421275	SNV	C	0	33	1	1	A	A	A	A	A	A	A	A	A	A	A	A	A	A	A	A	A	A	A	A	A	A	A	A	A	A	A	A	A	A	A	A	A
chr2	124430955	SNV	C	0	31	1	1	A	A	A	A	A	A	A	A	A	A	A	A	A	A	A	A	A	A	A	A	A	A	A	A	A	A	A	A	A	-	A	A	-
chr2	124451405	SNV	G	0	32	1	1	T	T	T	T	T	T	T	T	T	T	T	T	T	T	T	T	.	T	T	T	T	T	T	T	T	T	T	T	T	T	T	T	T
chr2	124459872	SNV	A	0	33	1	1	C	C	C	C	C	C	C	C	C	C	C	C	C	C	C	C	C	C	C	C	C	C	C	C	C	C	C	C	C	C	C	C	C
chr2	124465378	SNV	G	0	33	1	1	T	T	T	T	T	T	T	T	T	T	T	T	T	T	T	T	T	T	T	T	T	T	T	T	T	T	T	T	T	T	T	T	T
chr2	124489795	SNV	A	0	33	1	1	C	C	C	C	C	C	C	C	C	C	C	C	C	C	C	C	C	C	C	C	C	C	C	C	C	C	C	C	C	C	C	C	C
chr2	124502098	SNV	G	0	33	1	1	T	T	T	T	T	T	T	T	T	T	T	T	T	T	T	T	T	T	T	T	T	T	T	T	T	T	T	T	T	T	T	T	T
chr2	124502264	SNV	G	0	33	1	1	T	T	T	T	T	T	T	T	T	T	T	T	T	T	T	T	T	T	T	T	T	T	T	T	T	T	T	T	T	T	T	T	T
chr2	124512642	SNV	G	0	33	1	1	T	T	T	T	T	T	T	T	T	T	T	T	T	T	T	T	T	T	T	T	T	T	T	T	T	T	T	T	T	T	T	T	T
chr2	124520787	SNV	G	0	33	1	1	T	T	T	T	T	T	T	T	T	T	T	T	T	T	T	T	T	T	T	T	T	T	T	T	T	T	T	T	T	T	T	T	T
chr2	124526168	SNV	G	0	33	1	1	T	T	T	T	T	T	T	T	T	T	T	T	T	T	T	T	T	T	T	T	T	T	T	T	T	T	T	T	T	T	T	T	T
chr2	124550831	SNV	A	0	32	1	1	C	C	C	C	C	C	C	C	C	C	C	C	C	C	C	C	C	C	C	C	C	C	C	C	C	C	C	C	C	.	C	C	C
chr2	124585793	SNV	G	0	33	1	1	T	T	T	T	T	T	T	T	T	T	T	T	T	T	T	T	T	T	T	T	T	T	T	T	T	T	T	T	T	T	T	T	T
chr2	124672316	SNV	A	0	33	1	1	C	C	C	C	C	C	C	C	C	C	C	C	C	C	C	C	C	C	C	C	C	C	C	C	C	C	C	C	C	C	C	C	C
chr2	124693228	SNV	A	0	33	1	1	G	G	G	G	G	G	G	G	G	G	G	G	G	G	G	G	G	G	G	G	G	G	G	G	G	G	G	G	G	G	G	G	G
chr2	124708921	SNV	G	0	32	1	1	A	A	A	A	A	A	A	A	A	A	A	A	A	A	A	A	A	A	A	A	-	A	A	A	A	A	A	A	A	A	A	A	A
chr2	124720180	SNV	T	0	33	1	1	A	A	A	A	A	A	A	A	A	A	A	A	A	A	A	A	A	A	A	A	A	A	A	A	A	A	A	A	A	A	A	A	A
chr2	124721757	SNV	G	0	32	1	1	A	A	A	A	A	A	A	A	A	A	A	A	A	A	A	A	-	A	A	A	A	A	A	A	A	A	A	A	A	A	A	A	A
chr2	124722112	SNV	G	0	32	1	1	A	A	A	A	A	A	A	A	A	A	A	A	A	A	A	A	-	A	A	A	A	A	A	A	A	A	A	A	A	A	A	A	A
chr2	124729130	SNV	T	0	33	1	1	C	C	C	C	C	C	C	C	C	C	C	C	C	C	C	C	C	C	C	C	C	C	C	C	C	C	C	C	C	C	C	C	C
chr2	124730688	SNV	A	0	33	1	1	G	G	G	G	G	G	G	G	G	G	G	G	G	G	G	G	G	G	G	G	G	G	G	G	G	G	G	G	G	G	G	G	G
chr2	124730767	SNV	G	0	33	1	1	T	T	T	T	T	T	T	T	T	T	T	T	T	T	T	T	T	T	T	T	T	T	T	T	T	T	T	T	T	T	T	T	T
chr2	124745302	SNV	G	0	33	1	1	A	A	A	A	A	A	A	A	A	A	A	A	A	A	A	A	A	A	A	A	A	A	A	A	A	A	A	A	A	A	A	A	A
chr2	124756905	SNV	A	0	32	1	1	G	G	G	G	G	G	G	G	G	G	G	G	G	G	G	G	.	G	G	G	G	G	G	G	G	G	G	G	G	G	G	G	G
chr2	124767604	SNV	G	0	33	1	1	A	A	A	A	A	A	A	A	A	A	A	A	A	A	A	A	A	A	A	A	A	A	A	A	A	A	A	A	A	A	A	A	A
chr2	124770177	SNV	G	0	33	1	1	T	T	T	T	T	T	T	T	T	T	T	T	T	T	T	T	T	T	T	T	T	T	T	T	T	T	T	T	T	T	T	T	T
chr2	124777874	SNV	T	0	33	2	1	G	G	G	G	G	G	G	G	G	G	G	GG	G	G	G	G	G	G	G	G	G	G	G	G	G	G	G	G	G	G	G	G	G
chr2	124777894	SNV	T	0	33	2	1	A	A	A	A	A	A	A	A	A	A	G	AA	A	A	A	A	A	A	A	A	A	A	A	A	A	A	A	A	A	A	A	A	A
chr2	124783942	SNV	C	0	33	1	1	A	A	A	A	A	A	A	A	A	A	A	A	A	A	A	A	A	A	A	A	A	A	A	A	A	A	A	A	A	A	A	A	A
chr2	124793753	SNV	G	0	33	1	1	T	T	T	T	T	T	T	T	T	T	T	T	T	T	T	T	T	T	T	T	T	T	T	T	T	T	T	T	T	T	T	T	T
chr2	124799255	SNV	G	0	33	1	1	T	T	T	T	T	T	T	T	T	T	T	T	T	T	T	T	T	T	T	T	T	T	T	T	T	T	T	T	T	T	T	T	T
chr2	124800480	SNV	G	0	33	1	1	T	T	T	T	T	T	T	T	T	T	T	T	T	T	T	T	T	T	T	T	T	T	T	T	T	T	T	T	T	T	T	T	T
chr2	124803326	SNV	C	0	33	1	1	A	A	A	A	A	A	A	A	A	A	A	A	A	A	A	A	A	A	A	A	A	A	A	A	A	A	A	A	A	A	A	A	A
chr2	124803425	SNV	T	0	33	1	1	G	G	G	G	G	G	G	G	G	G	G	G	G	G	G	G	G	G	G	G	G	G	G	G	G	G	G	G	G	G	G	G	G
chr2	124948842	SNV	G	0	33	2	1	T	T	T	T	T	T	T	T	T	T	T	T	TT	T	T	T	T	T	T	T	T	T	T	T	T	T	T	T	T	T	T	T	T
chr2	124950757	SNV	C	0	33	2	1	G	G	G	G	G	G	G	G	G	G	G	G	GG	G	G	G	G	G	G	G	G	G	G	G	G	G	G	G	G	G	G	G	G
chr2	124950934	SNV	T	0	33	2	1	C	C	C	C	C	C	C	C	C	C	C	C	CC	C	C	C	C	C	C	C	C	C	C	C	C	C	C	C	C	C	C	C	C
chr2	124950938	SNV	C	0	33	2	1	T	T	T	T	T	T	T	T	T	T	T	T	TT	T	T	T	T	T	T	T	T	T	T	T	T	T	T	T	T	T	T	T	T
chr2	124951024	SNV	C	0	33	2	1	A	A	A	A	A	A	A	A	A	A	A	A	AA	A	A	A	A	A	A	A	A	A	A	A	A	A	A	A	A	A	A	A	A
chr2	124954488	SNV	G	0	33	1	1	T	T	T	T	T	T	T	T	T	T	T	T	T	T	T	T	T	T	T	T	T	T	T	T	T	T	T	T	T	T	T	T	T
chr2	125045287	SNV	A	0	33	1	1	T	T	T	T	T	T	T	T	T	T	T	T	T	T	T	T	T	T	T	T	T	T	T	T	T	T	T	T	T	T	T	T	T
chr2	125082118	SNV	G	0	32	2	1	T	T	T	T	T	T	T	T	T	T	T	T	TT	T	T	.	T	T	T	T	T	T	T	T	T	T	T	T	T	T	T	T	T
chr2	125085992	SNV	G	0	32	1	1	T	T	T	T	T	T	T	T	T	T	T	T	T	T	T	.	T	T	T	T	T	T	T	T	T	T	T	T	T	T	T	T	T
chr2	125087242	SNV	C	0	32	1	1	A	A	A	A	A	A	A	A	A	A	A	A	A	A	A	.	A	A	A	A	A	A	A	A	A	A	A	A	A	A	A	A	A
chr2	125159825	SNV	T	0	30	1	1	A	A	A	A	A	A	A	A	-	A	A	A	A	A	A	A	A	-	A	A	.	A	A	A	A	A	A	A	A	A	A	A	A
chr2	125161003	SNV	C	0	32	1	1	A	A	A	A	A	A	A	A	A	A	A	A	A	A	A	A	A	A	A	A	.	A	A	A	A	A	A	A	A	A	A	A	A
chr2	125303832	SNV	C	0	33	1	1	T	T	T	T	T	T	T	T	T	T	T	T	T	T	T	T	T	T	T	T	T	T	T	T	T	T	T	T	T	T	T	T	T
chr2	125323631	SNV	A	0	33	1	1	C	C	C	C	C	C	C	C	C	C	C	C	C	C	C	C	C	C	C	C	C	C	C	C	C	C	C	C	C	C	C	C	C
chr2	125335226	SNV	C	0	33	1	1	G	G	G	G	G	G	G	G	G	G	G	G	G	G	G	G	G	G	G	G	G	G	G	G	G	G	G	G	G	G	G	G	G
chr2	125339664	SNV	A	0	33	1	1	C	C	C	C	C	C	C	C	C	C	C	C	C	C	C	C	C	C	C	C	C	C	C	C	C	C	C	C	C	C	C	C	C
chr2	125341669	SNV	C	0	33	1	1	A	A	A	A	A	A	A	A	A	A	A	A	A	A	A	A	A	A	A	A	A	A	A	A	A	A	A	A	A	A	A	A	A
chr2	125358544	SNV	A	0	33	2	1	G	G	G	G	G	G	G	G	G	G	G	G	G	G	G	GG	G	G	G	G	G	G	G	G	G	G	G	G	G	G	G	G	G
chr2	125359153	SNV	T	0	33	1	1	C	C	C	C	C	C	C	C	C	C	C	C	C	C	C	C	C	C	C	C	C	C	C	C	C	C	C	C	C	C	C	C	C
chr2	125359387	SNV	T	0	33	1	1	A	A	A	A	A	A	A	A	A	A	A	A	A	A	A	A	A	A	A	A	A	A	A	A	A	A	A	A	A	A	A	A	A
chr2	125387442	SNV	A	0	33	1	1	C	C	C	C	C	C	C	C	C	C	C	C	C	C	C	C	C	C	C	C	C	C	C	C	C	C	C	C	C	C	C	C	C
chr2	125388896	SNV	A	0	33	1	1	C	C	C	C	C	C	C	C	C	C	C	C	C	C	C	C	C	C	C	C	C	C	C	C	C	C	C	C	C	C	C	C	C
chr2	125397340	SNV	A	0	33	1	1	G	G	G	G	G	G	G	G	G	G	G	G	G	G	G	G	G	G	G	G	G	G	G	G	G	G	G	G	G	G	G	G	G
chr2	125433769	SNV	C	0	33	1	1	A	A	A	A	A	A	A	A	A	A	A	A	A	A	A	A	A	A	A	A	A	A	A	A	A	A	A	A	A	A	A	A	A
chr2	125435768	SNV	C	0	33	1	1	A	A	A	A	A	A	A	A	A	A	A	A	A	A	A	A	A	A	A	A	A	A	A	A	A	A	A	A	A	A	A	A	A
chr2	125447048	SNV	T	0	33	1	1	G	G	G	G	G	G	G	G	G	G	G	G	G	G	G	G	G	G	G	G	G	G	G	G	G	G	G	G	G	G	G	G	G
chr2	125466238	SNV	C	0	33	2	1	A	A	A	A	A	A	A	A	A	A	A	AA	A	A	A	A	A	A	A	A	A	A	A	A	A	A	A	A	A	A	A	A	A
chr2	125489255	SNV	A	0	33	1	1	G	G	G	G	G	G	G	G	G	G	G	G	G	G	G	G	G	G	G	G	G	G	G	G	G	G	G	G	G	G	G	G	G
chr2	125491719	SNV	C	0	33	1	1	A	A	A	A	A	A	A	A	A	A	A	A	A	A	A	A	A	A	A	A	A	A	A	A	A	A	A	A	A	A	A	A	A
chr2	125542164	SNV	G	0	33	1	1	T	T	T	T	T	T	T	T	T	T	T	T	T	T	T	T	T	T	T	T	T	T	T	T	T	T	T	T	T	T	T	T	T
chr2	125568106	SNV	G	0	33	1	1	T	T	T	T	T	T	T	T	T	T	T	T	T	T	T	T	T	T	T	T	T	T	T	T	T	T	T	T	T	T	T	T	T
chr2	125616485	SNV	T	0	33	1	1	G	G	G	G	G	G	G	G	G	G	G	G	G	G	G	G	G	G	G	G	G	G	G	G	G	G	G	G	G	G	G	G	G
chr2	125620819	SNV	T	0	33	1	1	C	C	C	C	C	C	C	C	C	C	C	C	C	C	C	C	C	C	C	C	C	C	C	C	C	C	C	C	C	C	C	C	C
chr2	125624801	SNV	G	0	33	1	1	A	A	A	A	A	A	A	A	A	A	A	A	A	A	A	A	A	A	A	A	A	A	A	A	A	A	A	A	A	A	A	A	A
chr2	125631587	SNV	C	0	33	1	1	T	T	T	T	T	T	T	T	T	T	T	T	T	T	T	T	T	T	T	T	T	T	T	T	T	T	T	T	T	T	T	T	T
chr2	125636009	SNV	T	0	33	1	1	C	C	C	C	C	C	C	C	C	C	C	C	C	C	C	C	C	C	C	C	C	C	C	C	C	C	C	C	C	C	C	C	C
chr2	125645332	SNV	A	0	33	1	1	G	G	G	G	G	G	G	G	G	G	G	G	G	G	G	G	G	G	G	G	G	G	G	G	G	G	G	G	G	G	G	G	G
chr2	125645519	SNV	C	0	33	1	1	T	T	T	T	T	T	T	T	T	T	T	T	T	T	T	T	T	T	T	T	T	T	T	T	T	T	T	T	T	T	T	T	T
chr2	125645707	SNV	T	0	33	1	1	C	C	C	C	C	C	C	C	C	C	C	C	C	C	C	C	C	C	C	C	C	C	C	C	C	C	C	C	C	C	C	C	C
chr2	125657518	DEL	.	0	33	1	1	G	G	G	G	G	G	G	G	G	G	G	G	G	G	G	G	G	G	G	G	G	G	G	G	G	G	G	G	G	G	G	G	G
chr2	125668035	SNV	T	0	33	1	1	C	C	C	C	C	C	C	C	C	C	C	C	C	C	C	C	C	C	C	C	C	C	C	C	C	C	C	C	C	C	C	C	C
chr2	125681639	SNV	G	0	33	1	1	A	A	A	A	A	A	A	A	A	A	A	A	A	A	A	A	A	A	A	A	A	A	A	A	A	A	A	A	A	A	A	A	A
chr2	125723087	SNV	G	0	33	1	1	T	T	T	T	T	T	T	T	T	T	T	T	T	T	T	T	T	T	T	T	T	T	T	T	T	T	T	T	T	T	T	T	T
chr2	125729108	SNV	G	0	33	1	1	A	A	A	A	A	A	A	A	A	A	A	A	A	A	A	A	A	A	A	A	A	A	A	A	A	A	A	A	A	A	A	A	A
chr2	125751316	SNV	C	0	30	1	1	T	T	T	T	T	T	T	T	T	T	T	-	T	T	T	T	T	T	-	T	-	T	T	T	T	T	T	T	T	T	T	T	T
chr2	125765557	SNV	C	0	33	1	1	A	A	A	A	A	A	A	A	A	A	A	A	A	A	A	A	A	A	A	A	A	A	A	A	A	A	A	A	A	A	A	A	A
chr2	125768303	SNV	T	0	33	1	1	C	C	C	C	C	C	C	C	C	C	C	C	C	C	C	C	C	C	C	C	C	C	C	C	C	C	C	C	C	C	C	C	C
chr2	125768625	SNV	A	0	33	1	1	G	G	G	G	G	G	G	G	G	G	G	G	G	G	G	G	G	G	G	G	G	G	G	G	G	G	G	G	G	G	G	G	G
chr2	125769038	SNV	G	0	33	1	1	A	A	A	A	A	A	A	A	A	A	A	A	A	A	A	A	A	A	A	A	A	A	A	A	A	A	A	A	A	A	A	A	A
chr2	125774487	SNV	G	0	33	1	1	A	A	A	A	A	A	A	A	A	A	A	A	A	A	A	A	A	A	A	A	A	A	A	A	A	A	A	A	A	A	A	A	A
chr2	125774491	SNV	T	0	33	1	1	C	C	C	C	C	C	C	C	C	C	C	C	C	C	C	C	C	C	C	C	C	C	C	C	C	C	C	C	C	C	C	C	C
chr2	125775389	SNV	T	0	33	1	1	C	C	C	C	C	C	C	C	C	C	C	C	C	C	C	C	C	C	C	C	C	C	C	C	C	C	C	C	C	C	C	C	C
chr2	125775754	SNV	A	0	33	1	1	G	G	G	G	G	G	G	G	G	G	G	G	G	G	G	G	G	G	G	G	G	G	G	G	G	G	G	G	G	G	G	G	G
chr2	125780620	SNV	G	0	33	1	1	A	A	A	A	A	A	A	A	A	A	A	A	A	A	A	A	A	A	A	A	A	A	A	A	A	A	A	A	A	A	A	A	A
chr2	125780876	SNV	C	0	33	1	1	G	G	G	G	G	G	G	G	G	G	G	G	G	G	G	G	G	G	G	G	G	G	G	G	G	G	G	G	G	G	G	G	G
chr2	125780954	SNV	T	0	33	1	1	C	C	C	C	C	C	C	C	C	C	C	C	C	C	C	C	C	C	C	C	C	C	C	C	C	C	C	C	C	C	C	C	C
chr2	125784453	SNV	A	0	33	1	1	G	G	G	G	G	G	G	G	G	G	G	G	G	G	G	G	G	G	G	G	G	G	G	G	G	G	G	G	G	G	G	G	G
chr2	125784485	SNV	A	0	33	1	1	T	T	T	T	T	T	T	T	T	T	T	T	T	T	T	T	T	T	T	T	T	T	T	T	T	T	T	T	T	T	T	T	T
chr2	125784675	SNV	G	0	33	1	1	C	C	C	C	C	C	C	C	C	C	C	C	C	C	C	C	C	C	C	C	C	C	C	C	C	C	C	C	C	C	C	C	C
chr2	125784689	SNV	G	0	33	1	1	T	T	T	T	T	T	T	T	T	T	T	T	T	T	T	T	T	T	T	T	T	T	T	T	T	T	T	T	T	T	T	T	T
chr2	125787415	SNV	A	0	33	1	1	C	C	C	C	C	C	C	C	C	C	C	C	C	C	C	C	C	C	C	C	C	C	C	C	C	C	C	C	C	C	C	C	C
chr2	125787444	SNV	G	0	33	1	1	A	A	A	A	A	A	A	A	A	A	A	A	A	A	A	A	A	A	A	A	A	A	A	A	A	A	A	A	A	A	A	A	A
chr2	125818371	SNV	G	0	33	1	1	T	T	T	T	T	T	T	T	T	T	T	T	T	T	T	T	T	T	T	T	T	T	T	T	T	T	T	T	T	T	T	T	T
chr2	125818609	SNV	G	0	33	1	1	A	A	A	A	A	A	A	A	A	A	A	A	A	A	A	A	A	A	A	A	A	A	A	A	A	A	A	A	A	A	A	A	A
chr2	125822244	SNV	A	0	33	1	1	C	C	C	C	C	C	C	C	C	C	C	C	C	C	C	C	C	C	C	C	C	C	C	C	C	C	C	C	C	C	C	C	C
chr2	125823919	SNV	T	0	33	1	1	C	C	C	C	C	C	C	C	C	C	C	C	C	C	C	C	C	C	C	C	C	C	C	C	C	C	C	C	C	C	C	C	C
chr2	125826641	SNV	C	0	33	1	1	T	T	T	T	T	T	T	T	T	T	T	T	T	T	T	T	T	T	T	T	T	T	T	T	T	T	T	T	T	T	T	T	T
chr2	125829810	SNV	C	0	33	1	1	T	T	T	T	T	T	T	T	T	T	T	T	T	T	T	T	T	T	T	T	T	T	T	T	T	T	T	T	T	T	T	T	T
chr2	125831927	SNV	A	0	33	1	1	G	G	G	G	G	G	G	G	G	G	G	G	G	G	G	G	G	G	G	G	G	G	G	G	G	G	G	G	G	G	G	G	G
chr2	125880742	SNV	A	0	33	1	1	C	C	C	C	C	C	C	C	C	C	C	C	C	C	C	C	C	C	C	C	C	C	C	C	C	C	C	C	C	C	C	C	C
chr2	125888368	SNV	C	0	33	1	1	T	T	T	T	T	T	T	T	T	T	T	T	T	T	T	T	T	T	T	T	T	T	T	T	T	T	T	T	T	T	T	T	T
chr2	125937302	SNV	C	0	33	1	1	T	T	T	T	T	T	T	T	T	T	T	T	T	T	T	T	T	T	T	T	T	T	T	T	T	T	T	T	T	T	T	T	T
chr2	125937308	SNV	A	0	33	1	1	C	C	C	C	C	C	C	C	C	C	C	C	C	C	C	C	C	C	C	C	C	C	C	C	C	C	C	C	C	C	C	C	C
chr2	125937832	SNV	A	0	33	1	1	C	C	C	C	C	C	C	C	C	C	C	C	C	C	C	C	C	C	C	C	C	C	C	C	C	C	C	C	C	C	C	C	C
chr2	125957251	SNV	T	0	33	1	1	A	A	A	A	A	A	A	A	A	A	A	A	A	A	A	A	A	A	A	A	A	A	A	A	A	A	A	A	A	A	A	A	A
chr2	125957880	SNV	C	0	33	1	1	A	A	A	A	A	A	A	A	A	A	A	A	A	A	A	A	A	A	A	A	A	A	A	A	A	A	A	A	A	A	A	A	A
chr2	125959145	SNV	T	0	33	1	1	A	A	A	A	A	A	A	A	A	A	A	A	A	A	A	A	A	A	A	A	A	A	A	A	A	A	A	A	A	A	A	A	A
chr2	125961821	SNV	A	0	33	1	1	G	G	G	G	G	G	G	G	G	G	G	G	G	G	G	G	G	G	G	G	G	G	G	G	G	G	G	G	G	G	G	G	G
chr2	125962427	SNV	G	0	33	1	1	A	A	A	A	A	A	A	A	A	A	A	A	A	A	A	A	A	A	A	A	A	A	A	A	A	A	A	A	A	A	A	A	A
chr2	125963110	SNV	T	0	33	1	1	C	C	C	C	C	C	C	G	C	C	C	C	C	C	C	C	C	C	C	C	C	C	C	C	G	C	C	C	C	C	C	C	C
chr2	125963233	SNV	T	0	33	1	1	C	C	C	C	C	C	C	C	C	C	C	C	C	C	C	C	C	C	C	C	C	C	C	C	C	C	C	C	C	C	C	C	C
chr2	125974006	SNV	C	0	33	1	1	T	T	T	T	T	T	T	T	T	T	T	T	T	T	T	T	T	T	T	T	T	T	T	T	T	T	T	T	T	T	T	T	T
chr2	125974592	SNV	G	0	33	1	1	A	A	A	A	A	A	A	A	A	A	A	A	A	A	A	A	A	A	A	A	A	A	A	A	A	A	A	A	A	A	A	A	A
chr2	126011757	SNV	G	0	33	1	1	T	T	T	T	T	T	T	T	T	T	T	T	T	T	T	T	T	T	T	T	T	T	T	T	T	T	T	T	T	T	T	T	T
chr2	126061474	SNV	A	0	33	1	1	G	G	G	G	G	G	G	G	G	G	G	G	G	G	G	G	G	G	G	G	G	G	G	G	G	G	G	G	G	G	G	G	G
chr2	126064396	SNV	A	0	33	1	1	G	G	G	G	G	G	G	G	G	G	G	G	G	G	G	G	G	G	G	G	G	G	G	G	G	G	G	G	G	G	G	G	G
chr2	126084720	SNV	T	0	33	1	1	G	G	G	G	G	G	G	G	G	G	G	G	G	G	G	G	G	G	G	G	G	G	G	G	G	G	G	G	G	G	G	G	G
chr2	126094408	SNV	T	0	33	1	1	C	C	C	C	C	C	C	C	C	C	C	C	C	C	C	C	C	C	C	C	C	C	C	C	C	C	C	C	C	C	C	C	C
chr2	126095508	SNV	C	0	33	1	1	G	G	G	G	G	G	G	G	G	G	G	G	G	G	G	G	G	G	G	G	G	G	G	G	G	G	G	G	G	G	G	G	G
chr2	126097278	SNV	A	0	33	1	1	C	C	C	C	C	C	C	C	C	C	C	C	C	C	C	C	C	C	C	C	C	C	C	C	C	C	C	C	C	C	C	C	C
chr2	126097718	SNV	G	0	33	1	1	A	A	A	A	A	A	A	A	A	A	A	A	A	A	A	A	A	A	A	A	A	A	A	A	A	A	A	A	A	A	A	A	A
chr2	126109790	SNV	A	0	33	1	1	T	T	T	T	T	T	T	T	T	T	T	T	T	T	T	T	T	T	T	T	T	T	T	T	T	T	T	T	T	T	T	T	T
chr2	126120306	SNV	A	0	33	1	1	T	T	T	T	T	T	T	T	T	T	T	T	T	T	T	T	T	T	T	T	T	T	T	T	T	T	T	T	T	T	T	T	T
chr2	126128480	SNV	G	0	33	2	1	C	C	C	C	C	C	C	C	C	C	C	C	C	C	C	C	C	C	C	CC	C	C	C	C	C	C	C	C	C	C	C	C	C
chr2	126131895	SNV	T	0	33	1	1	C	C	C	C	C	C	C	C	C	C	C	C	C	C	C	C	C	C	C	C	C	C	C	C	C	C	C	C	C	C	C	C	C
chr2	126133083	SNV	A	0	33	1	1	G	G	G	G	G	G	G	G	G	G	G	G	G	G	G	G	G	G	G	G	G	G	G	G	G	G	G	G	G	G	G	G	G
chr2	126151100	SNV	A	0	33	1	1	C	C	C	C	C	C	C	C	C	C	C	C	C	C	C	C	C	C	C	C	C	C	C	C	C	C	C	C	C	C	C	C	C
chr2	126169168	SNV	A	0	32	1	1	G	G	G	G	G	G	G	G	G	G	G	G	G	G	G	G	G	G	G	G	G	G	G	G	G	G	G	.	G	G	G	G	G
chr2	126172126	SNV	G	0	32	1	1	A	A	A	A	A	A	A	A	A	A	A	A	A	A	A	A	A	A	A	A	A	A	A	A	A	A	A	.	A	A	A	A	A
chr2	126198989	SNV	T	0	32	1	1	G	G	G	G	G	G	G	G	G	G	G	G	G	G	G	G	G	G	G	G	G	G	G	G	G	G	G	.	G	G	G	G	G
chr2	126211947	SNV	A	0	33	1	1	G	G	G	G	G	G	G	G	G	G	G	G	G	G	G	G	G	G	G	G	G	G	G	G	G	G	G	G	G	G	G	G	G
chr2	126213573	SNV	G	0	33	1	1	T	T	T	T	T	T	T	T	T	T	T	T	T	T	T	T	T	T	T	T	T	T	T	T	T	T	T	T	T	T	T	T	T
chr2	126214155	SNV	C	0	33	1	1	T	T	T	T	T	T	T	T	T	T	T	T	T	T	T	T	T	T	T	T	T	T	T	T	T	T	T	T	T	T	T	T	T
chr2	126228956	SNV	A	0	33	1	1	G	G	G	G	G	G	G	G	G	G	G	G	G	G	G	G	G	G	G	G	G	G	G	G	G	G	G	G	G	G	G	G	G
chr2	126229554	SNV	T	0	33	1	1	C	C	C	C	C	C	C	C	C	C	C	C	C	C	C	C	C	C	C	C	C	C	C	C	C	C	C	C	C	C	C	C	C
chr2	126229748	SNV	A	0	33	1	1	G	G	G	G	G	G	G	G	G	G	G	G	G	G	G	G	G	G	G	G	G	G	G	G	G	G	G	G	G	G	G	G	G
chr2	126230052	SNV	C	0	33	1	1	A	A	A	A	A	A	A	A	A	A	A	A	A	A	A	A	A	A	A	A	A	A	A	A	A	A	A	A	A	A	A	A	A
chr2	126230796	SNV	G	0	33	1	1	A	A	A	A	A	A	A	A	A	A	A	A	A	A	A	A	A	A	A	A	A	A	A	A	A	A	A	A	A	A	A	A	A
chr2	126230990	SNV	C	0	33	1	1	A	A	A	A	A	A	A	A	A	A	A	A	A	A	A	A	A	A	A	A	A	A	A	A	A	A	A	A	A	A	A	A	A
chr2	126232279	SNV	C	0	33	1	1	T	T	T	T	T	T	T	T	T	T	T	T	T	T	T	T	T	T	T	T	T	T	T	T	T	T	T	T	T	T	T	T	T
chr2	126232430	SNV	A	0	33	1	1	G	G	G	G	G	G	G	G	G	G	G	G	G	G	G	G	G	G	G	G	G	G	G	G	G	G	G	G	G	G	G	G	G
chr2	126234052	SNV	A	0	32	1	1	G	G	G	G	G	G	G	G	G	G	G	-	G	G	G	G	G	G	G	G	G	G	G	G	G	G	G	G	G	G	G	G	G
chr2	126234917	SNV	T	0	32	1	1	C	C	C	C	C	C	C	C	C	C	C	-	C	C	C	C	C	C	C	C	C	C	C	C	C	C	C	C	C	C	C	C	C
chr2	126236117	SNV	T	0	32	1	1	A	A	A	A	A	A	A	A	A	A	A	-	A	A	A	A	A	A	A	A	A	A	A	A	A	A	A	A	A	A	A	A	A
chr2	126236491	SNV	A	0	33	1	1	G	G	G	G	G	G	G	G	G	G	G	G	G	G	G	G	G	G	G	G	G	G	G	G	G	G	G	G	G	G	G	G	G
chr2	126237888	SNV	G	0	33	1	1	T	T	T	T	T	T	T	T	T	T	T	T	T	T	T	T	T	T	T	T	T	T	T	T	T	T	T	T	T	T	T	T	T
chr2	126238781	SNV	T	0	33	1	1	C	C	C	C	C	C	C	C	C	C	C	C	C	C	C	C	C	C	C	C	C	C	C	C	C	C	C	C	C	C	C	C	C
chr2	126238871	SNV	T	0	33	1	1	A	A	A	A	A	A	A	A	A	A	A	A	A	A	A	A	A	A	A	A	A	A	A	A	A	A	A	A	A	A	A	A	A
chr2	126238919	SNV	A	0	33	1	1	T	T	T	T	T	T	T	T	T	T	T	T	T	T	T	T	T	T	T	T	T	T	T	T	T	T	T	T	T	T	T	T	T
chr2	126238933	SNV	A	0	33	1	1	T	T	T	T	T	T	T	T	T	T	T	T	T	T	T	T	T	T	T	T	T	T	T	T	T	T	T	T	T	T	T	T	T
chr2	126238943	SNV	T	0	33	1	1	C	C	C	C	C	C	C	C	C	C	C	C	C	C	C	C	C	C	C	C	C	C	C	C	C	C	C	C	C	C	C	C	C
chr2	126238963	SNV	G	0	33	1	1	A	A	A	A	A	A	A	A	A	A	A	A	A	A	A	A	A	A	A	A	A	A	A	A	A	A	A	A	A	A	A	A	A
chr2	126239772	SNV	G	0	33	1	1	A	A	A	A	A	A	A	A	A	A	A	A	A	A	A	A	A	A	A	A	A	A	A	A	A	A	A	A	A	A	A	A	A
chr2	126239803	SNV	G	0	33	1	1	A	A	A	A	A	A	A	A	A	A	A	A	A	A	A	A	A	A	A	A	A	A	A	A	A	A	A	A	A	A	A	A	A
chr2	126239833	SNV	T	0	33	1	1	C	C	C	C	C	C	C	C	C	C	C	C	C	C	C	C	C	C	C	C	C	C	C	C	C	C	C	C	C	C	C	C	C
chr2	126239837	INS	.	0	33	1	7	AAAAAAA	AAAAAAA	AAAAAAA	AAAAAAA	AAAAAAA	AAAAAAA	AAAAAAA	AAAAAAA	AAAAAAA	AAAAAAA	AAAAAAA	AAAAAAA	AAAAAAA	AAAAAAA	AAAAAAA	AAAAAAA	AAAAAAA	AAAAAAA	AAAAAAA	AAAAAAA	AAAAAAA	AAAAAAA	AAAAAAA	AAAAAAA	AAAAAAA	AAAAAAA	AAAAAAA	AAAAAAA	AAAAAAA	AAAAAAA	AAAAAAA	AAAAAAA	AAAAAAA
chr2	126239866	SNV	G	0	33	1	1	C	C	C	C	C	C	C	C	C	C	C	C	C	C	C	C	C	C	C	C	C	C	C	C	C	C	C	C	C	C	C	C	C
chr2	126240136	SNV	A	0	33	1	1	T	T	T	T	T	T	T	T	T	T	T	T	T	T	T	T	T	T	T	T	T	T	T	T	T	T	T	T	T	T	T	T	T
chr2	126240169	SNV	T	0	33	1	1	A	A	A	A	A	A	A	A	A	A	A	A	A	A	A	A	A	A	A	A	A	A	A	A	A	A	A	A	A	A	A	A	A
chr2	126240271	SNV	G	0	33	1	1	A	A	A	A	A	A	A	A	A	A	A	A	A	A	A	A	A	A	A	A	A	A	A	A	A	A	A	A	A	A	A	A	A
chr2	126240382	SNV	A	0	33	1	1	G	G	G	G	G	G	G	G	G	G	G	G	G	G	G	G	G	G	G	G	G	G	G	G	G	G	G	G	G	G	G	G	G
chr2	126241713	SNV	C	0	33	1	1	T	T	T	T	T	T	T	T	T	T	T	T	T	T	T	T	T	T	T	T	T	T	T	T	T	T	T	T	T	T	T	T	T
chr2	126241740	SNV	T	0	33	1	1	C	C	C	C	C	C	C	C	C	C	C	C	C	C	C	C	C	C	C	C	C	C	C	C	C	C	C	C	C	C	C	C	C
chr2	126241995	SNV	G	0	33	1	1	A	A	A	A	A	A	A	A	A	A	A	A	A	A	A	A	A	A	A	A	A	A	A	A	A	A	A	A	A	A	A	A	A
chr2	126242064	SNV	G	0	33	1	1	A	A	A	A	A	A	A	A	A	A	A	A	A	A	A	A	A	A	A	A	A	A	A	A	A	A	A	A	A	A	A	A	A
chr2	126242080	SNV	T	0	33	1	1	C	C	C	C	C	C	C	C	C	C	C	C	C	C	C	C	C	C	C	C	C	C	C	C	C	C	C	C	C	C	C	C	C
chr2	126242092	SNV	A	0	33	1	1	C	C	C	C	C	C	C	C	C	C	C	C	C	C	C	C	C	C	C	C	C	C	C	C	C	C	C	C	C	C	C	C	C
chr2	126242110	SNV	C	0	33	1	1	T	T	T	T	T	T	T	T	T	T	T	T	T	T	T	T	T	T	T	T	T	T	T	T	T	T	T	T	T	T	T	T	T
chr2	126242410	SNV	C	0	33	1	1	G	G	G	G	G	G	G	G	G	G	A	G	G	G	G	G	G	G	G	G	A	G	G	G	G	G	G	G	A	G	A	G	G
chr2	126242503	SNV	G	0	33	1	1	A	A	A	A	A	A	A	A	A	A	A	A	A	A	A	A	A	A	A	A	A	A	A	A	A	A	A	A	A	A	A	A	A
chr2	126242504	SNV	A	0	33	1	1	G	G	G	G	G	G	G	G	G	G	G	G	G	G	G	G	G	G	G	G	G	G	G	G	G	G	G	G	G	G	G	G	G
chr2	126242643	SNV	G	0	33	1	1	T	T	T	T	T	T	T	T	T	T	T	T	T	T	T	T	T	T	T	T	T	T	T	T	T	T	T	T	T	T	T	T	T
chr2	126242734	SNV	C	0	33	1	1	A	A	A	A	A	A	A	A	A	A	A	A	A	A	A	A	A	A	A	A	A	A	A	A	A	A	A	A	A	A	A	A	A
chr2	126242953	SNV	C	0	33	1	1	G	G	G	G	G	G	G	G	G	G	G	G	G	G	G	G	G	G	G	G	G	G	G	G	G	G	G	G	G	G	G	G	G
chr2	126243121	SNV	A	0	33	1	1	G	G	G	G	G	G	G	G	G	G	G	G	G	G	G	G	G	G	G	G	G	G	G	G	G	G	G	G	G	G	G	G	G
chr2	126243153	SNV	A	0	33	1	1	G	G	G	G	G	G	G	G	G	G	G	G	G	G	G	G	G	G	G	G	G	G	G	G	G	G	G	G	G	G	G	G	G
chr2	126243336	SNV	C	0	33	1	1	G	G	G	G	G	G	G	G	G	G	G	G	G	G	G	G	G	G	G	G	G	G	G	G	G	G	G	G	G	G	G	G	G
chr2	126244193	SNV	A	0	32	1	1	G	G	G	G	G	G	G	G	G	G	G	G	G	G	G	G	.	G	G	G	G	G	G	G	G	G	G	G	G	G	G	G	G
chr2	126244256	SNV	A	0	32	1	1	G	G	G	G	G	G	G	G	G	G	G	G	G	G	G	G	.	G	G	G	G	G	G	G	G	G	G	G	G	G	G	G	G
chr2	126244675	SNV	T	0	32	1	1	C	C	C	C	C	C	C	C	C	C	C	C	C	C	C	C	.	C	C	C	C	C	C	C	C	C	C	C	C	C	C	C	C
chr2	126245044	SNV	T	0	32	1	1	C	C	C	C	C	C	C	C	C	C	C	C	C	C	C	C	.	C	C	C	C	C	C	C	C	C	C	C	C	C	C	C	C
chr2	126299066	SNV	G	0	33	2	1	C	C	C	C	C	C	C	C	C	C	C	C	C	C	C	C	C	C	C	C	C	C	C	CC	C	C	C	C	C	C	C	C	C
chr2	126299170	SNV	C	0	33	2	1	G	G	G	G	G	G	G	G	G	G	G	G	G	G	G	G	G	G	G	G	G	G	G	GG	G	G	G	G	G	G	G	G	G
chr2	126300878	SNV	G	0	33	2	1	A	A	A	A	A	A	A	A	A	A	A	A	A	A	A	A	A	A	A	A	A	A	A	AA	A	A	A	A	A	A	A	A	A
chr2	126300919	SNV	C	0	33	2	1	A	A	A	A	A	A	A	A	A	A	A	A	A	A	A	A	A	A	A	A	A	A	A	AA	A	A	A	A	A	A	A	A	A
chr2	126320885	SNV	C	0	33	1	1	T	T	T	T	T	T	T	T	T	T	T	T	T	T	T	T	T	T	T	T	T	T	T	T	T	T	T	T	T	T	T	T	T
chr2	126324145	SNV	C	0	33	1	1	T	T	T	T	T	T	T	T	T	T	T	T	T	T	T	T	T	T	T	T	T	T	T	T	T	T	T	T	T	T	T	T	T
chr2	126325227	SNV	T	0	33	1	1	C	C	C	C	C	C	C	C	C	C	C	C	C	C	C	C	C	C	C	C	C	C	C	C	C	C	C	C	C	C	C	C	C
chr2	126333725	SNV	C	0	33	1	1	T	T	T	T	T	T	T	T	T	T	T	T	T	T	T	T	T	T	T	T	T	T	T	T	T	T	T	T	T	T	T	T	T
chr2	126336067	SNV	T	0	33	1	1	C	C	C	C	C	C	C	C	C	C	C	C	C	C	C	C	C	C	C	C	C	C	C	C	C	C	C	C	C	C	C	C	C
chr2	126337251	SNV	T	0	33	1	1	G	G	G	C	G	G	G	G	G	G	C	G	G	C	G	G	G	G	G	C	G	G	G	G	G	G	G	G	G	G	G	G	C
chr2	126337509	SNV	G	0	33	1	1	C	C	C	T	C	C	C	C	C	C	C	C	C	T	C	C	C	C	C	T	C	C	C	C	C	C	C	C	C	C	C	C	T
chr2	126341527	SNV	C	0	33	1	1	G	G	G	G	G	G	G	G	G	G	G	G	G	G	G	G	G	G	G	G	G	G	G	G	G	G	G	G	G	G	G	G	G
chr2	126341814	SNV	T	0	33	1	1	C	C	C	C	C	C	C	C	C	C	C	C	C	C	C	C	C	C	C	C	C	C	C	C	C	C	C	C	C	C	C	C	C
chr2	126343542	SNV	C	0	33	1	1	T	T	T	T	T	T	T	T	T	T	T	T	T	T	T	T	T	T	T	T	T	T	T	T	T	T	T	T	T	T	T	T	T
chr2	126343665	SNV	A	0	33	1	1	G	G	G	G	G	G	G	G	G	G	G	G	G	G	G	G	G	G	G	G	G	G	G	G	G	G	G	G	G	G	G	G	G
chr2	126344567	SNV	A	0	33	1	1	G	G	G	G	G	G	G	G	G	G	G	G	G	G	G	G	G	G	G	G	G	G	G	G	G	G	G	G	G	G	G	G	G
chr2	126389470	SNV	G	0	33	1	1	A	A	A	A	A	A	A	A	A	A	A	A	A	A	A	A	A	A	A	A	A	A	A	A	A	A	A	A	A	A	A	A	A
chr2	126390589	SNV	G	0	33	1	1	T	T	T	T	T	T	T	T	T	T	T	T	T	T	T	T	T	T	T	T	T	T	T	T	T	T	T	T	T	T	T	T	T
chr2	126398480	SNV	C	0	33	1	1	G	G	G	T	G	T	T	T	G	G	T	T	T	G	G	G	T	T	G	G	G	T	G	G	T	T	G	T	T	T	T	G	T
chr2	126411824	SNV	A	0	33	1	1	G	G	G	G	G	G	G	G	G	G	G	G	G	G	G	G	G	G	G	G	G	G	G	G	G	G	G	G	G	G	G	G	G
chr2	126441558	SNV	G	0	33	1	1	A	A	A	A	A	A	A	A	A	A	A	A	A	A	A	A	A	A	A	A	A	A	A	A	A	A	A	A	A	A	A	A	A
chr2	126441613	INS	.	0	33	1	1	C	C	C	C	C	C	C	C	C	C	C	C	C	C	C	C	C	C	C	C	C	C	C	C	C	C	C	C	C	C	C	C	C
chr2	126441929	SNV	G	0	33	1	1	A	A	A	A	A	A	A	A	A	A	A	A	A	A	A	A	A	A	A	A	A	A	A	A	A	A	A	A	A	A	A	A	A
chr2	126441953	SNV	G	0	31	1	1	A	A	A	A	A	-	A	A	A	A	A	A	A	A	A	A	A	A	A	A	-	A	A	A	A	A	A	A	A	A	A	A	A
chr2	126442704	SNV	T	0	33	1	1	C	C	C	C	C	C	C	C	C	C	C	C	C	C	C	C	C	C	C	C	C	C	C	C	C	C	C	C	C	C	C	C	C
chr2	126443086	SNV	T	0	32	1	1	C	C	C	C	C	-	C	C	C	C	C	C	C	C	C	C	C	C	C	C	C	C	C	C	C	C	C	C	C	C	C	C	C
chr2	126443591	SNV	G	0	33	1	1	C	C	C	C	C	C	C	C	C	C	C	C	C	C	C	C	C	C	C	C	C	C	C	C	C	C	C	C	C	C	C	C	C
chr2	126444039	SNV	A	0	33	1	1	C	C	C	C	C	C	C	C	C	C	C	C	C	C	C	C	C	C	C	C	C	C	C	C	C	C	C	C	C	C	C	C	C
chr2	126444193	SNV	A	0	33	1	1	C	C	C	C	C	C	C	C	C	C	C	C	C	C	C	C	C	C	C	C	C	C	C	C	C	C	C	C	C	C	C	C	C
chr2	126444542	SNV	G	0	33	1	1	T	T	T	T	T	T	T	T	T	T	T	T	T	T	T	T	T	T	T	T	T	T	T	T	T	T	T	T	T	T	T	T	T
chr2	126444570	SNV	T	0	33	1	1	C	C	C	C	C	C	C	C	C	C	C	C	C	C	C	C	C	C	C	C	C	C	C	C	C	C	C	C	C	C	C	C	C
chr2	126453589	SNV	T	0	33	1	1	C	C	C	C	C	C	C	C	C	C	C	C	C	C	C	C	C	C	C	C	C	C	C	C	C	C	C	C	C	C	C	C	C
chr2	126453904	SNV	A	0	33	1	1	G	G	G	G	G	G	G	G	G	G	G	G	G	G	G	G	G	G	G	G	G	G	G	G	G	G	G	G	G	G	G	G	G
chr2	126453912	SNV	T	0	33	1	1	C	C	C	C	C	C	C	C	C	C	C	C	C	C	C	C	C	C	C	C	C	C	C	C	C	C	C	C	C	C	C	C	C
chr2	126454986	SNV	T	0	33	1	1	G	G	G	G	G	G	G	G	G	G	G	G	G	G	G	G	G	G	G	G	G	G	G	G	G	G	G	G	G	G	G	G	G
chr2	126455184	SNV	A	0	33	1	1	G	G	G	G	G	G	G	G	G	G	G	G	G	G	G	G	G	G	G	G	G	G	G	G	G	G	G	G	G	G	G	G	G
chr2	126478419	SNV	A	0	33	1	1	G	G	G	G	G	G	G	G	G	G	G	G	G	G	G	G	G	G	G	G	G	G	G	G	G	G	G	G	G	G	G	G	G
chr2	126478463	SNV	G	0	33	1	1	A	A	A	A	A	A	A	A	A	A	A	A	A	A	A	A	A	A	A	A	A	A	A	A	A	A	A	A	A	A	A	A	A
chr2	126478950	SNV	C	0	33	1	1	T	T	T	T	T	T	T	T	T	T	T	T	T	T	T	T	T	T	T	T	T	T	T	T	T	T	T	T	T	T	T	T	T
chr2	126480340	SNV	T	0	33	1	1	C	C	C	C	C	C	C	C	C	C	C	C	C	C	C	C	C	C	C	C	C	C	C	C	C	C	C	C	C	C	C	C	C
chr3	36591013	SNV	T	0	30	1	1	-	G	G	G	G	G	G	G	G	G	A	A	A	A	A	A	A	A	G	A	A	G	A	A	-	.	G	G	G	G	G	G	G
chr3	36598631	SNV	G	0	32	2	1	T	T	T	T	T	T	T	T	T	T	T	T	T	TT	T	T	T	T	T	T	T	T	T	T	T	.	T	T	T	T	T	T	T
chr3	36601139	SNV	A	0	32	2	1	G	G	G	G	G	G	G	G	G	G	G	G	G	GG	G	G	G	G	G	G	G	G	G	G	G	.	G	G	G	G	G	G	G
chr3	36606218	DEL	.	0	32	1	1	T	T	T	T	T	T	T	T	T	T	T	T	T	T	T	T	T	T	T	T	T	T	T	T	T	.	T	T	T	T	T	T	T
chr3	36609114	SNV	G	0	33	1	1	A	A	A	A	A	A	A	A	A	A	A	A	A	A	A	A	A	A	A	A	A	A	A	A	A	A	A	A	A	A	A	A	A
chr3	36609517	SNV	A	0	33	1	1	G	G	G	G	G	G	G	G	G	G	G	G	G	G	G	G	G	G	G	G	G	G	G	G	G	G	G	G	G	G	G	G	G
chr3	36616958	SNV	T	0	33	1	1	A	A	A	A	A	A	A	A	A	A	A	A	A	A	A	A	A	A	A	A	A	A	A	A	A	A	A	A	A	A	A	A	A
chr3	36654967	SNV	A	0	33	1	1	G	G	G	G	G	G	G	G	G	G	G	G	G	G	G	G	G	G	G	G	G	G	G	G	G	G	G	G	G	G	G	G	G
chr3	36660197	INS	.	0	33	1	4	CTTA	CTT	CTT	CTT	CTT	CTT	CTT	CTT	CTT	CTT	CTT	CTT	CTT	CTT	CTT	CTT	CTT	CTT	CTT	CTT	CTT	CTT	CTT	CTT	CTT	CTT	CTT	CTT	CTT	CTT	CTT	CTT	CTT
chr3	36661825	SNV	T	0	33	1	1	C	C	C	C	C	C	C	C	C	C	C	C	C	C	C	C	C	C	C	C	C	C	C	C	C	C	C	C	C	C	C	C	C
chr3	36662413	SNV	A	0	33	1	1	C	C	C	C	C	C	C	C	C	C	C	C	C	C	C	C	C	C	C	C	C	C	C	C	C	C	C	C	C	C	C	C	C
chr3	36669158	SNV	C	0	33	1	1	T	T	T	T	T	T	T	T	T	T	T	T	T	T	T	T	T	T	T	T	T	T	T	T	T	T	T	T	T	T	T	T	T
chr3	36672740	SNV	C	0	33	1	1	T	T	T	T	T	T	T	T	T	T	T	T	T	T	T	T	T	T	T	T	T	T	T	T	T	T	T	T	T	T	T	T	T
chr3	36673417	SNV	T	0	33	1	1	C	C	C	C	C	C	C	C	C	C	C	C	C	C	C	C	C	C	C	C	C	C	C	C	C	C	C	C	C	C	C	C	C
chr3	36680307	SNV	A	0	30	1	1	G	G	G	G	G	G	G	G	G	G	G	-	G	.	G	G	G	G	G	G	C	G	G	-	G	G	G	G	G	G	G	G	G
chr3	36680392	SNV	G	0	33	1	1	A	A	A	A	A	A	A	A	A	A	A	A	A	A	A	A	A	A	A	A	A	A	A	A	A	A	A	A	A	A	A	A	A
chr3	36681911	SNV	G	0	33	1	1	A	A	A	A	A	A	A	A	A	A	A	A	A	A	A	A	A	A	A	A	A	A	A	A	A	A	A	A	A	A	A	A	A
chr3	36682013	SNV	G	0	33	1	1	A	A	A	A	A	A	A	A	A	A	A	A	A	A	A	A	A	A	A	A	A	A	A	A	A	A	A	A	A	A	A	A	A
chr3	36686528	SNV	T	0	33	1	1	G	G	G	G	G	G	G	G	G	G	G	G	G	G	G	G	G	G	G	G	G	G	G	G	G	G	G	G	G	G	G	G	G
chr3	36691484	SNV	G	0	33	1	1	C	C	C	C	C	C	C	C	C	C	C	C	C	C	C	C	C	C	C	C	C	C	C	C	C	C	C	C	C	C	C	C	C
chr3	36693909	SNV	A	0	33	1	1	T	T	T	T	T	T	T	T	T	T	T	T	T	T	T	T	T	T	T	T	T	T	T	T	T	T	T	T	T	T	T	T	T
chr3	36696422	SNV	T	0	33	1	1	C	C	C	C	C	C	C	C	C	C	C	C	C	C	C	C	C	C	C	C	C	C	C	C	C	C	C	C	C	C	C	C	C
chr3	36698224	SNV	T	0	33	1	1	C	C	C	C	C	C	C	C	C	C	C	C	C	C	C	C	C	C	C	C	C	C	C	C	C	C	C	C	C	C	C	C	C
chr3	36703235	SNV	A	0	33	1	1	G	G	G	G	G	G	G	G	G	G	G	G	G	G	G	G	G	G	G	G	G	G	G	G	G	G	G	G	G	G	G	G	G
chr3	36705025	SNV	T	0	33	1	1	G	G	G	G	G	G	G	G	G	G	G	G	G	G	G	G	G	G	G	G	G	G	G	G	G	G	G	G	G	G	G	G	G
chr3	36798816	SNV	T	0	33	1	1	A	A	A	A	A	A	A	A	A	A	A	A	A	A	A	A	A	A	A	A	A	A	A	A	A	A	A	A	A	A	A	A	A
chr3	36876477	SNV	C	0	32	1	1	A	A	A	A	A	A	A	A	A	A	A	A	A	A	A	A	A	A	A	A	A	A	A	A	A	.	A	A	A	A	A	A	A
chr3	36893351	SNV	C	0	33	1	1	A	A	A	A	A	A	A	A	A	A	A	A	A	A	A	A	A	A	A	A	A	A	A	A	A	A	A	A	A	A	A	A	A
chr3	37051365	SNV	A	0	33	1	1	G	G	G	G	G	G	G	G	G	G	G	G	G	G	G	G	G	G	G	G	G	G	G	G	G	G	G	G	G	G	G	G	G
chr3	37130530	SNV	T	0	33	1	1	G	G	G	G	G	G	G	G	G	G	G	G	G	G	G	G	G	G	G	G	G	G	G	G	G	G	G	G	G	G	G	G	G
chr3	37130687	SNV	T	0	33	1	1	C	C	C	C	C	C	C	C	C	C	C	C	C	C	C	C	C	C	C	C	C	C	C	C	C	C	C	C	C	C	C	C	C
chr3	37185103	SNV	G	0	33	1	1	T	T	T	T	T	T	T	T	T	T	T	T	T	T	T	T	T	T	T	T	T	T	T	T	T	T	T	T	T	T	T	T	T
chr3	37186339	SNV	A	0	33	1	1	G	G	G	G	G	G	G	G	G	G	G	G	G	G	G	G	G	G	G	G	G	G	G	G	G	G	G	G	G	G	G	G	G
chr3	37257199	SNV	T	0	33	1	1	G	G	G	G	G	G	G	G	G	G	G	G	G	G	G	G	G	G	G	G	G	G	G	G	G	G	G	G	G	G	G	G	G
chr3	37471134	SNV	T	0	32	1	1	C	C	C	C	C	C	C	C	C	C	C	C	C	C	C	C	C	C	C	C	C	C	C	.	C	C	C	C	C	C	C	C	C
chr3	37706163	SNV	A	0	33	1	1	C	C	C	C	C	C	C	C	C	C	C	C	C	C	C	C	C	C	C	C	C	C	C	C	C	C	C	C	C	C	C	C	C
chr3	37730607	SNV	G	0	32	2	1	T	T	T	T	T	T	T	T	T	T	TT	T	T	.	T	T	T	T	T	T	T	T	T	T	T	T	T	T	T	T	T	T	T
chr3	37758894	SNV	G	0	31	1	1	T	T	T	T	T	T	T	T	T	T	T	T	.	T	T	T	.	T	T	T	T	T	T	T	T	T	T	T	T	T	T	T	T
chr3	37833624	SNV	A	0	33	1	1	C	C	C	C	C	C	C	C	C	C	C	C	C	C	C	C	C	C	C	C	C	C	C	C	C	C	C	C	C	C	C	C	C
chr3	37834537	SNV	C	0	33	1	1	T	T	T	T	T	T	T	T	T	T	T	T	T	T	T	T	T	T	T	T	T	T	T	T	T	T	T	T	T	T	T	T	T
chr3	37840311	SNV	A	0	33	1	1	C	C	C	C	C	C	C	C	C	C	C	C	C	C	C	C	C	C	C	C	C	C	C	C	C	C	C	C	C	C	C	C	C
chr3	37842292	SNV	G	0	33	1	1	A	A	A	A	A	A	A	A	A	A	A	A	A	A	A	A	A	A	A	A	A	A	A	A	A	A	A	A	A	A	A	A	A
chr3	37847086	SNV	G	0	33	1	1	A	A	A	A	A	A	A	A	A	A	A	A	A	A	A	A	A	A	A	A	A	A	A	A	A	A	A	A	A	A	A	A	A
chr3	37854192	SNV	C	0	33	1	1	T	T	T	T	T	T	T	T	T	T	T	T	T	T	T	T	T	T	T	T	T	T	T	T	T	T	T	T	T	T	T	T	T
chr3	37855129	SNV	A	0	33	1	1	G	G	G	G	G	G	G	G	G	G	G	G	G	G	G	G	G	G	G	G	G	G	G	G	G	G	G	G	G	G	G	G	G
chr3	37861109	SNV	C	0	32	1	1	T	T	T	T	T	T	T	T	T	T	T	T	T	-	T	T	T	T	T	T	T	T	T	T	T	T	T	T	T	T	T	T	T
chr3	37881915	SNV	T	0	33	1	1	C	C	C	C	C	C	C	C	C	C	C	C	C	C	C	C	C	C	C	C	C	C	C	C	C	C	C	C	C	C	C	C	C
chr3	37883857	SNV	T	0	33	1	1	C	C	C	C	C	C	C	C	C	C	C	C	C	C	C	C	C	C	C	C	C	C	C	C	C	C	C	C	C	C	C	C	C
chr3	37883883	SNV	A	0	33	1	1	G	G	G	G	G	G	G	G	G	G	G	G	G	G	G	G	G	G	G	G	G	G	G	G	G	G	G	G	G	G	G	G	G
chr3	37883931	SNV	T	0	33	1	1	C	C	C	C	C	C	C	C	C	C	C	C	C	C	C	C	C	C	C	C	C	C	C	C	C	C	C	C	C	C	C	C	C
chr3	37889042	SNV	A	0	33	1	1	G	G	G	G	G	G	G	G	G	G	G	G	G	G	G	G	G	G	G	G	G	G	G	G	G	G	G	G	G	G	G	G	G
chr3	37895139	SNV	T	0	33	1	1	C	C	C	C	C	C	C	C	C	C	C	C	C	C	C	C	C	C	C	C	C	C	C	C	C	C	C	C	C	C	C	C	C
chr3	37896070	SNV	G	0	33	1	1	A	A	A	A	A	A	A	A	A	A	A	A	A	A	A	A	A	A	A	A	A	A	A	A	A	A	A	A	A	A	A	A	A
chr3	37899160	SNV	A	0	33	1	1	G	G	G	G	G	G	G	G	G	G	G	G	G	G	G	G	G	G	G	G	G	G	G	G	G	G	G	G	G	G	G	G	G
chr3	37899514	SNV	C	0	33	1	1	T	T	T	T	T	T	T	T	T	T	T	T	T	T	T	T	T	T	T	T	T	T	T	T	T	T	T	T	T	T	T	T	T
chr3	37904323	SNV	G	0	33	1	1	A	A	A	A	A	A	A	A	A	A	A	A	A	A	A	A	A	A	A	A	A	A	A	A	A	A	A	A	A	A	A	A	A
chr3	37904497	SNV	C	0	33	1	1	T	T	T	T	T	T	T	T	T	T	T	T	T	T	T	T	T	T	T	T	T	T	T	T	T	T	T	T	T	T	T	T	T
chr3	37906140	SNV	C	0	32	1	1	T	T	T	T	T	T	T	T	T	T	T	T	T	.	T	T	T	T	T	T	T	T	T	T	T	T	T	T	T	T	T	T	T
chr3	37913026	SNV	A	0	33	1	1	G	G	G	G	G	G	G	G	G	G	G	G	G	G	G	G	G	G	G	G	G	G	G	G	G	G	G	G	G	G	G	G	G
chr3	37913207	SNV	T	0	33	1	1	C	C	C	C	C	C	C	C	C	C	C	C	C	C	C	C	C	C	C	C	C	C	C	C	C	C	C	C	C	C	C	C	C
chr3	37913263	SNV	C	0	33	1	1	T	T	T	T	T	T	T	T	T	T	T	T	T	T	T	T	T	T	T	T	T	T	T	T	T	T	T	T	T	T	T	T	T
chr3	37928389	SNV	A	0	33	1	1	G	G	G	G	G	G	G	G	G	G	G	G	G	G	G	G	G	G	G	G	G	G	G	G	G	G	G	G	G	G	G	G	G
chr3	37929961	SNV	G	0	33	1	1	A	A	A	A	A	A	A	A	A	A	A	A	A	A	A	A	A	A	A	A	A	A	A	A	A	A	A	A	A	A	A	A	A
chr3	37938915	SNV	T	0	33	1	1	C	C	C	C	C	C	C	C	C	C	C	C	C	C	C	C	C	C	C	C	C	C	C	C	C	C	C	C	C	C	C	C	C
chr3	37939813	SNV	T	0	33	1	1	G	G	G	G	G	G	G	G	G	G	G	G	G	G	G	G	G	G	G	G	G	G	G	G	G	G	G	G	G	G	G	G	G
chr3	37941664	SNV	A	0	33	2	1	C	C	C	C	C	C	C	C	C	C	C	C	C	C	C	C	C	C	C	C	C	C	C	C	C	CC	C	C	C	C	C	C	C
chr3	37941931	SNV	A	0	33	2	1	T	T	T	T	T	T	T	T	T	T	T	T	T	T	T	T	T	T	T	T	T	T	T	T	T	TT	T	T	T	T	T	T	T
chr3	37942122	SNV	T	0	33	2	1	G	G	G	G	G	G	G	G	G	G	G	G	G	G	G	G	G	G	G	G	G	G	G	G	G	GG	G	G	G	G	G	G	G
chr3	37995631	SNV	G	0	33	1	1	T	T	T	T	T	T	T	T	T	T	T	T	T	T	T	T	T	T	T	T	T	T	T	T	T	T	T	T	T	T	T	T	T
chr3	38001215	SNV	C	0	33	2	1	A	A	A	A	A	A	A	A	A	A	A	A	A	AA	A	A	A	A	A	A	A	A	A	A	A	A	A	A	A	A	A	A	A
chr3	38029435	SNV	T	0	33	1	1	C	C	C	C	C	C	C	C	C	C	C	C	C	C	C	C	C	C	C	C	C	C	C	C	C	C	C	C	C	C	C	C	C
chr3	38042436	SNV	G	0	33	1	1	A	A	A	A	A	A	A	A	A	A	A	A	A	A	A	A	A	A	A	A	A	A	A	A	A	A	A	A	A	A	A	A	A
chr3	38102981	SNV	G	0	32	1	1	T	T	T	T	T	T	T	T	T	T	T	T	T	.	T	T	T	T	T	T	T	T	T	T	T	T	T	T	T	T	T	T	T
chr3	38106520	SNV	T	0	33	1	1	G	G	G	G	G	G	G	G	G	G	G	G	G	G	G	G	G	G	G	G	G	G	G	G	G	G	G	G	G	G	G	G	G
chr3	38112666	SNV	C	0	33	1	1	A	A	A	A	A	A	A	A	A	A	A	A	A	A	A	A	A	A	A	A	A	A	A	A	A	A	A	A	A	A	A	A	A
chr3	38124972	SNV	G	0	33	1	1	T	T	T	T	T	T	T	T	T	T	T	T	T	T	T	T	T	T	T	T	T	T	T	T	T	T	T	T	T	T	T	T	T
chr3	38129667	SNV	G	0	33	1	1	T	T	T	T	T	T	T	T	T	T	T	T	T	T	T	T	T	T	T	T	T	T	T	T	T	T	T	T	T	T	T	T	T
chr3	38130623	SNV	C	0	33	1	1	A	A	A	A	A	A	A	A	A	A	A	A	A	A	A	A	A	A	A	A	A	A	A	A	A	A	A	A	A	A	A	A	A
chr3	38186656	SNV	G	0	33	1	1	T	T	T	T	T	T	T	T	T	T	T	T	T	T	T	T	T	T	T	T	T	T	T	T	T	T	T	T	T	T	T	T	T
chr3	38202676	SNV	C	0	33	1	1	A	A	A	A	A	A	A	A	A	A	A	A	A	A	A	A	A	A	A	A	A	A	A	A	A	A	A	A	A	A	A	A	A
chr3	38210761	SNV	C	0	33	1	1	A	A	A	A	A	A	A	A	A	A	A	A	A	A	A	A	A	A	A	A	A	A	A	A	A	A	A	A	A	A	A	A	A
chr3	38210780	SNV	G	0	33	1	1	A	A	A	A	A	A	A	A	A	A	A	A	A	A	A	A	A	A	A	A	A	A	A	A	A	A	A	A	A	A	A	A	A
chr3	38240658	SNV	C	0	33	1	1	A	A	A	A	A	A	A	A	A	A	A	A	A	A	A	A	A	A	A	A	A	A	A	A	A	A	A	A	A	A	A	A	A
chr3	38246485	SNV	C	0	33	1	1	A	A	A	A	A	A	A	A	A	A	A	A	A	A	A	A	A	A	A	A	A	A	A	A	A	A	A	A	A	A	A	A	A
chr3	38301179	SNV	C	0	33	1	1	A	A	A	A	A	A	A	A	A	A	A	A	A	A	A	A	A	A	A	A	A	A	A	A	A	A	A	A	A	A	A	A	A
chr3	38308609	SNV	T	0	33	1	1	C	C	C	C	C	C	C	C	C	C	C	C	C	C	C	C	C	C	C	C	C	C	C	C	C	C	C	C	C	C	C	C	C
chr3	38323610	SNV	C	0	33	1	1	A	A	A	A	A	A	A	A	A	A	A	A	A	A	A	A	A	A	A	A	A	A	A	A	A	A	A	A	A	A	A	A	A
chr3	38325862	SNV	G	0	33	1	1	T	T	T	T	T	T	T	T	T	T	T	T	T	T	T	T	T	T	T	T	T	T	T	T	T	T	T	T	T	T	T	T	T
chr3	38369041	SNV	A	0	33	1	1	G	G	G	G	G	G	G	G	G	G	G	G	G	G	G	G	G	G	G	G	G	G	G	G	G	G	G	G	G	G	G	G	G
chr3	38381960	SNV	A	0	33	1	1	C	C	C	C	C	C	C	C	C	C	C	C	C	C	C	C	C	C	C	C	C	C	C	C	C	C	C	C	C	C	C	C	C
chr3	38394859	SNV	A	0	33	1	1	C	C	C	C	C	C	C	C	C	C	C	C	C	C	C	C	C	C	C	C	C	C	C	C	C	C	C	C	C	C	C	C	C
chr3	38486814	SNV	C	0	33	1	1	A	A	A	A	A	A	A	A	A	A	A	A	A	A	A	A	A	A	A	A	A	A	A	A	A	A	A	A	A	A	A	A	A
chr3	38489980	SNV	T	0	33	1	1	G	G	G	G	G	G	G	G	G	G	G	G	G	G	G	G	G	G	G	G	G	G	G	G	G	G	G	G	G	G	G	G	G
chr3	38534046	SNV	G	0	33	1	1	T	T	T	T	T	T	T	T	T	T	T	T	T	T	T	T	T	T	T	T	T	T	T	T	T	T	T	T	T	T	T	T	T
chr3	38614562	SNV	T	0	32	1	1	G	G	G	G	G	G	G	G	G	G	G	G	G	G	G	G	G	G	G	G	G	G	G	G	G	.	G	G	G	G	G	G	G
chr3	38619005	SNV	C	0	33	1	1	A	A	A	A	A	A	A	A	A	A	A	A	A	A	A	A	A	A	A	A	A	A	A	A	A	A	A	A	A	A	A	A	A
chr3	38619854	SNV	A	0	33	2	1	C	C	C	C	C	C	C	C	C	C	C	C	C	C	CC	C	C	C	C	C	C	C	C	C	C	C	C	C	C	C	C	C	C
chr3	38705785	SNV	T	0	33	1	1	G	G	G	G	G	G	G	G	G	G	G	G	G	G	G	G	G	G	G	G	G	G	G	G	G	G	G	G	G	G	G	G	G
chr3	38747366	SNV	T	0	32	1	1	G	G	G	G	G	G	G	G	G	G	G	G	G	G	G	G	G	G	G	.	G	G	G	G	G	G	G	G	G	G	G	G	G
chr3	38816311	SNV	G	0	33	1	1	T	T	T	T	T	T	T	T	T	T	T	T	T	T	T	T	T	T	T	T	T	T	T	T	T	T	T	T	T	T	T	T	T
chr3	38872263	SNV	G	0	33	1	1	T	T	T	T	T	T	T	T	T	T	T	T	T	T	T	T	T	T	T	T	T	T	T	T	T	T	T	T	T	T	T	T	T
chr3	38877009	SNV	A	0	33	1	1	C	C	C	C	C	C	C	C	C	C	C	C	C	C	C	C	C	C	C	C	C	C	C	C	C	C	C	C	C	C	C	C	C
chr3	38889892	SNV	C	0	33	1	1	A	A	A	A	A	A	A	A	A	A	A	A	A	A	A	A	A	A	A	A	A	A	A	A	A	A	A	A	A	A	A	A	A
chr3	38963995	SNV	G	0	33	1	1	T	T	T	T	T	T	T	T	T	T	T	T	T	T	T	T	T	T	T	T	T	T	T	T	T	T	T	T	T	T	T	T	T
chr3	38988605	SNV	A	0	32	2	1	G	G	G	G	G	G	G	G	G	G	.	G	G	GG	G	G	G	G	G	G	G	G	G	G	G	G	G	G	G	G	G	G	G
chr3	38989215	SNV	C	0	32	2	1	T	T	T	T	T	T	T	T	T	T	.	T	T	TT	T	T	T	T	T	T	T	T	T	T	T	T	T	T	T	T	T	T	T
chr3	38989634	SNV	T	0	33	2	1	C	C	C	C	C	C	C	C	C	C	C	C	C	CC	C	C	C	C	C	C	C	C	C	C	C	C	C	C	C	C	C	C	C
chr3	38989739	SNV	C	0	33	2	1	T	T	T	T	T	T	T	T	T	T	T	T	T	TT	T	T	T	T	T	T	T	T	T	T	T	T	T	T	T	T	T	T	T
chr3	38992014	SNV	G	0	33	1	1	T	T	T	T	T	T	T	T	T	T	T	T	T	T	T	T	T	T	T	T	T	T	T	T	T	T	T	T	T	T	T	T	T
chr3	39010862	SNV	C	0	33	1	1	A	A	A	A	A	A	A	A	A	A	A	A	A	A	A	A	A	A	A	A	A	A	A	A	A	A	A	A	A	A	A	A	A
chr3	39011428	SNV	C	0	33	1	1	A	A	A	A	A	A	A	A	A	A	A	A	A	A	A	A	A	A	A	A	A	A	A	A	A	A	A	A	A	A	A	A	A
chr3	39016799	SNV	A	0	33	1	1	C	C	C	C	C	C	C	C	C	C	C	C	C	C	C	C	C	C	C	C	C	C	C	C	C	C	C	C	C	C	C	C	C
chr3	39027128	SNV	A	0	33	1	1	C	C	C	C	C	C	C	C	C	C	C	C	C	C	C	C	C	C	C	C	C	C	C	C	C	C	C	C	C	C	C	C	C
chr3	39032721	SNV	C	0	33	1	1	A	A	A	A	A	A	A	A	A	A	A	A	A	A	A	A	A	A	A	A	A	A	A	A	A	A	A	A	A	A	A	A	A
chr3	39047753	SNV	T	0	33	1	1	G	G	G	G	G	G	G	G	G	G	G	G	G	G	G	G	G	G	G	G	G	G	G	G	G	G	G	G	G	G	G	G	G
chr3	39047773	SNV	C	0	33	1	1	G	G	G	G	G	G	G	G	G	G	G	G	G	G	G	G	G	G	G	G	G	G	G	G	G	G	G	G	G	G	G	G	G
chr3	39055808	SNV	G	0	33	1	1	T	T	T	T	T	T	T	T	T	T	T	T	T	T	T	T	T	T	T	T	T	T	T	T	T	T	T	T	T	T	T	T	T
chr3	39084278	SNV	G	0	33	1	1	T	T	T	T	T	T	T	T	T	T	T	T	T	T	T	T	T	T	T	T	T	T	T	T	T	T	T	T	T	T	T	T	T
chr3	39095398	SNV	G	0	33	1	1	T	T	T	T	T	T	T	T	T	T	T	T	T	T	T	T	T	T	T	T	T	T	T	T	T	T	T	T	T	T	T	T	T
chr3	39097073	SNV	G	0	33	1	1	T	T	T	T	T	T	T	T	T	T	T	T	T	T	T	T	T	T	T	T	T	T	T	T	T	T	T	T	T	T	T	T	T
chr3	39189353	SNV	C	0	33	1	1	A	A	A	A	A	A	A	A	A	A	A	A	A	A	A	A	A	A	A	A	A	A	A	A	A	A	A	A	A	A	A	A	A
chr3	39195696	SNV	C	0	33	1	1	A	A	A	A	A	A	A	A	A	A	A	A	A	A	A	A	A	A	A	A	A	A	A	A	A	A	A	A	A	A	A	A	A
chr3	39207127	SNV	T	0	33	1	1	A	A	A	A	A	A	A	A	A	A	A	A	A	A	A	A	A	A	A	A	A	A	A	A	A	A	A	A	A	A	A	A	A
chr3	39207129	SNV	T	0	33	1	1	G	G	G	G	G	G	G	G	G	G	G	G	G	G	G	G	G	G	G	G	G	G	G	G	G	G	G	G	G	G	G	G	G
chr3	39229430	SNV	G	0	33	1	1	T	T	T	T	T	T	T	T	T	T	T	T	T	T	T	T	T	T	T	T	T	T	T	T	T	T	T	T	T	T	T	T	T
chr3	39243411	SNV	C	0	33	1	1	A	A	A	A	A	A	A	A	A	A	A	A	A	A	A	A	A	A	A	A	A	A	A	A	A	A	A	A	A	A	A	A	A
chr3	39270331	SNV	G	0	33	1	1	T	T	T	T	T	T	T	T	T	T	T	T	T	T	T	T	T	T	T	T	T	T	T	T	T	T	T	T	T	T	T	T	T
chr3	39293348	SNV	G	0	32	1	1	T	T	T	T	T	T	T	T	T	T	T	T	T	T	T	T	T	T	T	T	T	T	T	.	T	T	T	T	T	T	T	T	T
chr3	39300321	SNV	C	0	33	1	1	A	A	A	A	A	A	A	A	A	A	A	A	A	A	A	A	A	A	A	A	A	A	A	A	A	A	A	A	A	A	A	A	A
chr3	39310132	SNV	G	0	33	1	1	T	T	T	T	T	T	T	T	T	T	T	T	T	T	T	T	T	T	T	T	T	T	T	T	T	T	T	T	T	T	T	T	T
chr3	39310591	SNV	T	0	33	1	1	C	C	C	C	C	C	C	C	C	C	C	C	C	C	C	C	C	C	C	C	C	C	C	C	C	C	C	C	C	C	C	C	C
chr3	39311311	SNV	C	0	33	1	1	T	T	T	T	T	T	T	T	T	T	T	T	T	T	T	T	T	T	T	T	T	T	T	T	T	T	T	T	T	T	T	T	T
chr3	39318630	SNV	G	0	33	1	1	T	T	T	T	T	T	T	T	T	T	T	T	T	T	T	T	T	T	T	T	T	T	T	T	T	T	T	T	T	T	T	T	T
chr3	39320743	SNV	T	0	33	1	1	G	G	G	G	G	G	G	G	G	G	G	G	G	G	G	G	G	G	G	G	G	G	G	G	G	G	G	G	G	G	G	G	G
chr3	39320772	SNV	A	0	33	1	1	C	C	C	C	C	C	C	C	C	C	C	C	C	C	C	C	C	C	C	C	C	C	C	C	C	C	C	C	C	C	C	C	C
chr3	39320777	SNV	A	0	33	1	1	C	C	C	C	C	C	C	C	C	C	C	C	C	C	C	C	C	C	C	C	C	C	C	C	C	C	C	C	C	C	C	C	C
chr3	39320796	SNV	A	0	33	1	1	C	C	C	C	C	C	C	C	C	C	C	C	C	C	C	C	C	C	C	C	C	C	C	C	C	C	C	C	C	C	C	C	C
chr3	39325436	SNV	C	0	33	1	1	A	A	A	A	A	A	A	A	A	A	A	A	A	A	A	A	A	A	A	A	A	A	A	A	A	A	A	A	A	A	A	A	A
chr3	39330102	SNV	C	0	33	1	1	A	A	A	A	A	A	A	A	A	A	A	A	A	A	A	A	A	A	A	A	A	A	A	A	A	A	A	A	A	A	A	A	A
chr3	39351936	SNV	C	0	33	1	1	T	T	T	T	T	T	T	T	T	T	T	T	T	T	T	T	T	T	T	T	T	T	T	T	T	T	T	T	T	T	T	T	T
chr3	39358234	SNV	T	0	33	1	1	G	G	G	G	G	G	G	G	G	G	G	G	G	G	G	G	G	G	G	G	G	G	G	G	G	G	G	G	G	G	G	G	G
chr3	39358246	SNV	C	0	33	1	1	A	A	A	A	A	A	A	A	A	A	A	A	A	A	A	A	A	A	A	A	A	A	A	A	A	A	A	A	A	A	A	A	A
chr3	39401681	SNV	C	0	33	1	1	A	A	A	A	A	A	A	A	A	A	A	A	A	A	A	A	A	A	A	A	A	A	A	A	A	A	A	A	A	A	A	A	A
chr3	39407425	SNV	A	0	32	2	1	G	G	G	G	G	G	G	G	G	G	GG	.	G	G	G	G	G	G	G	G	G	G	G	G	G	G	G	G	G	G	G	G	G
chr3	39408359	SNV	T	0	33	2	1	A	A	A	A	A	A	A	A	A	A	AA	A	A	A	A	A	A	A	A	A	A	A	A	A	A	A	A	A	A	A	A	A	A
chr3	39423107	SNV	C	0	33	1	1	A	A	A	A	A	A	A	A	A	A	A	A	A	A	A	A	A	A	A	A	A	A	A	A	A	A	A	A	A	A	A	A	A
chr3	39466907	SNV	C	0	33	1	1	A	A	A	A	A	A	A	A	A	A	A	A	A	A	A	A	A	A	A	A	A	A	A	A	A	A	A	A	A	A	A	A	A
chr3	39495576	SNV	T	0	33	1	1	A	A	A	A	A	A	A	A	A	A	A	A	A	A	A	A	A	A	A	A	A	A	A	A	A	A	A	A	A	A	A	A	A
chr3	39518288	SNV	C	0	33	1	1	A	A	A	A	A	A	A	A	A	A	A	A	A	A	A	A	A	A	A	A	A	A	A	A	A	A	A	A	A	A	A	A	A
chr3	39527555	SNV	C	0	33	1	1	A	A	A	A	A	A	A	A	A	A	A	A	A	A	A	A	A	A	A	A	A	A	A	A	A	A	A	A	A	A	A	A	A
chr3	39548703	SNV	A	0	33	1	1	C	C	C	C	C	C	C	C	C	C	C	C	C	C	C	C	C	C	C	C	C	C	C	C	C	C	C	C	C	C	C	C	C
chr3	39551946	SNV	G	0	33	1	1	T	T	T	T	T	T	T	T	T	T	T	T	T	T	T	T	T	T	T	T	T	T	T	T	T	T	T	T	T	T	T	T	T
chr3	39555843	SNV	A	0	33	1	1	C	C	C	C	C	C	C	C	C	C	C	C	C	C	C	C	C	C	C	C	C	C	C	C	C	C	C	C	C	C	C	C	C
chr3	39578546	SNV	G	0	33	2	1	T	T	T	T	T	T	T	T	T	T	T	T	T	T	T	T	T	T	T	T	T	T	T	TT	T	T	T	T	T	T	T	T	T
chr3	39633796	SNV	T	0	33	1	1	G	G	G	G	G	G	G	G	G	G	G	G	G	G	G	G	G	G	G	G	G	G	G	G	G	G	G	G	G	G	G	G	G
chr3	39634123	SNV	C	0	33	1	1	G	G	G	G	G	G	G	G	G	G	G	G	G	G	G	G	G	G	G	G	G	G	G	G	G	G	G	G	G	G	G	G	G
chr3	39634276	DEL	.	0	33	1	1	G	G	G	G	G	G	G	G	G	G	G	G	G	G	G	G	G	G	G	G	G	G	G	G	G	G	G	G	G	G	G	G	G
chr3	39634284	SNV	A	0	33	1	1	G	G	G	G	G	G	G	G	G	G	G	G	G	G	G	G	G	G	G	G	G	G	G	G	G	G	G	G	G	G	G	G	G
chr3	39635007	SNV	A	0	33	1	1	G	G	G	G	G	G	G	G	G	G	G	G	G	G	G	G	G	G	G	G	G	G	G	G	G	G	G	G	G	G	G	G	G
chr3	39637500	SNV	A	0	33	1	1	G	G	G	G	G	G	G	G	G	G	G	G	G	G	G	G	G	G	G	G	G	G	G	G	G	G	G	G	G	G	G	G	G
chr3	39647094	SNV	A	0	33	1	1	C	C	C	C	C	C	C	C	C	C	C	C	C	C	C	C	C	C	C	C	C	C	C	C	C	C	C	C	C	C	C	C	C
chr3	39692824	SNV	G	0	33	1	1	T	T	T	T	T	T	T	T	T	T	T	T	T	T	T	T	T	T	T	T	T	T	T	T	T	T	T	T	T	T	T	T	T
chr3	39693458	SNV	C	0	33	1	1	A	A	A	A	A	A	A	A	A	A	A	A	A	A	A	A	A	A	A	A	A	A	A	A	A	A	A	A	A	A	A	A	A
chr3	39695351	SNV	A	0	33	1	1	C	C	C	C	C	C	C	C	C	C	C	C	C	C	C	C	C	C	C	C	C	C	C	C	C	C	C	C	C	C	C	C	C
chr3	39702160	SNV	G	0	33	1	1	T	T	T	T	T	T	T	T	T	T	T	T	T	T	T	T	T	T	T	T	T	T	T	T	T	T	T	T	T	T	T	T	T
chr3	39728908	SNV	A	0	33	1	1	C	C	C	C	C	C	C	C	C	C	C	C	C	C	C	C	C	C	C	C	C	C	C	C	C	C	C	C	C	C	C	C	C
chr3	39728958	SNV	A	0	33	1	1	G	G	G	G	G	G	G	G	G	G	G	G	G	G	G	G	G	G	G	G	G	G	G	G	G	G	G	G	G	G	G	G	G
chr3	39734580	SNV	A	0	33	2	1	C	C	C	C	C	C	C	C	C	C	CC	C	C	C	C	C	C	C	C	C	C	C	C	C	C	C	C	C	C	C	C	C	C
chr3	39736880	SNV	A	0	33	2	1	G	G	G	G	G	G	G	G	G	G	GG	G	G	G	G	G	G	G	G	G	G	G	G	G	G	G	G	G	G	G	G	G	G
chr3	39764124	SNV	G	0	33	2	1	A	A	A	A	A	A	A	A	A	A	A	A	A	A	A	AA	A	A	A	A	A	A	A	A	A	A	A	A	A	A	A	A	A
chr3	39766116	SNV	A	0	33	2	1	G	G	G	G	G	G	G	G	G	G	G	G	G	G	G	GG	G	G	G	G	G	G	G	G	G	G	G	G	G	G	G	G	G
chr3	39783293	SNV	A	0	33	2	1	G	G	G	G	G	G	G	G	G	G	GG	G	G	G	G	G	G	G	G	G	G	G	G	G	G	G	G	G	G	G	G	G	G
chr3	39784072	SNV	T	0	33	2	1	C	C	C	C	C	C	C	C	C	C	CC	C	C	C	C	C	C	C	C	C	C	C	C	C	C	C	C	C	C	C	C	C	C
chr3	39784080	SNV	T	0	33	2	1	C	C	C	C	C	C	C	C	C	C	CC	C	C	C	C	C	C	C	C	C	C	C	C	C	C	C	C	C	C	C	C	C	C
chr3	39784822	SNV	G	0	33	2	1	A	A	A	A	A	A	A	A	A	A	AA	A	A	A	A	A	A	A	A	A	A	A	A	A	A	A	A	A	A	A	A	A	A
chr3	39787627	SNV	T	0	33	1	1	G	G	G	G	G	G	G	G	G	G	G	G	G	G	G	G	G	G	G	G	G	G	G	G	G	G	G	G	G	G	G	G	G
chr3	39788334	SNV	G	0	33	1	1	A	A	A	A	A	A	A	A	A	A	A	A	A	A	A	A	A	A	A	A	A	A	A	A	A	A	A	A	A	A	A	A	A
chr3	39788710	SNV	G	0	33	1	1	C	C	C	C	C	C	C	C	C	C	C	C	C	C	C	C	C	C	C	C	C	C	C	C	C	C	C	C	C	C	C	C	C
chr3	39788750	SNV	C	0	33	1	1	A	A	A	A	A	A	A	A	A	A	A	A	A	A	A	A	A	A	A	A	A	A	A	A	A	A	A	A	A	A	A	A	A
chr3	39800438	SNV	T	0	32	1	1	C	C	C	-	C	C	C	C	C	C	C	C	C	C	C	C	C	C	C	C	C	C	C	C	C	C	C	C	C	C	C	C	C
chr3	39801081	SNV	C	0	32	1	1	A	A	A	-	A	A	A	A	A	A	A	A	A	A	A	A	A	A	A	A	A	A	A	A	A	A	A	A	A	A	A	A	A
chr3	39808059	SNV	T	0	33	1	1	C	C	C	C	C	C	C	C	C	C	C	C	C	C	C	C	C	C	C	C	C	C	C	C	C	C	C	C	C	C	C	C	C
chr3	39808074	SNV	T	0	33	1	1	A	C	A	A	C	C	A	C	C	C	C	C	C	C	C	C	A	C	C	C	C	C	C	C	C	C	A	A	C	A	C	C	C
chr3	39808758	SNV	T	0	33	1	1	C	C	C	C	C	C	C	C	C	C	C	C	C	C	C	C	C	C	C	C	C	C	C	C	C	C	C	C	C	C	C	C	C
chr3	39808797	SNV	C	0	33	1	1	G	G	G	G	G	G	G	G	G	G	G	G	G	G	G	G	G	G	G	G	G	G	G	G	G	G	G	G	G	G	G	G	G
chr3	39812866	SNV	G	0	33	1	1	A	A	A	A	A	A	A	A	A	A	A	A	A	A	A	A	A	A	A	A	A	A	A	A	A	A	A	A	A	A	A	A	A
chr3	39818185	SNV	C	0	32	1	1	T	T	T	T	T	T	T	T	T	T	.	T	T	T	T	T	T	T	T	T	T	T	T	T	T	T	T	T	T	T	T	T	T
chr3	39820659	SNV	T	0	33	1	1	C	C	C	C	C	C	C	C	C	C	C	C	C	C	C	C	C	C	C	C	C	C	C	C	C	C	C	C	C	C	C	C	C
chr3	81668326	SNV	G	0	33	2	1	T	T	T	T	T	T	T	T	T	T	T	T	T	T	T	T	T	T	T	TT	T	T	T	T	T	T	T	T	T	T	T	T	T
chr3	81700184	SNV	T	0	33	1	1	C	C	C	C	C	C	C	C	C	C	C	C	C	C	C	C	C	C	C	C	C	C	C	C	C	C	C	C	C	C	C	C	C
chr3	81708956	SNV	G	0	33	1	1	T	T	T	T	T	T	T	T	T	T	T	T	T	T	T	T	T	T	T	T	T	T	T	T	T	T	T	T	T	T	T	T	T
chr3	81773509	SNV	C	0	33	1	1	T	T	T	T	T	T	T	T	T	T	T	T	T	T	T	T	T	T	T	T	T	T	T	T	T	T	T	T	T	T	T	T	T
chr3	81781663	SNV	A	0	33	1	1	T	T	T	T	T	T	T	T	T	T	T	T	T	T	T	T	T	T	T	T	T	T	T	T	T	T	T	T	T	T	T	T	T
chr3	81796489	SNV	T	0	33	1	1	C	C	C	C	C	C	C	C	C	C	C	C	C	C	C	C	C	C	C	C	C	C	C	C	C	C	C	C	C	C	C	C	C
chr3	81796849	SNV	A	0	33	1	1	C	C	C	C	C	C	C	C	C	C	C	C	C	C	C	C	C	C	C	C	C	C	C	C	C	C	C	C	C	C	C	C	C
chr3	81798269	SNV	C	0	33	1	1	G	G	G	G	G	G	G	G	G	G	G	G	G	G	G	G	G	G	G	G	G	G	G	G	G	G	G	G	G	G	G	G	G
chr3	81804915	SNV	T	0	33	1	1	C	C	C	C	C	C	C	C	C	C	C	C	C	C	C	C	C	C	C	C	C	C	C	C	C	C	C	C	C	C	C	C	C
chr3	81806804	SNV	T	0	33	1	1	C	C	C	C	C	C	C	C	C	C	C	C	C	C	C	C	C	C	C	C	C	C	C	C	C	C	C	C	C	C	C	C	C
chr3	81808662	SNV	A	0	33	1	1	T	T	T	T	T	T	T	T	T	T	T	T	T	T	T	T	T	T	T	T	T	T	T	T	T	T	T	T	T	T	T	T	T
chr3	81808853	SNV	A	0	33	1	1	G	G	G	G	G	G	G	G	G	G	G	G	G	G	G	G	G	G	G	G	G	G	G	G	G	G	G	G	G	G	G	G	G
chr3	81813176	SNV	T	0	33	1	1	G	G	G	G	G	G	G	G	G	G	G	G	G	G	G	G	G	G	G	G	G	G	G	G	G	G	G	G	G	G	G	G	G
chr3	81813179	SNV	A	0	33	1	1	C	C	C	C	C	C	C	C	C	C	C	C	C	C	C	C	C	C	C	C	C	C	C	C	C	C	C	C	C	C	C	C	C
chr3	81814129	SNV	T	0	33	1	1	C	C	C	C	C	C	C	C	C	C	C	C	C	C	C	C	C	C	C	C	C	C	C	C	C	C	C	C	C	C	C	C	C
chr3	81814847	SNV	C	0	33	1	1	T	T	T	T	T	T	T	T	T	T	T	T	T	T	T	T	T	T	T	T	T	T	T	T	T	T	T	T	T	T	T	T	T
chr3	81816008	SNV	T	0	32	1	1	C	C	C	C	C	C	C	C	C	C	C	C	-	C	C	C	C	C	C	C	C	C	C	C	C	C	C	C	C	C	C	C	C
chr3	81817826	SNV	T	0	32	1	1	C	C	C	C	C	C	C	C	C	C	C	C	C	.	C	C	C	C	C	C	C	C	C	C	C	C	C	C	C	C	C	C	C
chr3	81841251	SNV	A	0	33	1	1	G	G	G	G	G	G	G	G	G	G	G	G	G	G	G	G	G	G	G	G	G	G	G	G	G	G	G	G	G	G	G	G	G
chr3	81842716	SNV	G	0	32	1	1	C	C	C	C	C	C	C	C	C	C	C	C	C	C	C	C	C	C	C	C	-	C	C	C	C	C	C	C	C	C	C	C	C
chr3	81897819	SNV	T	0	33	1	1	C	C	C	C	C	C	C	C	C	C	C	C	C	C	C	C	C	C	C	C	C	C	C	C	C	C	C	C	C	C	C	C	C
chr3	81899526	DEL	.	0	33	1	1	G	G	G	G	G	G	G	G	G	G	G	G	G	G	G	G	G	G	G	G	G	G	G	G	G	G	G	G	G	G	G	G	G
chr3	81906730	SNV	G	0	33	1	1	T	T	T	T	T	T	T	T	T	T	T	T	T	T	T	T	T	T	T	T	T	T	T	T	T	T	T	T	T	T	T	T	T
chr3	81910743	SNV	A	0	33	1	1	C	C	C	C	C	C	C	C	C	C	C	C	C	C	C	C	C	C	C	C	C	C	C	C	C	C	C	C	C	C	C	C	C
chr3	81929767	SNV	T	0	33	1	1	C	C	C	C	C	C	C	C	C	C	C	C	C	C	C	C	C	C	C	C	C	C	C	C	C	C	C	C	C	C	C	C	C
chr3	81931743	SNV	A	0	33	1	1	G	G	G	G	G	G	G	G	G	G	G	G	G	G	G	G	G	G	G	G	G	G	G	G	G	G	G	G	G	G	G	G	G
chr3	81936241	SNV	A	0	33	1	1	T	T	T	T	T	T	T	T	T	T	T	T	T	T	T	T	T	T	T	T	T	T	T	T	T	T	T	T	T	T	T	T	T
chr3	81936898	SNV	A	0	33	1	1	T	T	G	G	G	T	T	G	G	T	T	T	G	T	T	T	G	G	G	G	T	T	T	G	T	G	G	G	G	T	G	T	G
chr3	81937371	SNV	T	0	33	1	1	C	C	C	C	C	C	C	C	C	C	C	C	C	C	C	C	C	C	C	C	C	C	C	C	C	C	C	C	C	C	C	C	C
chr3	81937902	SNV	G	0	33	1	1	C	C	C	C	C	C	C	C	C	C	C	C	C	C	C	C	C	C	C	C	C	C	C	C	C	C	C	C	C	C	C	C	C
chr3	81938192	SNV	C	0	33	1	1	A	A	A	A	A	A	A	A	A	A	A	A	A	A	A	A	A	A	A	A	A	A	A	A	A	A	A	A	A	A	A	A	A
chr3	81938431	SNV	C	0	33	1	1	T	T	T	T	T	T	T	T	T	T	T	T	T	T	T	T	T	T	T	T	T	T	T	T	T	T	T	T	T	T	T	T	T
chr3	81939115	SNV	G	0	33	1	1	A	A	A	A	A	A	A	A	A	A	A	A	A	A	A	A	A	A	A	A	A	A	A	A	A	A	A	A	A	A	A	A	A
chr3	81942996	SNV	T	0	33	1	1	C	C	C	C	C	C	C	C	C	C	C	C	C	C	C	C	C	C	C	C	C	C	C	C	C	C	C	C	C	C	C	C	C
chr3	81948569	SNV	G	0	33	1	1	C	C	C	C	C	C	C	C	C	C	C	C	C	C	C	C	C	C	C	C	C	C	C	C	C	C	C	C	C	C	C	C	C
chr3	81949879	SNV	G	0	33	1	1	A	A	A	A	A	A	A	A	A	A	A	A	A	A	A	A	A	A	A	A	A	A	A	A	A	A	A	A	A	A	A	A	A
chr3	81951258	SNV	A	0	33	2	1	C	C	C	C	C	C	C	C	C	C	C	C	CC	C	C	C	C	C	C	C	C	C	C	C	C	C	C	C	C	C	C	C	C
chr3	81964083	SNV	C	0	33	1	1	T	T	T	T	T	T	T	T	T	T	T	T	T	T	T	T	T	T	T	T	T	T	T	T	T	T	T	T	T	T	T	T	T
chr3	81964358	SNV	A	0	33	1	1	T	T	T	T	T	T	T	T	T	T	T	T	T	T	T	T	T	T	T	T	T	T	T	T	T	T	T	T	T	T	T	T	T
chr3	81975118	SNV	T	0	33	1	1	G	G	G	G	G	G	G	G	G	G	G	G	G	G	G	G	G	G	G	G	G	G	G	G	G	G	G	G	G	G	G	G	G
chr3	81975133	SNV	C	0	33	1	1	G	G	G	G	G	G	G	G	G	G	G	G	G	G	G	G	G	G	G	G	G	G	G	G	G	G	G	G	G	G	G	G	G
chr3	81982255	SNV	G	0	33	1	1	T	T	T	T	T	T	T	T	T	T	T	T	T	T	T	T	T	T	T	T	T	T	T	T	T	T	T	T	T	T	T	T	T
chr3	81986345	SNV	A	0	33	1	1	G	G	G	G	G	G	G	G	G	G	G	G	G	G	G	G	G	G	G	G	G	G	G	G	G	G	G	G	G	G	G	G	G
chr3	81990130	SNV	C	0	33	1	1	G	G	G	G	G	G	G	G	G	G	G	G	G	G	G	G	G	G	G	G	G	G	G	G	G	G	G	G	G	G	G	G	G
chr3	82007167	SNV	T	0	33	1	1	A	A	A	A	A	A	A	A	A	A	A	A	A	A	A	A	A	A	A	A	A	A	A	A	A	A	A	A	A	A	A	A	A
chr3	82038790	SNV	A	0	33	1	1	C	C	C	C	C	C	C	C	C	C	C	C	C	C	C	C	C	C	C	C	C	C	C	C	C	C	C	C	C	C	C	C	C
chr3	82039709	SNV	C	0	33	1	1	A	A	A	A	A	A	A	A	A	A	A	A	A	A	A	A	A	A	A	A	A	A	A	A	A	A	A	A	A	A	A	A	A
chr3	82092668	SNV	G	0	33	1	1	T	T	T	T	T	T	T	T	T	T	T	T	T	T	T	T	T	T	T	T	T	T	T	T	T	T	T	T	T	T	T	T	T
chr3	82116415	SNV	C	0	33	1	1	A	A	A	A	A	A	A	A	A	A	A	A	A	A	A	A	A	A	A	A	A	A	A	A	A	A	A	A	A	A	A	A	A
chr3	82139625	SNV	T	0	33	1	1	C	C	C	C	C	C	C	C	C	C	C	C	C	C	C	C	C	C	C	C	C	C	C	C	C	C	C	C	C	C	C	C	C
chr3	82176005	SNV	A	0	33	1	1	T	T	T	T	T	T	T	T	T	T	T	T	T	T	T	T	T	T	T	T	T	T	T	T	T	T	T	T	T	T	T	T	T
chr3	82182799	SNV	T	0	33	1	1	C	C	C	C	C	C	C	C	C	C	C	C	C	C	C	C	C	C	C	C	C	C	C	C	C	C	C	C	C	C	C	C	C
chr3	82187971	SNV	C	0	32	1	1	G	G	G	G	G	G	G	-	G	G	G	G	G	G	G	G	G	G	G	G	G	G	G	G	G	G	G	G	G	G	G	G	G
chr3	82189173	SNV	A	0	33	1	1	T	T	T	T	T	T	T	T	T	T	T	T	T	T	T	T	T	T	T	T	T	T	T	T	T	T	T	T	T	T	T	T	T
chr3	82196263	SNV	C	0	33	1	1	T	T	T	T	T	T	T	T	T	T	T	T	T	T	T	T	T	T	T	T	T	T	T	T	T	T	T	T	T	T	T	T	T
chr3	82196426	SNV	C	0	33	1	1	T	T	T	T	T	T	T	T	T	T	T	T	T	T	T	T	T	T	T	T	T	T	T	T	T	T	T	T	T	T	T	T	T
chr3	82229155	SNV	G	0	32	2	1	C	C	C	C	C	C	C	C	C	C	-	CC	C	C	C	C	CC	C	C	C	C	C	C	C	C	C	C	C	C	C	C	C	C
chr3	82248594	SNV	C	0	33	1	1	G	G	G	G	G	G	G	G	G	G	G	G	G	G	G	G	G	G	G	G	G	G	G	G	G	G	G	G	G	G	G	G	G
chr3	82260235	SNV	A	0	33	1	1	G	G	G	G	G	G	G	G	G	G	G	G	G	G	G	G	G	G	G	G	G	G	G	G	G	G	G	G	G	G	G	G	G
chr3	82342945	SNV	A	0	32	1	1	C	C	C	C	C	C	C	C	C	C	C	C	C	C	C	C	C	C	C	C	C	C	C	C	C	.	C	C	C	C	C	C	C
chr3	82423447	SNV	A	0	33	1	1	C	C	C	C	C	C	C	C	C	C	C	C	C	C	C	C	C	C	C	C	C	C	C	C	C	C	C	C	C	C	C	C	C
chr3	82424223	SNV	C	0	33	1	1	A	A	A	A	A	A	A	A	A	A	A	A	A	A	A	A	A	A	A	A	A	A	A	A	A	A	A	A	A	A	A	A	A
chr3	82426506	SNV	G	0	33	1	1	T	T	T	T	T	T	T	T	T	T	T	T	T	T	T	T	T	T	T	T	T	T	T	T	T	T	T	T	T	T	T	T	T
chr3	82443299	SNV	G	0	32	1	1	C	C	C	C	C	C	C	C	C	C	C	C	C	C	-	C	C	C	C	C	C	C	C	C	C	C	C	C	C	C	C	C	C
chr3	82530820	SNV	A	0	33	1	1	C	C	C	C	C	C	C	C	C	C	C	C	C	C	C	C	C	C	C	C	C	C	C	C	C	C	C	C	C	C	C	C	C
chr3	82532947	SNV	G	0	33	1	1	T	T	T	T	T	T	T	T	T	T	T	T	T	T	T	T	T	T	T	T	T	T	T	T	T	T	T	T	T	T	T	T	T
chr3	82554573	SNV	A	0	33	1	1	C	C	C	C	C	C	C	C	C	C	C	C	C	C	C	C	C	C	C	C	C	C	C	C	C	C	C	C	C	C	C	C	C
chr3	82652031	SNV	G	0	33	1	1	T	T	T	T	T	T	T	T	T	T	T	T	T	T	T	T	T	T	T	T	T	T	T	T	T	T	T	T	T	T	T	T	T
chr3	82681855	SNV	A	0	32	1	1	C	C	C	C	C	C	C	C	C	C	C	C	C	.	C	C	C	G	C	G	C	C	C	C	C	C	C	C	C	C	C	C	C
chr3	82705263	SNV	C	0	32	1	1	A	A	A	A	A	A	A	A	A	A	-	A	A	A	A	A	A	A	A	A	A	A	A	A	A	A	A	A	A	A	A	A	A
chr3	82758348	SNV	T	0	33	1	1	G	G	G	G	G	G	G	G	G	G	G	G	G	G	G	G	G	G	G	G	G	G	G	G	G	G	G	G	G	G	G	G	G
chr3	82780921	SNV	T	0	33	1	1	G	G	G	G	G	G	G	G	G	G	G	G	G	G	G	G	G	G	G	G	G	G	G	G	G	G	G	G	G	G	G	G	G
chr3	82797371	SNV	A	0	33	1	1	C	C	C	C	C	C	C	C	C	C	C	C	C	C	C	C	C	C	C	C	C	C	C	C	C	C	C	C	C	C	C	C	C
chr3	82884022	SNV	C	0	33	1	1	T	T	T	T	T	T	T	T	T	T	T	T	T	T	T	T	T	T	T	T	T	T	T	T	T	T	T	T	T	T	T	T	T
chr3	83033435	SNV	A	0	32	1	1	C	C	C	C	C	C	C	-	C	C	C	C	C	C	C	C	C	C	C	C	C	C	C	C	C	C	C	C	C	C	C	C	C
chr3	83033550	SNV	T	0	32	1	1	G	G	G	G	G	G	G	-	G	G	G	G	G	G	G	G	G	G	G	G	G	G	G	G	G	G	G	G	G	G	G	G	G
chr3	83035223	SNV	C	0	33	2	1	A	A	A	A	A	A	A	A	A	A	A	A	A	AA	A	A	A	A	A	A	A	A	A	A	A	A	A	A	A	A	A	A	A
chr3	83052550	SNV	A	0	33	1	1	C	C	C	C	C	C	C	C	C	C	C	C	C	C	C	C	C	C	C	C	C	C	C	C	C	C	C	C	C	C	C	C	C
chr3	83076081	SNV	G	0	33	1	1	A	A	A	A	A	A	A	A	A	A	A	A	A	A	A	A	A	A	A	A	A	A	A	A	A	A	A	A	A	A	A	A	A
chr3	83076153	SNV	T	0	33	1	1	C	C	C	C	C	C	C	C	C	C	C	C	C	C	C	C	C	C	C	C	C	C	C	C	C	C	C	C	C	C	C	C	C
chr3	83351175	SNV	T	0	33	1	1	G	G	G	G	G	G	G	G	G	G	G	G	G	G	G	G	G	G	G	G	G	G	G	G	G	G	G	G	G	G	G	G	G
chr3	83367508	SNV	C	0	33	1	1	A	A	A	A	A	A	A	A	A	A	A	A	A	A	A	A	A	A	A	A	A	A	A	A	A	A	A	A	A	A	A	A	A
chr3	83372861	SNV	C	0	33	1	1	A	A	A	A	A	A	A	A	A	A	A	A	A	A	A	A	A	A	A	A	A	A	A	A	A	A	A	A	A	A	A	A	A
chr3	83380864	SNV	T	0	33	1	1	G	G	G	G	G	G	G	G	G	G	G	G	G	G	G	G	G	G	G	G	G	G	G	G	G	G	G	G	G	G	G	G	G
chr3	83403943	SNV	T	0	33	1	1	A	A	A	A	A	A	A	A	A	A	A	A	A	A	A	A	A	A	A	A	A	A	A	A	A	A	A	A	A	A	A	A	A
chr3	83411488	SNV	A	0	33	2	1	C	C	C	C	C	C	C	C	C	C	C	C	C	C	C	C	C	C	C	C	C	C	C	C	C	C	C	CC	C	C	C	C	C
chr3	83433177	SNV	C	0	33	1	1	A	A	A	A	A	A	A	A	A	A	A	A	A	A	A	A	A	A	A	A	A	A	A	A	A	A	A	A	A	A	A	A	A
chr3	83450788	SNV	C	0	32	1	1	A	A	A	A	A	A	A	A	A	A	A	A	A	A	A	A	A	A	A	A	A	A	A	A	A	.	A	A	A	A	A	A	A
chr3	83455724	SNV	C	0	30	1	1	A	.	A	A	A	A	A	A	A	A	A	A	A	A	A	.	A	A	A	A	.	A	A	A	A	A	A	A	A	A	A	A	A
chr3	83456626	SNV	G	0	33	1	1	T	T	T	T	T	T	T	T	T	T	T	T	T	T	T	T	T	T	T	T	T	T	T	T	T	T	T	T	T	T	T	T	T
chr3	83472807	SNV	C	0	33	1	1	A	A	A	A	A	A	A	A	A	A	A	A	A	A	A	A	A	A	A	A	A	A	A	A	A	A	A	A	A	A	A	A	A
chr3	83496472	SNV	G	0	33	1	1	T	T	T	T	T	T	T	T	T	T	T	T	T	T	T	T	T	T	T	T	T	T	T	T	T	T	T	T	T	T	T	T	T
chr3	83501924	SNV	C	0	33	1	1	A	A	A	A	A	A	A	A	A	A	A	A	A	A	A	A	A	A	A	A	A	A	A	A	A	A	A	A	A	A	A	A	A
chr3	83530521	SNV	G	0	31	1	1	T	T	T	T	T	T	T	T	T	T	T	T	T	T	T	T	T	T	T	T	T	T	T	T	-	.	T	T	T	T	T	T	T
chr3	83550227	SNV	G	0	33	1	1	T	T	T	T	T	T	T	T	T	T	T	T	T	T	T	T	T	T	T	T	T	T	T	T	T	T	T	T	T	T	T	T	T
chr3	83600591	SNV	G	0	33	1	1	T	T	T	T	T	T	T	T	T	T	T	T	T	T	T	T	T	T	T	T	T	T	T	T	T	T	T	T	T	T	T	T	T
chr3	83614512	SNV	A	0	32	1	1	C	C	C	C	C	C	C	C	C	C	C	C	C	C	C	C	C	C	C	C	C	C	C	C	C	.	C	C	C	C	C	C	C
chr3	83629483	SNV	G	0	32	1	1	C	C	C	C	C	C	T	C	T	T	C	C	C	C	C	C	T	T	T	C	C	C	T	C	C	.	T	C	T	C	C	C	C
chr3	83630354	SNV	C	0	32	1	1	A	A	A	A	A	A	A	A	A	A	A	A	A	A	A	A	A	A	A	A	A	A	A	A	A	.	A	A	A	A	A	A	A
chr3	83636781	SNV	C	0	32	1	1	A	A	A	A	A	A	A	A	A	A	A	A	A	A	A	A	A	A	A	A	A	A	A	A	A	.	A	A	A	A	A	A	A
chr3	83645969	SNV	A	0	32	1	1	C	C	C	C	C	C	C	C	C	C	C	C	C	C	C	C	C	C	C	C	C	C	C	C	C	.	C	C	C	C	C	C	C
chr3	83665414	SNV	T	0	32	1	1	G	G	G	G	G	G	G	G	G	G	G	G	G	G	G	G	G	G	G	G	G	G	G	G	G	.	G	G	G	G	G	G	G
chr3	83673833	SNV	G	0	32	1	1	T	T	T	T	T	T	T	T	T	T	T	T	T	T	T	T	T	T	T	T	T	T	T	T	T	.	T	T	T	T	T	T	T
chr3	83746390	SNV	G	0	33	1	1	C	C	C	C	C	C	C	C	C	C	C	C	C	C	C	C	C	C	C	C	C	C	C	C	C	C	C	C	C	C	C	C	C
chr3	83746393	SNV	G	0	33	1	1	A	A	A	A	A	A	A	A	A	A	A	A	A	A	A	A	A	A	A	A	A	A	A	A	A	A	A	A	A	A	A	A	A
chr3	83746394	SNV	G	0	33	1	1	C	C	C	C	C	C	C	C	C	C	C	C	C	C	C	C	C	C	C	C	C	C	C	C	C	C	C	C	C	C	C	C	C
chr3	83748334	SNV	T	0	33	1	1	G	G	G	G	G	G	G	G	G	G	G	G	G	G	G	G	G	G	G	G	G	G	G	G	G	G	G	G	G	G	G	G	G
chr3	83779686	SNV	C	0	33	1	1	A	A	A	A	A	A	A	A	A	A	A	A	A	A	A	A	A	A	A	A	A	A	A	A	A	A	A	A	A	A	A	A	A
chr3	83781097	SNV	C	0	33	1	1	A	A	A	A	A	A	A	A	A	A	A	A	A	A	A	A	A	A	A	A	A	A	A	A	A	A	A	A	A	A	A	A	A
chr3	83794570	SNV	G	0	33	1	1	T	T	T	T	T	T	T	T	T	T	T	T	T	T	T	T	T	T	T	T	T	T	T	T	T	T	T	T	T	T	T	T	T
chr3	83804043	SNV	A	0	33	1	1	C	N	C	C	C	C	C	C	C	C	C	C	C	C	C	C	C	C	C	C	C	C	C	C	C	C	C	C	C	C	C	C	C
chr3	83808257	SNV	A	0	33	1	1	C	C	C	C	C	C	C	C	C	C	C	C	C	C	C	C	C	C	C	C	C	C	C	C	C	C	C	C	C	C	C	C	C
chr3	83834718	SNV	C	0	33	1	1	A	A	A	A	A	A	A	A	A	A	A	A	A	A	A	A	A	A	A	A	A	A	A	A	A	A	A	A	A	A	A	A	A
chr3	83852155	SNV	T	0	33	1	1	C	C	C	C	C	C	C	C	C	C	C	C	C	C	C	C	C	C	C	C	C	C	C	C	C	C	C	C	C	C	C	C	C
chr3	83877659	SNV	A	0	33	1	1	C	C	C	C	C	C	C	C	C	C	C	C	C	C	C	C	C	C	C	C	C	C	C	C	C	C	C	C	C	C	C	C	C
chr3	83903331	SNV	A	0	32	1	1	C	C	C	C	C	C	C	C	C	C	C	C	C	C	C	C	C	C	C	C	C	C	C	C	C	C	C	.	C	C	C	C	C
chr3	83909006	SNV	C	0	32	1	1	A	A	A	A	A	A	A	A	A	A	A	A	A	A	A	A	A	A	A	A	A	A	A	A	A	A	A	.	A	A	A	A	A
chr3	83936062	SNV	G	0	32	1	1	T	T	T	T	T	T	T	T	T	T	T	T	T	T	T	T	T	T	T	T	T	T	T	T	T	.	T	T	T	T	T	T	T
chr3	83942583	SNV	C	0	32	1	1	A	A	A	A	A	A	A	A	A	A	A	A	A	A	A	A	A	A	A	A	A	A	A	A	A	.	A	A	A	A	A	A	A
chr3	83944544	SNV	T	0	32	1	1	G	G	G	G	G	G	G	G	G	G	G	G	G	G	G	G	G	G	G	G	G	G	G	G	G	.	G	G	G	G	G	G	G
chr3	83946908	SNV	A	0	32	2	1	C	C	C	C	C	C	C	C	C	C	C	CC	C	C	C	C	C	C	C	C	C	C	C	C	C	.	C	C	C	C	C	C	C
chr3	83948518	SNV	C	0	32	1	1	A	A	A	A	A	A	A	A	A	A	A	A	A	A	A	A	A	A	A	A	A	A	A	A	A	.	A	A	A	A	A	A	A
chr3	83954007	SNV	T	0	32	1	1	C	C	C	C	C	C	C	C	C	C	C	C	C	C	C	C	C	C	C	C	C	C	C	C	C	.	C	C	C	C	C	C	C
chr3	83982774	SNV	A	0	33	1	1	C	C	C	C	C	C	C	C	C	C	C	C	C	C	C	C	C	C	C	C	C	C	C	C	C	C	C	C	C	C	C	C	C
chr3	83983864	SNV	A	0	33	1	1	C	C	C	C	C	C	C	C	C	C	C	C	C	C	C	C	C	C	C	C	C	C	C	C	C	C	C	C	C	C	C	C	C
chr3	83983882	SNV	A	0	33	1	1	C	C	C	C	C	C	C	C	C	C	C	C	C	C	C	C	C	C	C	C	C	C	C	C	C	C	C	C	C	C	C	C	C
chr3	83983907	SNV	A	0	33	1	1	C	C	C	C	C	C	C	C	C	C	C	C	C	C	C	C	C	C	C	C	C	C	C	C	C	C	C	C	C	C	C	C	C
chr3	83996049	SNV	G	0	33	1	1	T	T	T	T	T	T	T	T	T	T	T	T	T	T	T	T	T	T	T	T	T	T	T	T	T	T	T	T	T	T	T	T	T
chr3	84012156	SNV	C	0	33	1	1	A	A	A	A	A	A	A	A	A	A	A	A	A	A	A	A	A	A	A	A	A	A	A	A	A	A	A	A	A	A	A	A	A
chr3	84074908	SNV	A	0	33	1	1	C	C	C	C	C	C	C	C	C	C	C	C	C	C	C	C	C	C	C	C	C	C	C	C	C	C	C	C	C	C	C	C	C
chr3	84094113	SNV	G	0	33	1	1	T	T	T	T	T	T	T	T	T	T	T	T	T	T	T	T	T	T	T	T	T	T	T	T	T	T	T	T	T	T	T	T	T
chr3	84106199	SNV	A	0	33	1	1	C	C	C	C	C	C	C	C	C	C	C	C	C	C	C	C	C	C	C	C	C	C	C	C	C	C	C	C	C	C	C	C	C
chr3	84110519	SNV	C	0	33	1	1	A	A	A	A	A	A	A	A	A	A	A	A	A	A	A	A	A	A	A	A	A	A	A	A	A	A	A	A	A	A	A	A	A
chr3	84151594	SNV	G	0	33	1	1	T	T	T	T	T	T	T	T	T	T	T	T	T	T	T	T	T	T	T	T	T	T	T	T	T	T	T	T	T	T	T	T	T
chr3	84156301	SNV	T	0	33	1	1	G	G	G	G	G	G	G	G	G	G	G	G	G	G	G	G	G	G	G	G	G	G	G	G	G	G	G	G	G	G	G	G	G
chr3	84210155	SNV	G	0	33	1	1	T	T	T	T	T	T	T	T	T	T	T	T	T	T	T	T	T	T	T	T	T	T	T	T	T	T	T	T	T	T	T	T	T
chr3	84210988	SNV	T	0	33	1	1	G	G	G	G	G	G	G	G	G	G	G	G	G	G	G	G	G	G	G	G	G	G	G	G	G	G	G	G	G	G	G	G	G
chr3	84212617	SNV	A	0	33	1	1	C	C	C	C	C	C	C	C	C	C	C	C	C	C	C	C	C	C	C	C	C	C	C	C	C	C	C	C	C	C	C	C	C
chr3	84213153	SNV	A	0	33	1	1	C	C	C	C	C	C	C	C	C	C	C	C	C	C	C	C	C	C	C	C	C	C	C	C	C	C	C	C	C	C	C	C	C
chr3	84230916	SNV	G	0	32	1	1	C	C	C	C	C	C	C	C	C	C	C	C	C	C	C	C	C	C	C	C	C	C	C	C	C	.	C	C	C	C	C	C	C
chr3	84230920	SNV	G	0	32	1	1	C	C	C	C	C	C	C	C	C	C	C	C	C	C	C	C	C	C	C	C	C	C	C	C	C	.	C	C	C	C	C	C	C
chr3	84238455	SNV	G	0	32	1	1	T	T	T	T	T	T	T	T	T	T	T	T	T	T	T	T	T	T	T	T	T	T	T	T	T	.	T	T	T	T	T	T	T
chr3	84245430	SNV	G	0	32	1	1	T	T	T	T	T	T	T	T	T	T	T	T	T	T	T	T	T	T	T	T	T	T	T	T	T	.	T	T	T	T	T	T	T
chr3	84271633	SNV	G	0	32	1	1	T	T	T	T	T	T	T	T	T	T	T	T	T	T	T	T	T	T	T	T	T	T	T	T	T	.	T	T	T	T	T	T	T
chr3	84307218	SNV	C	0	33	1	1	A	A	A	A	A	A	A	A	A	A	A	A	A	A	A	A	A	A	A	A	A	A	A	A	A	A	A	A	A	A	A	A	A
chr3	84393585	SNV	T	0	33	1	1	G	G	G	G	G	G	G	G	G	G	G	G	G	A	G	G	G	G	G	G	G	G	G	G	G	G	G	G	G	G	G	G	G
chr3	84400149	SNV	A	0	33	1	1	C	C	C	C	C	C	C	C	C	C	C	C	C	C	C	C	C	C	C	C	C	C	C	C	C	C	C	C	C	C	C	C	C
chr3	84472765	SNV	G	0	32	1	1	T	T	T	T	T	T	T	T	T	T	T	T	T	T	T	T	T	T	T	T	T	T	T	T	T	.	T	T	T	T	T	T	T
chr4	17851152	SNV	C	0	33	1	1	A	A	A	A	A	A	A	A	A	A	A	A	A	A	A	A	A	A	A	A	A	A	A	A	A	A	A	A	A	A	A	A	A
chr4	17853569	SNV	C	0	33	1	1	A	A	A	A	A	A	A	A	A	A	A	A	A	A	A	A	A	A	A	A	A	A	A	A	A	A	A	A	A	A	A	A	A
chr4	17861703	SNV	C	0	33	2	1	G	G	G	G	G	G	G	G	G	G	G	G	G	G	G	G	G	G	G	G	G	G	G	GG	G	G	G	G	G	G	G	G	G
chr4	17872967	SNV	C	0	33	1	1	A	A	A	A	A	A	A	A	A	A	A	A	A	A	A	A	A	A	A	A	A	A	A	A	A	A	A	A	A	A	A	A	A
chr4	17940767	SNV	T	0	33	1	1	G	G	G	G	G	G	G	G	G	G	G	G	G	G	G	G	G	G	G	G	G	G	G	G	G	G	G	G	G	G	G	G	G
chr4	17967440	SNV	G	0	33	1	1	T	T	T	T	T	T	T	T	T	T	T	T	T	T	T	T	T	T	T	T	T	T	T	T	T	T	T	T	T	T	T	T	T
chr4	17979859	SNV	C	0	33	1	1	A	A	A	A	A	A	A	A	A	A	A	A	A	A	A	A	A	A	A	A	A	A	A	A	A	A	A	A	A	A	A	A	A
chr4	17980443	SNV	G	0	32	1	1	T	T	T	T	T	T	T	T	T	T	T	T	T	T	T	T	T	T	T	T	T	T	T	T	-	T	T	T	T	T	T	T	T
chr4	17980445	SNV	G	0	32	1	1	C	C	C	C	C	C	C	C	C	C	C	C	C	C	C	C	C	C	C	C	C	C	C	C	-	C	C	C	C	C	C	C	C
chr4	17980446	SNV	G	0	32	1	1	C	C	C	C	C	C	C	C	C	C	C	C	C	C	C	C	C	C	C	C	C	C	C	C	-	C	C	C	C	C	C	C	C
chr4	17980447	SNV	G	0	32	1	1	C	C	C	C	C	C	C	C	C	C	C	C	C	C	C	C	C	C	C	C	C	C	C	C	-	C	C	C	C	C	C	C	C
chr4	17980448	SNV	G	0	32	1	1	C	C	C	C	C	C	C	C	C	C	C	C	C	C	C	C	C	C	C	C	C	C	C	C	-	C	C	C	C	C	C	C	C
chr4	17985916	SNV	G	0	33	1	1	A	A	A	A	A	A	A	A	A	A	A	A	A	A	A	A	A	A	A	A	A	A	A	A	A	A	A	A	A	A	A	A	A
chr4	17998351	SNV	A	0	33	1	1	C	C	C	C	C	C	C	C	C	C	C	C	C	C	C	C	C	C	C	C	C	C	C	C	C	C	C	C	C	C	C	C	C
chr4	18014341	SNV	A	0	33	1	1	G	G	G	G	G	G	G	G	G	G	G	G	G	G	G	G	G	G	G	G	G	G	G	G	G	G	G	G	G	G	G	G	G
chr4	18222569	SNV	C	0	32	1	1	A	A	A	A	A	A	A	A	A	A	A	A	A	A	A	A	A	A	A	A	A	A	A	A	A	.	A	A	A	A	A	A	A
chr4	18250715	SNV	C	0	32	2	1	A	A	A	A	A	A	A	A	A	A	A	A	A	AA	A	A	A	A	A	A	A	A	A	A	A	.	A	A	A	A	A	A	A
chr4	18258372	SNV	C	0	32	1	1	A	A	A	A	A	A	A	A	A	A	A	A	A	A	A	A	A	A	A	A	A	A	A	A	A	.	A	A	A	A	A	A	A
chr4	18429443	SNV	T	0	32	1	1	G	G	G	G	G	G	G	G	G	G	G	G	G	G	G	G	G	G	G	G	G	G	G	G	G	.	G	G	G	G	G	G	G
chr4	18477585	SNV	G	0	31	1	1	C	C	C	C	C	C	C	C	C	C	C	C	C	C	C	C	C	-	C	C	C	C	C	C	C	.	C	C	C	C	C	C	C
chr4	18538801	SNV	A	0	32	1	1	G	G	G	G	G	G	G	G	G	G	G	G	G	G	G	G	G	G	G	G	G	G	G	G	G	.	G	G	G	G	G	G	G
chr4	18555694	SNV	C	0	32	1	1	G	G	G	G	G	G	G	G	G	G	G	G	G	G	G	G	G	G	G	G	G	G	G	G	G	.	G	G	G	G	G	G	G
chr4	18615257	SNV	T	0	32	1	1	C	C	C	C	C	C	C	C	C	C	C	C	C	C	C	C	C	C	C	C	C	C	C	C	C	.	C	C	C	C	C	C	C
chr4	18645118	SNV	C	0	30	1	1	G	-	G	G	G	G	G	G	G	N	G	G	-	G	G	G	G	G	G	G	G	G	G	G	G	.	G	G	G	G	G	G	G
chr4	18704724	SNV	G	0	32	1	1	T	T	T	T	T	T	T	T	T	T	T	T	T	T	T	T	T	T	T	T	T	T	T	T	T	.	T	T	T	T	T	T	T
chr4	18711806	SNV	C	0	32	1	1	A	A	A	A	A	A	A	A	A	A	A	A	A	A	A	A	A	A	A	A	A	A	A	A	A	.	A	A	A	A	A	A	A
chr4	18727284	SNV	T	0	32	1	1	C	C	C	C	C	C	C	C	C	C	C	C	C	C	C	C	C	C	C	C	C	C	C	C	C	.	C	C	C	C	C	C	C
chr4	18809346	SNV	G	0	32	1	1	T	T	T	T	T	T	T	T	T	T	T	T	T	T	T	T	T	T	T	T	T	T	T	T	T	.	T	T	T	T	T	T	T
chr4	18847256	SNV	G	0	32	1	1	T	T	T	T	T	T	T	T	T	T	T	T	T	T	T	T	T	T	T	T	T	T	T	T	T	.	T	T	T	T	T	T	T
chr4	18853398	SNV	G	0	32	1	1	T	T	T	T	T	T	T	T	T	T	T	T	T	T	T	T	T	T	T	T	T	T	T	T	T	.	T	T	T	T	T	T	T
chr4	18879328	SNV	G	0	30	1	1	A	A	A	A	A	A	A	A	A	A	A	A	A	.	.	A	A	A	A	A	A	A	A	A	A	.	A	A	A	A	A	A	A
chr4	18989006	SNV	T	0	32	1	1	C	C	C	C	C	C	C	C	C	C	C	C	C	C	C	C	C	C	C	C	C	C	C	C	C	.	C	C	C	C	C	C	C
chr4	19033085	SNV	A	0	32	2	1	C	C	C	C	C	C	C	C	C	C	C	C	C	CC	C	C	C	C	C	C	C	C	C	C	C	.	C	C	C	C	C	C	C
chr4	19232460	SNV	T	0	32	1	1	A	A	A	A	A	A	A	A	A	A	A	A	A	A	A	A	A	A	A	A	A	A	A	A	A	.	A	A	A	A	A	A	A
chr4	25229725	SNV	G	0	33	1	1	T	T	T	T	T	T	T	T	T	T	T	T	T	T	T	T	T	T	T	T	T	T	T	T	T	T	T	T	T	T	T	T	T
chr6	16074572	SNV	G	0	33	1	1	T	T	T	T	T	T	T	T	T	T	T	T	T	T	T	T	T	T	T	T	T	T	T	T	T	T	T	T	T	T	T	T	T
chr6	16139762	SNV	T	0	32	1	1	G	G	G	G	G	G	G	G	G	G	G	G	G	G	G	G	G	G	G	G	G	G	G	G	G	G	G	.	G	G	G	G	G
chr6	16140769	SNV	A	0	32	1	1	G	G	G	G	G	G	G	G	G	G	G	G	G	G	G	G	G	G	G	G	G	G	G	G	G	G	G	.	G	G	G	G	G
chr6	16141428	SNV	A	0	32	1	1	G	G	G	G	G	G	G	G	G	G	G	G	G	G	G	G	G	G	G	G	G	G	G	G	G	G	G	.	G	G	G	G	G
chr6	16144806	SNV	A	0	32	1	1	G	G	G	G	G	G	G	G	G	G	G	G	G	G	G	G	G	G	G	G	G	G	G	G	G	G	G	.	G	G	G	G	G
chr6	16148608	SNV	C	0	32	1	1	T	T	T	T	T	T	T	T	T	T	T	T	T	T	T	T	T	T	T	T	T	T	T	T	T	T	T	.	T	T	T	T	T
chr6	16148674	SNV	A	0	32	1	1	G	G	G	G	G	G	G	G	G	G	G	G	G	G	G	G	G	G	G	G	G	G	G	G	G	G	G	.	G	G	G	G	G
chr6	16182985	DEL	.	0	32	1	1	G	G	G	G	G	G	G	G	G	G	G	G	G	G	G	G	G	G	G	G	G	G	G	G	G	G	G	.	G	G	G	G	G
chr6	16189891	SNV	G	0	31	1	1	A	A	A	A	A	A	A	A	A	A	A	A	A	A	A	A	A	A	A	A	A	A	A	A	A	.	A	.	A	A	A	A	A
chr6	16198972	SNV	C	0	32	1	1	T	T	T	T	T	T	T	T	T	T	T	T	T	T	T	T	T	T	T	T	T	T	T	T	T	.	T	T	T	T	T	T	T
chr6	16201946	SNV	C	0	32	1	1	T	T	T	T	T	T	T	T	T	T	T	T	T	T	T	T	T	T	T	T	T	T	T	T	T	.	T	T	T	T	T	T	A
chr6	16202631	DEL	.	0	32	1	5	ATAAT	ATAAT	ATAAT	ATAAT	ATAAT	ATAAT	ATAAT	ATAAT	ATAAT	ATAAT	ATAAT	ATAAT	ATAAT	ATAAT	ATAAT	ATAAT	ATAAT	ATAAT	ATAAT	ATAAT	ATAAT	ATAAT	ATAAT	ATAAT	ATAAT	.	ATAAT	ATAAT	ATAAT	ATAAT	ATAAT	ATAAT	ATAAT
chr6	16204017	SNV	T	0	32	1	1	G	G	G	G	G	G	G	G	G	G	G	G	G	G	G	G	G	G	G	G	G	G	G	G	G	.	G	G	G	G	G	G	G
chr6	16207153	SNV	A	0	32	1	1	G	G	G	G	G	G	G	G	G	G	G	G	G	G	G	G	G	G	G	G	G	G	G	G	G	.	G	G	G	G	G	G	G
chr6	16207185	SNV	G	0	32	1	1	T	T	T	T	T	T	T	T	T	T	T	T	T	T	T	T	T	T	T	T	T	T	T	T	T	.	T	T	T	T	T	T	T
chr6	16208400	SNV	T	0	32	1	1	C	C	C	C	C	C	C	C	C	C	C	C	C	C	C	C	C	C	C	C	C	C	C	C	C	.	C	C	C	C	C	C	C
chr6	16241037	SNV	T	0	33	1	1	C	C	C	C	C	C	C	C	C	C	C	C	C	C	C	C	C	C	C	C	C	C	C	C	C	C	C	C	C	C	C	C	C
chr6	16256298	SNV	A	0	33	1	1	C	C	C	C	C	C	C	C	C	C	C	C	C	C	C	C	C	C	C	C	C	C	C	C	C	C	C	C	C	C	C	C	C
chr6	16271957	SNV	A	0	32	1	1	G	G	G	G	G	G	G	G	G	G	G	G	G	G	G	G	G	G	C	G	G	C	G	G	G	G	G	.	G	G	G	G	C
chr6	16279640	SNV	T	0	31	1	1	G	G	G	G	G	G	G	G	G	G	G	.	G	G	G	G	G	G	G	G	G	G	G	G	G	G	G	.	G	G	G	G	G
chr6	16320687	SNV	G	0	33	1	1	C	C	C	C	C	C	C	C	C	C	C	C	C	C	C	C	C	C	C	C	C	C	C	C	C	C	C	C	C	C	C	C	C
chr6	16324779	SNV	G	0	33	1	1	T	T	T	T	T	T	T	T	T	T	T	T	T	T	T	T	T	T	T	T	T	T	T	T	T	T	T	T	T	T	T	T	T
chr6	16326485	SNV	A	0	32	1	1	T	T	T	T	T	T	T	T	T	T	T	T	T	T	T	T	T	T	T	.	T	T	T	T	T	T	T	T	T	T	T	T	T
chr6	16337679	SNV	T	0	33	1	1	C	C	C	C	C	C	C	C	C	C	C	C	C	C	C	C	C	C	C	C	C	C	C	C	C	C	C	C	C	C	C	C	C
chr6	16345312	SNV	G	0	33	1	1	A	A	A	A	A	A	A	A	A	A	A	A	A	A	A	A	A	A	T	A	A	A	A	A	A	A	A	A	A	A	A	A	T
chr6	16355448	SNV	A	0	33	1	1	G	G	G	G	G	G	G	G	G	G	G	G	G	G	G	G	G	G	G	G	G	G	G	G	G	G	G	G	G	G	G	G	G
chr6	16367816	SNV	A	0	33	1	1	G	G	G	G	G	G	G	G	G	G	G	G	G	G	G	G	G	G	G	G	G	G	G	G	G	G	G	G	G	G	G	G	G
chr6	16394741	SNV	A	0	32	1	1	G	G	G	T	T	T	G	G	T	G	T	G	T	T	T	T	T	G	G	G	G	T	-	G	G	G	T	T	T	T	G	G	T
chr6	16398916	SNV	T	0	32	2	1	C	C	C	C	C	C	C	C	C	C	C	C	.	C	C	C	CC	C	C	C	C	C	C	C	C	C	C	C	C	C	C	C	C
chr6	16399060	SNV	C	0	33	2	1	G	G	G	G	G	G	G	G	G	G	G	G	G	G	G	G	GG	G	G	G	G	G	G	G	G	G	G	G	G	G	G	G	G
chr6	16399339	SNV	G	0	32	2	1	T	T	T	T	T	T	T	T	T	T	T	T	T	T	T	T	TT	T	T	T	T	T	T	T	T	T	T	T	T	T	T	T	-
chr6	16401917	SNV	G	0	33	2	1	A	A	A	A	A	A	A	A	A	A	A	A	A	A	A	A	AA	A	A	A	A	A	A	A	A	A	A	A	A	A	A	A	A
chr6	16419204	SNV	G	0	32	1	1	C	C	C	C	C	C	C	C	C	C	C	C	C	C	C	C	.	C	C	C	C	C	C	C	C	C	C	C	C	C	C	C	C
chr6	16424201	SNV	C	0	32	2	1	A	A	A	A	A	A	A	A	A	A	A	A	AA	A	A	A	A	A	A	A	A	A	A	-	A	A	A	A	A	A	A	A	A
chr6	16488659	SNV	G	0	33	1	1	C	C	C	C	C	C	C	C	C	C	C	C	C	C	C	C	C	C	C	C	C	C	C	C	C	C	C	C	C	C	C	C	C
chr6	16492716	SNV	T	0	33	1	1	G	G	G	G	G	G	G	G	G	G	G	G	G	G	G	G	G	G	G	G	G	G	G	G	G	G	G	G	G	G	G	G	G
chr6	16495936	SNV	T	0	33	1	1	C	C	C	C	C	C	C	C	C	C	C	C	C	C	C	C	C	C	C	C	C	C	C	C	C	C	C	C	C	C	C	C	C
chr9	4548851	SNV	A	0	33	1	1	T	T	T	T	T	T	T	T	T	T	T	T	T	T	T	T	T	T	T	T	T	T	T	T	T	T	T	T	T	T	T	T	T
chr9	4564835	SNV	A	0	33	1	1	C	C	C	C	C	C	C	C	C	C	C	C	C	C	C	C	C	C	C	C	C	C	C	C	C	C	C	C	C	C	C	C	C
chr9	4565109	SNV	G	0	33	1	1	A	A	A	A	A	A	A	A	A	A	A	A	A	A	A	A	A	A	A	A	A	A	A	A	A	A	A	A	A	A	A	A	A
chr9	4565509	SNV	G	0	33	1	1	A	A	A	A	A	A	A	A	A	A	A	A	A	A	A	A	A	A	A	A	A	A	A	A	A	A	A	A	A	A	A	A	A
chr9	4583454	SNV	A	0	31	1	1	G	G	G	G	G	G	G	G	G	G	G	G	G	G	G	.	G	G	G	G	.	G	G	G	G	G	G	G	G	G	G	G	G
chr9	4589710	SNV	T	0	33	1	1	G	G	G	G	G	G	G	G	G	G	G	G	G	G	G	G	G	G	G	G	G	G	G	G	G	G	G	G	G	G	G	G	G
chr9	4596639	SNV	T	0	33	1	1	C	C	C	C	C	C	C	C	C	C	C	C	C	C	C	C	C	C	C	C	C	C	C	C	C	C	C	C	C	C	C	C	C
chr9	4607878	SNV	G	0	32	1	1	A	A	A	A	A	A	A	A	A	A	A	A	A	A	A	A	A	A	A	A	A	A	-	A	A	A	A	A	A	A	A	A	A
chr9	4622067	DEL	.	0	33	1	1	G	G	G	G	G	G	G	G	G	G	G	G	G	G	G	G	G	G	G	G	G	G	G	G	G	G	G	G	G	G	G	G	G
chr9	4660546	SNV	T	0	33	1	1	A	A	A	A	A	A	A	A	A	A	A	A	A	A	A	A	A	A	A	A	A	A	A	A	A	A	A	A	A	A	A	A	A
chr9	4676627	SNV	T	0	33	1	1	G	G	G	G	G	G	G	G	G	G	G	G	G	G	G	G	G	G	G	G	G	G	G	G	G	G	G	G	G	G	G	G	G
chr9	4724373	SNV	G	0	33	2	1	A	A	A	A	A	A	A	A	A	A	A	A	A	A	A	A	A	A	A	A	A	A	A	AA	A	A	A	A	A	A	A	A	A
chr9	4745336	SNV	T	0	33	1	1	C	C	C	C	C	C	C	C	C	C	C	C	C	C	C	C	C	C	C	C	C	C	C	C	C	C	C	C	C	C	C	C	C
chr9	4746795	SNV	A	0	33	1	1	G	G	G	G	G	G	G	G	G	G	G	G	G	G	G	G	G	G	G	G	G	G	G	G	G	G	G	G	G	G	G	G	G
chr9	4747659	SNV	G	0	33	1	1	A	A	A	A	A	A	A	A	A	A	A	A	A	A	A	A	A	A	A	A	A	A	A	A	A	A	A	A	A	A	A	A	A
chr9	4748757	SNV	T	0	33	1	1	C	C	C	C	C	C	C	C	C	C	C	C	C	C	C	C	C	C	C	C	C	C	C	C	C	C	C	C	C	C	C	C	C
chr9	4767528	SNV	A	0	33	1	1	G	G	G	G	G	G	G	G	G	G	G	G	G	G	G	G	G	G	G	G	G	G	G	G	G	G	G	G	G	G	G	G	G
chr9	4768731	SNV	T	0	33	1	1	C	C	C	C	C	C	C	C	C	C	C	C	C	C	C	C	C	C	C	C	C	C	C	C	C	C	C	C	C	C	C	C	C
chr9	4772718	SNV	T	0	33	1	1	C	C	C	C	C	C	C	C	C	C	C	C	C	C	C	C	C	C	C	C	C	C	C	C	C	C	C	C	C	C	C	C	C
chr9	4776079	SNV	T	0	33	1	1	C	C	C	C	C	C	C	C	C	C	C	C	C	C	C	C	C	C	C	C	C	C	C	C	C	C	C	C	C	C	C	C	C
chr9	4782018	SNV	T	0	33	1	1	C	C	C	C	C	C	C	C	C	C	C	C	C	C	C	C	C	C	C	C	C	C	C	C	C	C	C	C	C	C	C	C	C
chr9	4785148	SNV	T	0	33	1	1	G	G	G	G	G	G	G	G	G	G	G	G	G	G	G	G	G	G	G	G	G	G	G	G	G	G	G	G	G	G	G	G	G
chr9	4789645	SNV	A	0	33	1	1	G	G	G	G	G	G	G	G	G	G	G	G	G	G	G	G	G	G	G	G	G	G	G	G	G	G	G	G	G	G	G	G	G
chr9	4792301	SNV	C	0	33	1	1	T	T	T	T	T	T	T	T	T	T	T	T	T	T	T	T	T	T	T	T	T	T	T	T	T	T	T	T	T	T	T	T	T
chr9	4817594	SNV	C	0	33	1	1	A	A	A	A	A	A	A	A	A	A	A	A	A	A	A	A	A	A	A	A	A	A	A	A	A	A	A	A	A	A	A	A	A
chr9	4823453	SNV	C	0	33	1	1	T	T	T	T	T	T	T	T	T	T	T	T	T	T	T	T	T	T	T	T	T	T	T	T	T	T	T	T	T	T	T	T	T
chr9	4825484	SNV	A	0	33	1	1	G	G	G	G	G	G	G	G	G	G	G	G	G	G	G	G	G	G	G	G	G	G	G	G	G	G	G	G	G	G	G	G	G
chr9	4838584	SNV	A	0	33	1	1	C	C	C	C	C	C	C	C	C	C	C	C	C	C	C	C	C	C	C	C	C	C	C	C	C	C	C	C	C	C	C	C	C
chr9	4840423	SNV	A	0	33	1	1	G	G	G	G	G	G	G	G	G	G	G	G	G	G	G	G	G	G	G	G	G	G	G	G	G	G	G	G	G	G	G	G	G
chr9	4840661	SNV	C	0	33	1	1	T	T	T	T	T	T	T	T	T	T	T	T	T	T	T	T	T	T	T	T	T	T	T	T	T	T	T	T	T	T	T	T	T
chr9	5066789	SNV	C	0	33	1	1	A	A	A	A	A	A	A	A	A	A	A	A	A	A	A	A	A	A	A	A	A	A	A	A	A	A	A	A	A	A	A	A	A
chr9	5070161	SNV	G	0	33	1	1	T	T	T	T	T	T	T	T	T	T	T	T	T	T	T	T	T	T	T	T	T	T	T	T	T	T	T	T	T	T	T	T	T
chr9	5099415	SNV	G	0	33	1	1	T	T	T	T	T	T	T	T	T	T	T	T	T	T	T	T	T	T	T	T	T	T	T	T	T	T	T	T	T	T	T	T	T
chr9	5169731	SNV	C	0	33	1	1	A	A	A	A	A	A	A	A	A	A	A	A	A	A	A	A	A	A	A	A	A	A	A	A	A	A	A	A	A	A	A	A	A
chr9	5170345	SNV	C	0	33	1	1	A	A	A	A	A	A	A	A	A	A	A	A	A	A	A	A	A	A	A	A	A	A	A	A	A	A	A	A	A	A	A	A	A
chr9	5205779	SNV	C	0	33	1	1	A	A	A	A	A	A	A	A	A	A	A	A	A	A	A	A	A	A	A	A	A	A	A	A	A	A	A	A	A	A	A	A	A
chr9	5221505	SNV	C	0	33	1	1	A	A	A	A	A	A	A	A	A	A	A	A	A	A	A	A	A	A	A	A	A	A	A	A	A	A	A	A	A	A	A	A	A
chr9	5255495	SNV	C	0	33	1	1	A	A	A	A	A	A	A	A	A	A	A	A	A	A	A	A	A	A	A	A	A	A	A	A	A	A	A	A	A	A	A	A	A
chr9	5258912	SNV	C	0	33	1	1	A	A	A	A	A	A	A	A	A	A	A	A	A	A	A	A	A	A	A	A	A	A	A	A	A	A	A	A	A	A	A	A	A
chr9	5263471	SNV	C	0	33	2	1	A	A	A	A	A	A	A	A	A	A	A	AA	A	A	A	A	A	A	A	A	A	A	A	A	A	A	A	A	A	A	A	A	A

## Sheet: Table S3
Table S3. RSW specific mutations in the ROH regions identified in (Abdelmanova 2021)
CHR	POS	TYPE	REF	REF_GROUP_SIZE	N_DEFINED	MAX_PLOIDY	LENGTH	GT_rev_GCA_000002315.5_GRCg6a	GT_rev_GCA_002798355.1_Ogye1.0	GT_rev_GCA_016699485.1_bGalGal1.mat.broiler.GRCg7b	GT_rev_GCA_016700215.2_bGalGal1.pat.whiteleghornlayer.GRCg7w_WZ	GT_rev_GCA_024206055.2_GGswu	GT_rev_GCA_024652985.1_ASM2465298v1	GT_rev_GCA_024652995.1_ASM2465299v1	GT_rev_GCA_024653025.1_ASM2465302v1	GT_rev_GCA_024653035.1_ASM2465303v1	GT_rev_GCA_024653045.1_ASM2465304v1	GT_rev_GCA_024679325.1_ASM2467932v1	GT_rev_GCA_024679355.1_ASM2467935v1	GT_rev_GCA_024679375.1_ASM2467937v1	GT_rev_GCA_024679395.1_ASM2467939v1	GT_rev_GCA_024679415.1_ASM2467941v1	GT_rev_GCA_024679765.1_ASM2467976v1	GT_rev_GCA_024679905.1_ASM2467990v1	GT_rev_GCA_024686275.1_ASM2468627v1	GT_rev_GCA_024686285.1_ASM2468628v1	GT_rev_GCA_024686295.1_ASM2468629v1	GT_rev_GCA_024686315.1_ASM2468631v1	GT_rev_GCA_024686355.1_ASM2468635v1	GT_rev_GCA_024686465.1_ASM2468646v1	GT_rev_GCA_024687005.1_ASM2468700v1	GT_rev_GCA_025370635.1_ASM2537063v1	GT_rev_GCA_027408205.1_bGalGal5.alt	GT_rev_GCA_027408225.1_bGalGal5.pri	GT_rev_GCA_027408255.1_bGalGal4.alt	GT_rev_GCA_027557775.1_bGalGal4.pri	GT_rev_GCA_030849555.1_F025_new_chr_level_genome	GT_rev_GCA_030914265.1_P17_new_chr_level_genome	GT_rev_GCA_030914275.1_W17_new_chr_level_genome	GT_rev_GCA_030979905.1_H3_ncbi
chr1	42668880	SNV	A	0	33	1	1	G	G	G	G	G	G	G	G	G	G	G	G	G	G	G	G	G	G	G	G	G	G	G	G	G	G	G	G	G	G	G	G	G
chr1	42685426	SNV	G	0	33	1	1	A	A	A	A	A	A	A	A	A	A	A	A	A	A	A	A	A	A	A	A	A	A	A	A	A	A	A	A	A	A	A	A	A
chr1	42740454	INS	.	0	33	1	6	TTTAAA	TTTAAA	TTTAAA	TTTAAA	TTTAAA	TTTAAA	TTTAAA	TTTAAA	TTTAAA	TTTAAA	TTTAAA	TTTAAA	TTTAAA	TTTAAA	TTTAAA	TTTAAA	TTTAAA	TTTAAA	TTTAAA	TTTAAA	TTTAAA	TTTAAA	TTTAAA	TTTAAA	TTTAAA	TTTAAA	TTTAAA	TTTAAA	TTTAAA	TTTAAA	TTTAAA	TTTAAA	TTTAAA
chr1	42759570	SNV	C	0	32	1	1	G	G	G	G	G	G	G	G	G	G	G	G	-	G	G	G	G	G	G	G	G	G	G	G	G	G	G	G	G	G	G	G	G
chr1	42907630	SNV	A	0	33	1	1	C	C	C	C	C	C	C	C	C	C	C	C	C	C	C	C	C	C	C	C	C	C	C	C	C	C	C	C	C	C	C	C	C
chr1	42971558	SNV	C	0	33	1	1	T	T	T	T	T	T	T	T	T	T	T	T	T	T	T	T	T	T	T	T	T	T	T	T	T	T	T	T	T	T	T	T	T
chr1	43009225	SNV	G	0	33	1	1	A	A	A	A	A	A	A	A	A	A	A	A	A	A	A	A	A	A	A	A	A	A	A	A	A	A	A	A	A	A	A	A	A
chr1	43019232	SNV	G	0	32	1	1	A	A	A	A	A	A	A	A	A	A	A	A	A	A	A	A	A	A	A	A	A	A	-	A	A	A	A	A	A	A	A	A	A
chr1	43024805	SNV	G	0	33	1	1	T	T	T	T	T	T	T	T	T	T	T	T	T	T	T	T	T	T	T	T	T	T	T	T	T	T	T	T	T	T	T	T	T
chr1	43248242	SNV	G	0	33	1	1	T	T	T	T	T	T	T	T	T	T	T	T	T	T	T	T	T	T	T	T	T	T	T	T	T	T	T	T	T	T	T	T	T
chr1	43259262	SNV	A	0	33	1	1	C	C	C	C	C	C	C	C	C	C	C	C	C	C	C	C	C	C	C	C	C	C	C	C	C	C	C	C	C	C	C	C	C
chr1	43532889	SNV	C	0	32	1	1	A	A	A	A	A	A	A	A	A	A	A	A	A	A	A	A	A	A	A	A	A	A	A	A	A	.	A	A	A	A	A	A	A
chr1	43570291	SNV	G	0	33	1	1	T	T	T	T	T	T	T	T	T	T	T	T	T	T	T	T	T	T	T	T	T	T	T	T	T	T	T	T	T	T	T	T	T
chr1	43586163	SNV	T	0	33	1	1	G	G	G	G	G	G	G	G	G	G	G	G	G	G	G	G	G	G	G	G	G	G	G	G	G	G	G	G	G	G	G	G	G
chr1	43587881	SNV	A	0	33	1	1	C	C	C	C	C	C	C	C	C	C	C	C	C	C	C	C	C	C	C	C	C	C	C	C	C	C	C	C	C	C	C	C	C
chr1	43594254	SNV	A	0	33	1	1	C	C	C	C	C	C	C	C	C	C	C	C	C	C	C	C	C	C	C	C	C	C	C	C	C	C	C	C	C	C	C	C	C
chr1	43601992	SNV	G	0	33	1	1	T	T	T	T	T	T	T	T	T	T	T	T	T	T	T	T	T	T	T	T	T	T	T	T	T	T	T	T	T	T	T	T	T
chr1	43646428	SNV	A	0	33	1	1	C	C	C	C	C	C	C	C	C	C	C	C	C	C	C	C	C	C	C	C	C	C	C	C	C	C	C	C	C	C	C	C	C
chr1	43663607	SNV	C	0	33	1	1	A	A	A	A	A	A	A	A	A	A	A	A	A	A	A	A	A	A	A	A	A	A	A	A	A	A	A	A	A	A	A	A	A
chr1	43663668	SNV	C	0	33	1	1	A	A	A	A	A	A	A	A	A	A	A	A	A	A	A	A	A	A	A	A	A	A	A	A	A	A	A	A	A	A	A	A	A
chr1	43686948	SNV	T	0	33	1	1	G	G	G	G	G	G	G	G	G	G	G	G	G	G	G	G	G	G	G	G	G	G	G	G	G	G	G	G	G	G	G	G	G
chr1	43907251	SNV	A	0	33	1	1	G	G	G	G	G	G	G	G	G	G	G	G	G	G	G	G	G	G	G	G	G	G	G	G	G	G	G	G	G	G	G	G	G
chr1	43960985	SNV	T	0	33	2	1	G	G	G	G	G	G	G	G	G	G	G	GG	G	G	G	G	G	G	G	G	G	G	G	G	G	G	G	G	G	G	G	G	G
chr1	43983231	SNV	T	0	33	1	1	G	G	G	G	G	G	G	G	G	G	G	G	G	G	G	G	G	G	G	G	G	G	G	G	G	G	G	G	G	G	G	G	G
chr1	43985662	SNV	G	0	33	1	1	C	C	C	C	C	C	C	C	C	C	C	C	C	C	C	C	C	C	C	C	C	C	C	C	C	C	C	C	C	C	C	C	C
chr1	44007507	SNV	C	0	33	1	1	A	A	A	A	A	A	A	A	A	A	A	A	A	A	A	A	A	A	A	A	A	A	A	A	A	A	A	A	A	A	A	A	A
chr1	44019294	SNV	G	0	33	1	1	T	T	T	T	T	T	T	T	T	T	T	T	T	T	T	T	T	T	T	T	T	T	T	T	T	T	T	T	T	T	T	T	T
chr1	44040802	SNV	G	0	33	1	1	T	T	T	T	T	T	T	T	T	T	T	T	T	T	T	T	T	T	T	T	T	T	T	T	T	T	T	T	T	T	T	T	T
chr1	44084500	SNV	A	0	33	2	1	C	C	C	C	C	C	C	C	C	C	C	C	C	C	C	C	C	C	C	C	C	C	C	C	C	C	C	C	C	C	C	C	CC
chr1	44094128	SNV	T	0	33	1	1	G	G	G	G	G	G	G	G	G	G	G	G	G	G	G	G	G	G	G	G	G	G	G	G	G	G	G	G	G	G	G	G	G
chr1	44097617	SNV	A	0	31	1	1	C	C	.	C	C	C	C	C	-	C	C	C	C	C	C	C	C	C	C	C	C	C	C	C	C	C	C	C	C	C	C	C	C
chr1	44145395	SNV	C	0	33	1	1	A	A	A	A	A	A	A	A	A	A	A	A	A	A	A	A	A	A	A	A	A	A	A	A	A	A	A	A	A	A	A	A	A
chr1	44148965	SNV	A	0	33	1	1	C	C	C	C	C	C	C	C	C	C	C	C	C	C	C	C	C	C	C	C	C	C	C	C	C	C	C	C	C	C	C	C	C
chr1	44197446	SNV	A	0	33	1	1	G	G	G	G	G	G	G	G	G	G	G	G	G	G	G	G	G	G	G	G	G	G	G	G	G	G	G	G	G	G	G	G	G
chr1	44243722	SNV	C	0	33	1	1	A	A	A	A	A	A	A	A	A	A	A	A	A	A	A	A	A	A	A	A	A	A	A	A	A	A	A	A	A	A	A	A	A
chr1	44247401	SNV	T	0	33	1	1	G	G	G	G	G	G	G	G	G	G	G	G	G	G	G	G	G	G	G	G	G	G	G	G	G	G	G	G	G	G	G	G	G
chr1	44413561	SNV	C	0	33	1	1	T	T	T	T	T	T	T	T	T	T	T	T	T	T	T	T	T	T	T	T	T	T	T	T	T	T	T	T	T	T	T	T	T
chr1	44414257	SNV	T	0	33	1	1	C	C	C	C	C	C	C	C	C	C	C	C	C	C	C	C	C	C	C	C	C	C	C	C	C	C	C	C	C	C	C	C	C
chr1	44475199	SNV	T	0	33	1	1	C	C	C	C	C	C	C	C	C	C	C	C	C	C	C	C	C	C	C	C	C	C	C	C	C	C	C	C	C	C	C	C	C
chr1	44512469	SNV	T	0	33	1	1	G	G	G	G	G	G	A	G	G	G	G	G	G	G	G	G	A	G	G	G	G	G	G	G	G	G	G	G	G	G	G	G	A
chr1	44556297	SNV	G	0	33	1	1	T	T	T	T	T	T	T	T	T	T	T	T	T	T	T	T	T	T	T	T	T	T	T	T	T	T	T	T	T	T	T	T	T
chr1	44560714	SNV	A	0	33	1	1	T	T	T	T	T	T	T	T	T	T	T	T	T	T	T	T	T	T	T	T	T	T	T	T	T	T	T	T	T	T	T	T	T
chr1	44608541	SNV	G	0	33	1	1	A	A	A	A	A	A	A	A	A	A	A	A	A	A	A	A	A	A	A	A	A	A	A	A	A	A	A	A	A	A	A	A	A
chr1	44608552	SNV	T	0	33	1	1	A	A	A	A	A	A	A	A	A	A	A	A	A	A	A	A	A	A	A	A	A	A	A	A	A	A	A	A	A	A	A	A	A
chr1	44621032	SNV	A	0	33	1	1	G	G	G	G	G	G	G	G	G	G	G	G	G	G	G	G	G	G	G	G	G	G	G	G	G	G	G	G	G	G	G	G	G
chr1	44630618	SNV	A	0	33	1	1	G	G	G	G	G	G	G	G	G	G	G	G	G	G	G	G	G	G	G	G	G	G	G	G	G	G	G	G	G	G	G	G	G
chr1	44630973	SNV	T	0	33	1	1	G	G	G	G	G	G	G	G	G	G	G	G	G	G	G	G	G	G	G	G	G	G	G	G	G	G	G	G	G	G	G	G	G
chr1	44631077	SNV	C	0	33	1	1	T	T	T	T	T	T	T	T	T	T	T	T	T	T	T	T	T	T	T	T	T	T	T	T	T	T	T	T	T	T	T	T	T
chr1	44632776	SNV	G	0	33	1	1	C	C	C	C	C	C	C	C	C	C	C	C	C	C	C	C	C	C	C	C	C	C	C	C	C	C	C	C	C	C	C	C	C
chr1	44641709	SNV	A	0	33	1	1	G	G	G	G	G	G	G	G	G	G	G	G	G	G	G	G	G	G	G	G	G	G	G	G	G	G	G	G	G	G	G	G	G
chr1	44641918	SNV	C	0	33	1	1	T	T	T	T	T	T	T	T	T	T	T	T	T	T	T	T	T	T	T	T	T	T	T	T	T	T	T	T	T	T	T	T	T
chr1	44643634	SNV	A	0	33	1	1	T	T	T	T	T	T	T	T	T	T	T	T	T	T	T	T	T	T	T	T	T	T	T	T	T	T	T	T	T	T	T	T	T
chr1	44646427	SNV	T	0	33	1	1	C	C	C	C	C	C	C	C	C	C	C	C	C	C	C	C	C	C	C	C	C	C	C	C	C	C	C	C	C	C	C	C	C
chr1	44647689	SNV	T	0	33	1	1	C	C	C	C	C	C	C	C	C	C	C	C	C	C	C	C	C	C	C	C	C	C	C	C	C	C	C	C	C	C	C	C	C
chr1	44682020	SNV	G	0	33	1	1	C	C	C	C	C	C	C	C	C	C	C	C	C	C	C	C	C	C	C	C	C	C	C	C	C	C	C	C	C	C	C	C	C
chr1	44686341	DEL	.	0	33	1	2	TA	TA	TA	TA	TA	TA	TA	TA	TA	TA	TA	TA	TA	TA	TA	TA	TA	TA	TA	TA	TA	TA	TA	TA	TA	TA	TA	TA	TA	TA	TA	TA	TA
chr1	44686384	SNV	A	0	33	1	1	G	G	G	G	G	G	G	G	G	G	G	G	G	G	G	G	G	G	G	G	G	G	G	G	G	G	G	G	G	G	G	G	G
chr1	44686919	SNV	A	0	33	1	1	C	C	C	C	C	C	C	C	C	C	C	C	C	C	C	C	C	C	C	C	C	C	C	C	C	C	C	C	C	C	C	C	C
chr1	44687608	SNV	A	0	33	1	1	C	C	C	C	C	C	C	C	C	C	C	C	C	C	C	C	C	C	C	C	C	C	C	C	C	C	C	C	C	C	C	C	C
chr1	44689614	SNV	A	0	33	1	1	G	G	G	G	G	G	G	G	G	G	G	G	G	G	G	G	G	G	G	G	G	G	G	G	G	G	G	G	G	G	G	G	G
chr1	44689686	SNV	T	0	33	1	1	C	C	C	C	C	C	C	C	C	C	C	C	C	C	C	C	C	C	C	C	C	C	C	C	C	C	C	C	C	C	C	C	C
chr1	44689736	SNV	C	0	33	1	1	T	T	T	T	T	T	T	T	T	T	T	T	T	T	T	T	T	T	T	T	T	T	T	T	T	T	T	T	T	T	T	T	T
chr1	44689996	SNV	T	0	33	1	1	C	C	C	C	C	C	C	C	C	C	C	C	C	C	C	C	C	C	C	C	C	C	C	C	C	C	C	C	C	C	C	C	C
chr1	44690075	SNV	A	0	33	1	1	G	G	G	G	G	G	G	G	G	G	G	G	G	G	G	G	G	G	G	G	G	G	G	G	G	G	G	G	G	G	G	G	G
chr1	44690104	SNV	A	0	33	1	1	G	G	G	G	G	G	G	G	G	G	G	G	G	G	G	G	G	G	G	G	G	G	G	G	G	G	G	G	G	G	G	G	G
chr1	44690240	SNV	G	0	33	1	1	A	A	A	A	A	A	A	A	A	A	A	A	A	A	A	A	A	A	A	A	A	A	A	A	A	A	A	A	A	A	A	A	A
chr1	44690300	SNV	G	0	33	1	1	T	T	T	T	T	T	T	T	T	T	T	T	T	T	T	T	T	T	T	T	T	T	T	T	T	T	T	T	T	T	T	T	T
chr1	44690403	SNV	T	0	33	1	1	C	C	C	C	C	C	C	C	C	C	C	C	C	C	C	C	C	C	C	C	C	C	C	C	C	C	C	C	C	C	C	C	C
chr1	44690483	SNV	G	0	33	1	1	A	A	A	A	A	A	A	A	A	A	A	A	A	A	A	A	A	A	A	A	A	A	A	A	A	A	A	A	A	A	A	A	A
chr1	44702069	SNV	C	0	33	1	1	A	A	A	A	A	A	A	A	A	A	A	A	A	A	A	A	A	A	A	A	A	A	A	A	A	A	A	A	A	A	A	A	A
chr1	44738821	SNV	A	0	32	1	1	G	G	G	G	G	G	G	G	G	G	G	G	G	G	G	G	G	G	G	G	G	G	G	G	G	G	G	G	G	G	.	G	G
chr1	44755629	SNV	A	0	31	2	1	T	T	T	T	T	.	T	T	T	T	T	TT	T	T	T	T	T	T	T	T	T	T	T	T	T	T	T	T	T	T	.	T	T
chr1	44799269	SNV	A	0	33	1	1	C	C	C	C	C	C	C	C	C	C	C	C	C	C	C	C	C	C	C	C	C	C	C	C	C	C	C	C	C	C	C	C	C
chr1	44837151	SNV	T	0	33	1	1	G	G	G	G	G	G	G	G	G	G	G	G	G	G	G	G	G	G	G	G	G	G	G	G	G	G	G	G	G	G	G	G	G
chr1	44838473	SNV	G	0	33	1	1	T	T	T	T	T	T	T	T	T	T	T	T	T	T	T	T	T	T	T	T	T	T	T	T	T	T	T	T	T	T	T	T	T
chr1	44842754	SNV	T	0	33	1	1	G	G	G	G	G	G	G	G	G	G	G	G	G	G	G	G	G	G	G	G	G	G	G	G	G	G	G	G	G	G	G	G	G
chr1	44842772	SNV	T	0	33	1	1	G	G	G	G	G	G	G	G	G	G	G	G	G	G	G	G	G	G	G	G	G	G	G	G	G	G	G	G	G	G	G	G	G
chr1	44851139	SNV	G	0	33	1	1	T	T	T	T	T	T	T	T	T	T	T	T	T	T	T	T	T	T	T	T	T	T	T	T	T	T	T	T	T	T	T	T	T
chr1	44864424	SNV	A	0	33	2	1	T	T	T	T	T	T	T	T	T	T	T	T	T	T	T	T	T	T	T	T	T	T	T	T	T	TT	T	T	T	T	T	T	T
chr1	44880908	SNV	C	0	33	1	1	A	A	A	A	A	A	A	A	A	A	A	A	A	A	A	A	A	A	A	A	A	A	A	A	A	A	A	A	A	A	A	A	A
chr1	44887076	SNV	C	0	33	1	1	A	A	A	A	A	A	A	A	A	A	A	A	A	A	A	A	A	A	A	A	A	A	A	A	A	A	A	A	A	A	A	A	A
chr2	79238537	SNV	T	0	33	1	1	C	C	C	C	C	C	C	C	C	C	C	C	C	C	C	C	C	C	C	C	C	C	C	C	C	C	C	C	C	C	C	C	C
chr2	79267918	SNV	T	0	33	1	1	C	C	C	C	C	C	C	C	C	C	C	C	C	C	C	C	C	C	C	C	C	C	C	C	C	C	C	C	C	C	C	C	C
chr2	79278267	SNV	C	0	33	1	1	G	G	G	G	G	G	G	G	G	G	G	G	G	G	G	G	G	G	G	G	G	G	G	G	G	G	G	G	G	G	G	G	G
chr2	79288364	SNV	T	0	32	1	1	A	A	A	A	A	A	A	A	A	A	A	A	A	A	A	A	A	A	A	A	A	A	A	A	A	A	A	.	A	A	A	A	A
chr2	79288507	SNV	T	0	32	1	1	C	C	C	C	C	C	C	C	C	C	C	C	C	C	C	C	C	C	C	C	C	C	C	C	C	C	C	.	C	C	C	C	C
chr2	79288634	SNV	G	0	32	1	1	A	A	A	A	A	A	A	A	A	A	A	A	A	A	A	A	A	A	A	A	A	A	A	A	A	A	A	.	A	A	A	A	A
chr2	79297887	SNV	A	0	32	1	1	G	G	G	G	G	G	G	G	G	G	G	G	G	G	G	G	G	G	G	G	G	G	G	G	G	G	G	.	G	G	G	G	G
chr2	79337912	SNV	G	0	30	1	1	T	T	T	-	T	-	T	T	-	T	T	T	T	T	T	T	T	T	T	T	T	T	T	T	T	T	T	T	T	T	T	T	T
chr2	79351229	SNV	G	0	33	1	1	T	T	T	T	T	T	T	T	T	T	T	T	T	T	T	T	T	T	T	T	T	T	T	T	T	T	T	T	T	T	T	T	T
chr2	79376524	SNV	G	0	33	1	1	T	T	T	T	T	T	T	T	T	T	T	T	T	T	T	T	T	T	T	T	T	T	T	T	T	T	T	T	T	T	T	T	T
chr2	79378041	SNV	C	0	33	1	1	A	A	A	A	A	A	A	A	A	A	A	A	A	A	A	A	A	A	A	A	A	A	A	A	A	A	A	A	A	A	A	A	A
chr2	79383105	SNV	C	0	33	1	1	A	A	A	A	A	A	A	A	A	A	A	A	A	A	A	A	A	A	A	A	A	A	A	A	A	A	A	A	A	A	A	A	A
chr2	79389626	SNV	G	0	31	1	1	T	T	T	T	T	T	T	T	T	T	T	T	T	.	T	T	T	T	T	T	.	T	T	T	T	T	T	T	T	T	T	T	T
chr2	79420348	SNV	C	0	33	1	1	T	T	T	T	T	T	T	T	T	T	T	T	T	T	T	T	T	T	T	T	T	T	T	T	T	T	T	T	T	T	T	T	T
chr2	79452152	SNV	G	0	33	1	1	C	C	C	C	C	C	C	C	C	C	C	C	C	C	C	C	C	C	C	C	C	C	C	C	C	C	C	C	C	C	C	C	C
chr2	79455012	SNV	T	0	33	1	1	C	C	C	C	C	C	C	C	C	C	C	C	C	C	C	C	C	C	C	C	C	C	C	C	C	C	C	C	C	C	C	C	C
chr2	79460279	SNV	A	0	33	1	1	G	G	G	G	G	G	G	G	G	G	G	G	G	G	G	G	G	G	G	G	G	G	G	G	G	G	G	G	G	G	G	G	G
chr2	79461414	SNV	G	0	33	1	1	A	A	A	A	A	A	A	A	A	A	A	A	A	A	A	A	A	A	A	A	A	A	A	A	A	A	A	A	A	A	A	A	A
chr2	79466972	SNV	G	0	33	1	1	A	A	A	A	A	A	A	A	A	A	A	A	A	A	A	A	A	A	A	A	A	A	A	A	A	A	A	A	A	A	A	A	A
chr2	79467191	SNV	G	0	33	1	1	A	A	A	A	A	A	A	A	A	A	A	A	A	A	A	A	A	A	A	A	A	A	A	A	A	A	A	A	A	A	A	A	A
chr2	79472675	SNV	G	0	33	1	1	A	A	A	A	A	A	A	A	A	A	A	A	A	A	A	A	A	A	A	A	A	A	A	A	A	A	A	A	A	A	A	A	A
chr2	79475899	SNV	A	0	33	1	1	G	G	G	G	G	G	G	G	G	G	G	G	G	G	G	G	G	G	G	G	G	G	G	G	G	G	G	G	G	G	G	G	G
chr2	79476070	SNV	G	0	33	1	1	T	T	T	T	T	T	T	T	T	T	T	T	T	T	T	T	T	T	T	T	T	T	T	T	T	T	T	T	T	T	T	T	T
chr2	79479799	SNV	T	0	33	1	1	C	C	C	C	C	C	C	C	C	C	C	C	C	C	C	C	C	C	C	C	C	C	C	C	C	C	C	C	C	C	C	C	C
chr2	79497203	SNV	T	0	33	1	1	C	C	C	C	C	C	C	C	C	C	C	C	C	C	C	C	C	C	C	C	C	C	C	C	C	C	C	C	C	C	C	C	C
chr2	79503981	SNV	T	0	33	1	1	C	C	C	C	C	C	C	C	C	C	C	C	C	C	C	C	C	C	C	C	C	C	C	C	C	C	C	C	C	C	C	C	C
chr2	79504144	SNV	A	0	33	1	1	G	G	G	G	G	G	G	G	G	G	G	G	G	G	G	G	G	G	G	G	G	G	G	G	G	G	G	G	G	G	G	G	G
chr2	79512111	SNV	C	0	33	1	1	A	A	A	A	A	A	A	A	A	A	A	A	A	A	A	A	A	A	A	A	A	A	A	A	A	A	A	A	A	A	A	A	A
chr2	79516833	SNV	T	0	33	1	1	C	C	C	C	C	C	C	C	C	C	C	C	C	C	C	C	C	C	C	C	C	C	C	C	C	C	C	C	C	C	C	C	C
chr2	79519884	SNV	A	0	33	1	1	G	G	G	G	G	G	G	G	G	G	G	C	G	G	G	G	G	G	G	G	G	G	C	G	G	G	G	G	G	G	G	G	C
chr2	79520084	SNV	A	0	33	1	1	T	T	T	T	T	T	T	T	T	T	T	T	T	T	T	T	T	T	T	T	T	T	T	T	T	T	T	T	T	T	T	T	T
chr2	79524312	SNV	A	0	33	1	1	G	G	G	G	G	G	G	G	G	G	G	G	G	G	G	G	G	G	G	G	G	G	G	G	G	G	G	G	G	G	G	G	G
chr2	79553293	SNV	G	0	33	1	1	T	T	T	T	T	T	T	T	T	T	T	T	T	T	T	T	T	T	T	T	T	T	T	T	T	T	T	T	T	T	T	T	T
chr2	79556312	SNV	T	0	33	1	1	C	C	C	C	C	C	C	C	C	C	C	C	C	C	C	C	C	C	C	C	C	C	C	C	C	C	C	C	C	C	C	C	C
chr2	79557515	SNV	T	0	33	1	1	C	C	C	C	C	C	C	C	C	C	C	C	C	C	C	C	C	C	C	C	C	C	C	C	C	C	C	C	C	C	C	C	C
chr2	79567656	SNV	A	0	33	1	1	G	G	G	G	G	G	G	G	G	G	G	G	G	G	G	G	G	G	G	G	G	G	G	G	G	G	G	G	G	G	G	G	G
chr2	79567705	SNV	C	0	33	1	1	T	T	T	T	T	T	T	T	T	T	T	T	T	T	T	T	T	T	T	T	T	T	T	T	T	T	T	T	T	T	T	T	T
chr2	79571222	SNV	A	0	33	1	1	C	C	C	C	C	C	C	C	C	C	C	C	C	C	C	C	C	C	C	C	C	C	C	C	C	C	C	C	C	C	C	C	C
chr2	79573250	SNV	C	0	33	1	1	T	T	T	T	T	T	T	T	T	T	T	T	T	T	T	T	T	T	T	T	T	T	T	T	T	T	T	T	T	T	T	T	T
chr2	79573314	SNV	T	0	33	1	1	C	C	C	C	C	C	C	C	C	C	C	C	C	C	C	C	C	C	C	C	C	C	C	C	C	C	C	C	C	C	C	C	C
chr2	79573935	SNV	G	0	33	1	1	C	C	C	C	C	C	C	C	C	C	C	C	C	C	C	C	C	C	C	C	C	C	C	C	C	C	C	C	C	C	C	C	C
chr2	79578425	SNV	T	0	33	1	1	C	C	C	C	C	C	C	C	C	C	C	C	C	C	C	C	C	C	C	C	C	C	C	C	C	C	C	C	C	C	C	C	C
chr2	79589771	SNV	G	0	33	1	1	T	C	C	C	C	C	C	C	C	C	C	C	C	C	C	C	C	C	C	C	C	C	C	C	C	T	T	C	C	C	C	C	C
chr2	79589946	SNV	C	0	33	1	1	T	T	T	T	T	T	T	T	T	T	T	T	T	T	T	T	T	T	T	T	T	T	T	T	T	T	T	T	T	T	T	T	T
chr2	79597149	SNV	A	0	33	1	1	G	G	G	G	G	G	G	G	G	G	G	G	G	G	G	G	G	G	G	G	G	G	G	G	G	G	G	G	G	G	G	G	G
chr2	79597151	SNV	A	0	33	1	1	C	C	C	C	C	C	C	C	C	C	C	C	C	C	C	C	C	C	C	C	C	C	C	C	C	C	C	C	C	C	C	C	C
chr2	79597703	SNV	G	0	33	1	1	C	C	C	C	C	C	C	C	C	C	C	C	C	C	C	C	C	C	C	C	C	C	C	C	C	C	C	C	C	C	C	C	C
chr2	79599754	SNV	A	0	33	1	1	G	G	G	G	G	G	G	G	G	G	G	G	G	G	G	G	G	G	G	G	G	G	G	G	G	G	G	G	G	G	G	G	G
chr2	79601570	SNV	A	0	33	1	1	T	T	T	T	T	T	T	T	T	T	T	T	T	T	T	T	T	T	T	T	T	T	T	T	T	T	T	T	T	T	T	T	T
chr2	79629775	SNV	C	0	33	1	1	T	T	T	T	T	T	T	T	T	T	T	T	T	T	T	T	T	T	T	T	T	T	T	T	T	T	T	T	T	T	T	T	T
chr2	79629839	SNV	C	0	33	1	1	A	A	A	A	A	A	A	A	A	A	A	A	A	A	A	A	A	A	A	A	A	A	A	A	A	A	A	A	A	A	A	A	A
chr3	28890127	SNV	A	0	33	1	1	C	C	C	C	C	C	C	C	C	C	C	C	C	C	C	C	C	C	C	C	C	C	C	C	C	C	C	C	C	C	C	C	C
chr3	28890740	SNV	G	0	33	1	1	T	T	T	T	T	T	T	T	T	T	T	T	T	T	T	T	T	T	T	T	T	T	T	T	T	T	T	T	T	T	T	T	T
chr3	28894864	SNV	A	0	33	1	1	C	C	C	C	C	C	C	C	C	C	C	C	C	C	C	C	C	C	C	C	C	C	C	C	C	C	C	C	C	C	C	C	C
chr3	28895427	SNV	G	0	33	1	1	T	T	T	T	T	T	T	T	T	T	T	T	T	T	T	T	T	T	T	T	T	T	T	T	T	T	T	T	T	T	T	T	T
chr3	28901040	SNV	G	0	33	1	1	T	T	T	T	T	T	T	T	T	T	T	T	T	T	T	T	T	T	T	T	T	T	T	T	T	T	T	T	T	T	T	T	T
chr3	28934516	SNV	T	0	33	1	1	G	G	G	G	G	G	G	G	G	G	G	G	G	G	G	G	G	G	G	G	G	G	G	G	G	G	G	G	G	G	G	G	G
chr3	28939653	SNV	G	0	33	2	1	T	T	T	T	T	T	T	T	T	T	T	T	T	T	T	T	T	T	T	T	T	T	T	T	T	TT	T	T	T	T	T	T	T
chr3	28959526	SNV	C	0	33	1	1	T	T	T	T	T	T	T	T	T	T	T	T	T	T	T	T	T	T	T	T	T	T	T	T	T	T	T	T	T	T	T	T	T
chr3	28960696	SNV	C	0	33	1	1	T	T	T	T	T	T	T	T	T	T	T	T	T	T	T	T	T	T	T	T	T	T	T	T	T	T	T	T	T	T	T	T	T
chr3	28969041	SNV	G	0	33	1	1	A	A	A	A	A	A	A	A	A	A	A	A	A	A	A	A	A	A	A	A	A	A	A	A	A	A	A	A	A	A	A	A	A
chr3	28969406	SNV	G	0	33	1	1	A	A	A	A	A	A	A	A	A	A	A	A	A	A	A	A	A	A	A	A	A	A	A	A	A	A	A	A	A	A	A	A	A
chr3	28979196	SNV	G	0	32	1	1	A	-	A	A	A	A	A	A	A	A	A	A	A	A	A	A	A	A	A	A	A	A	A	A	A	A	A	A	A	A	A	A	A
chr3	28982674	SNV	C	0	33	1	1	T	T	T	T	T	T	T	T	T	T	T	T	T	T	T	T	T	T	T	T	T	T	T	T	T	T	T	T	T	T	T	T	T
chr3	28989343	SNV	G	0	33	1	1	A	A	A	A	A	A	A	A	A	A	A	A	A	A	A	A	A	A	A	A	A	A	A	A	A	A	A	A	A	A	A	A	A
chr3	28998694	SNV	A	0	33	1	1	G	G	G	G	G	G	G	G	G	G	G	G	G	G	G	G	G	G	G	G	G	G	G	G	G	G	G	G	G	G	G	G	G
chr3	28998903	SNV	C	0	33	1	1	T	T	T	T	T	T	T	T	T	T	T	T	T	T	T	T	T	T	T	T	T	T	T	T	T	T	T	T	T	T	T	T	T
chr3	28999015	SNV	G	0	33	1	1	A	A	A	A	A	A	A	A	A	A	A	A	A	A	A	A	A	A	A	A	A	A	A	A	A	A	A	A	A	A	A	A	A
chr3	28999267	SNV	C	0	33	1	1	T	T	T	T	T	T	T	T	T	T	T	T	T	T	T	T	T	T	T	T	T	T	T	T	T	T	T	T	T	T	T	T	T
chr3	29000625	SNV	C	0	33	1	1	T	T	T	T	T	T	T	T	T	T	T	T	T	T	T	T	T	T	T	T	T	T	T	T	T	T	T	T	T	T	T	T	T
chr3	29018590	SNV	A	0	33	1	1	T	T	T	T	T	T	T	T	T	T	T	T	T	T	T	T	T	T	T	T	T	T	T	T	T	T	T	T	T	T	T	T	T
chr3	29046563	SNV	G	0	33	1	1	T	T	T	T	T	T	T	T	T	T	T	T	T	T	T	T	T	T	T	T	T	T	T	T	T	T	T	T	T	T	T	T	T
chr3	29167687	SNV	C	0	33	1	1	A	A	A	A	A	A	A	A	A	A	A	A	A	A	A	A	A	A	A	A	A	A	A	A	A	A	A	A	A	A	A	A	A
chr3	29191817	SNV	T	0	33	1	1	G	G	G	G	G	G	G	G	G	G	G	G	G	G	G	G	G	G	G	G	G	G	G	G	G	G	G	G	G	G	G	G	G
chr3	29191827	SNV	T	0	33	1	1	G	G	G	G	G	G	G	G	G	G	G	G	G	G	G	G	G	G	G	G	G	G	G	G	G	G	G	G	G	G	G	G	G
chr3	29216536	SNV	T	0	33	1	1	C	C	C	C	C	C	C	C	C	C	C	C	C	C	C	C	C	C	C	C	C	C	C	C	C	C	C	C	C	C	C	C	C
chr3	29216548	SNV	G	0	33	1	1	C	C	C	C	C	C	C	C	C	C	C	C	C	C	C	C	C	C	C	C	C	C	C	C	C	C	C	C	C	C	C	C	C
chr3	29220796	SNV	A	0	33	1	1	C	C	C	C	C	C	C	C	C	C	C	C	C	C	C	C	C	C	C	C	C	C	C	C	C	C	C	C	C	C	C	C	C
chr3	29230621	SNV	A	0	33	1	1	T	C	T	T	C	C	T	C	C	T	C	T	C	C	C	C	T	C	C	C	C	C	C	C	C	C	C	C	C	C	C	C	C
chr3	29249812	SNV	T	0	33	1	1	C	C	C	C	C	C	C	C	C	C	C	C	C	C	C	C	C	C	C	C	C	C	C	C	C	C	C	C	C	C	C	C	C
chr3	29258139	SNV	C	0	33	2	1	T	T	T	T	T	T	T	T	T	T	T	T	T	T	TT	T	T	T	T	T	T	T	T	T	T	T	T	T	T	T	T	T	T
chr3	29259370	INS	.	0	33	1	1	G	G	G	G	G	G	G	G	G	G	G	G	G	G	G	G	G	G	G	G	G	G	G	G	G	G	G	G	G	G	G	G	G
chr3	29262968	SNV	T	0	33	1	1	C	C	C	C	C	C	C	C	C	C	C	C	C	C	C	C	C	C	C	C	C	C	C	C	C	C	C	C	C	C	C	C	C
chr3	29263598	SNV	A	0	33	1	1	G	G	G	G	G	G	G	G	G	G	G	G	G	G	G	G	G	G	G	G	G	G	G	G	G	G	G	G	G	G	G	G	G
chr3	29263835	SNV	A	0	33	1	1	G	G	G	G	G	G	G	G	G	G	G	G	G	G	G	G	G	G	G	G	G	G	G	G	G	G	G	G	G	G	G	G	G
chr3	29264607	SNV	C	0	33	1	1	G	G	G	G	G	G	G	G	G	G	G	G	G	G	G	G	G	G	G	G	G	G	G	G	G	G	G	G	G	G	G	G	G
chr3	29264864	SNV	G	0	33	1	1	A	A	A	A	A	A	A	A	A	A	A	A	A	A	A	A	A	A	A	A	A	A	A	A	A	A	A	A	A	A	A	A	A
chr3	29264885	SNV	G	0	33	1	1	A	A	A	A	A	A	A	A	A	A	A	A	A	A	A	A	A	A	A	A	A	A	A	A	A	A	A	A	A	A	A	A	A
chr3	29264909	SNV	A	0	33	1	1	G	G	G	G	G	G	G	G	G	G	G	G	G	G	G	G	G	G	G	G	G	G	G	G	G	G	G	G	G	G	G	G	G
chr3	29265254	SNV	C	0	33	1	1	T	T	T	T	T	T	T	T	T	T	T	T	T	T	T	T	T	T	T	T	T	T	T	T	T	T	T	T	T	T	T	T	T
chr3	29265280	SNV	T	0	33	1	1	G	G	G	G	G	G	G	G	G	G	G	G	G	G	G	G	G	G	G	G	G	G	G	G	G	G	G	G	G	G	G	G	G
chr3	29265289	SNV	A	0	33	1	1	C	C	C	C	C	C	C	C	C	C	C	C	C	C	C	C	C	C	C	C	C	C	C	C	C	C	C	C	C	C	C	C	C
chr3	29265290	SNV	A	0	33	1	1	G	G	G	G	G	G	G	G	G	G	G	G	G	G	G	G	G	G	G	G	G	G	G	G	G	G	G	G	G	G	G	G	G
chr3	29265294	SNV	C	0	33	1	1	T	T	T	T	T	T	T	T	T	T	T	T	T	T	T	T	T	T	T	T	T	T	T	T	T	T	T	T	T	T	T	T	T
chr3	29268472	INS	.	0	33	1	2	CT	CT	CT	CT	CT	CT	CT	CT	CT	CT	CT	CT	CT	CT	CT	CT	CT	CT	CT	CT	CT	CT	CT	CT	CT	CT	CT	CT	CT	CT	CT	CT	CT
chr3	29269560	SNV	T	0	33	1	1	G	G	G	G	G	G	G	G	G	G	G	G	G	G	G	G	G	G	G	G	G	G	G	G	G	G	G	G	G	G	G	G	G
chr3	29275168	SNV	C	0	33	1	1	T	T	T	T	T	T	T	T	T	T	T	T	T	T	T	T	T	T	T	T	T	T	T	T	T	T	T	T	T	T	T	T	T
chr3	29275795	SNV	T	0	33	1	1	C	C	C	C	C	C	C	C	C	C	C	C	C	C	C	C	C	C	C	C	C	C	C	C	C	C	C	C	C	C	C	C	C
chr3	29276355	SNV	C	0	33	1	1	T	T	T	T	T	T	T	T	T	T	T	T	T	T	T	T	T	T	T	T	T	T	T	T	T	T	T	T	T	T	T	T	T
chr3	29285819	SNV	C	0	33	1	1	T	T	T	T	T	T	T	T	T	T	T	T	T	T	T	T	T	T	T	T	T	T	T	T	T	T	T	T	T	T	T	T	T
chr3	29289358	SNV	T	0	30	1	1	C	C	C	C	C	C	C	C	C	C	C	C	C	.	C	C	C	C	C	.	.	C	C	C	C	C	C	C	C	C	C	C	C
chr3	29291595	SNV	C	0	32	1	1	T	T	T	T	T	T	T	T	T	T	T	T	T	T	T	T	T	T	T	T	.	T	T	T	T	T	T	T	T	T	T	T	T
chr3	29291906	SNV	C	0	32	1	1	T	T	T	T	T	T	T	T	T	T	T	T	T	T	T	T	T	T	T	T	.	T	T	T	T	T	T	T	T	T	T	T	T
chr3	29292939	SNV	A	0	32	1	1	G	G	G	G	G	G	G	G	G	G	G	G	G	G	G	G	G	G	G	G	.	G	G	G	G	G	G	G	G	G	G	G	G
chr3	29294769	SNV	C	0	32	1	1	T	T	T	T	T	T	T	T	T	T	T	T	T	T	T	T	T	T	T	T	.	T	T	T	T	T	T	T	T	T	T	T	T
chr3	29295234	SNV	C	0	32	1	1	T	T	T	T	T	T	T	T	T	T	T	T	T	T	T	T	T	T	T	T	.	T	T	T	T	T	T	T	T	T	T	T	T
chr3	29428136	SNV	C	0	32	1	1	A	A	A	A	A	A	A	A	A	A	A	A	A	A	A	A	A	A	A	A	A	A	A	A	A	.	A	A	A	A	A	A	A
chr3	29534076	SNV	A	0	32	1	1	G	G	G	G	G	G	G	G	G	G	G	G	G	G	G	G	G	G	G	G	G	G	G	G	G	.	G	G	G	G	G	G	G
chr3	29561524	SNV	A	0	32	1	1	G	G	G	G	G	G	G	G	G	G	G	G	G	G	G	G	G	G	G	G	G	G	G	G	G	.	G	G	G	G	G	G	G
chr3	29570062	SNV	G	0	32	1	1	T	T	T	T	T	T	T	T	T	T	T	T	T	T	T	T	T	T	T	T	T	T	T	T	T	.	T	T	T	T	T	T	T
chr3	29571011	SNV	G	0	32	1	1	T	T	T	T	T	T	T	T	T	T	T	T	T	T	T	T	T	T	T	T	T	T	T	T	T	.	T	T	T	T	T	T	T
chr3	29587171	SNV	G	0	32	2	1	T	T	T	T	T	T	T	T	T	T	TT	T	T	T	T	T	T	T	T	T	T	T	T	T	T	.	T	T	T	T	T	T	T
chr3	29588096	SNV	G	0	32	2	1	T	T	T	T	T	T	T	T	T	T	TT	T	T	T	T	T	T	T	T	T	T	T	T	T	T	.	T	T	T	T	T	T	T
chr3	29589685	SNV	C	0	32	1	1	A	A	A	A	A	A	A	A	A	A	A	A	A	A	A	A	A	A	A	A	A	A	A	A	A	.	A	A	A	A	A	A	A
chr3	29624978	SNV	A	0	32	1	1	C	C	C	T	C	C	C	C	C	C	C	C	C	C	C	G	T	C	C	C	-	C	G	C	C	C	C	G	C	C	C	C	C
chr3	29682502	SNV	T	0	32	1	1	G	G	G	G	G	G	G	G	G	G	G	G	G	G	G	.	G	G	G	G	G	G	G	G	G	G	G	G	G	G	G	G	G
chr3	29719638	SNV	G	0	33	1	1	A	A	A	A	A	A	A	A	A	A	A	A	A	A	A	A	A	A	A	A	A	A	A	A	A	A	A	A	A	A	A	A	A
chr3	29725237	SNV	G	0	33	1	1	A	A	A	A	A	A	A	A	A	A	A	A	A	A	A	A	A	A	A	A	A	A	A	A	A	A	A	A	A	A	A	A	A
chr3	29735217	SNV	G	0	33	1	1	A	A	A	A	A	A	A	A	A	A	A	A	A	A	A	A	A	A	A	A	A	A	A	A	A	A	A	A	A	A	A	A	A
chr3	29735234	SNV	A	0	33	1	1	G	G	G	G	G	G	G	G	G	G	G	G	G	G	G	G	G	G	G	G	G	G	G	G	G	G	G	G	G	G	G	G	G
chr3	29737405	SNV	T	0	33	1	1	C	C	C	C	C	C	C	C	C	C	C	C	C	C	C	C	C	C	C	C	C	C	C	C	C	C	C	C	C	C	C	C	C
chr3	29737757	SNV	C	0	32	1	1	T	T	T	T	T	T	T	T	T	T	T	T	T	T	T	T	T	T	T	T	T	-	T	T	T	T	T	T	T	T	T	T	T
chr3	29746296	SNV	G	0	33	1	1	T	T	T	T	T	T	T	T	T	T	T	T	T	T	T	T	T	T	T	T	T	T	T	T	T	T	T	T	T	T	T	T	T
chr3	29750773	SNV	G	0	33	1	1	T	T	T	T	T	T	T	T	T	T	T	T	T	T	T	T	T	T	T	T	T	T	T	T	T	T	T	T	T	T	T	T	T
chr3	29788522	SNV	T	0	33	1	1	G	G	G	G	G	G	G	G	G	G	G	G	G	G	G	G	G	G	G	G	G	G	G	G	G	G	G	G	G	G	G	G	G
chr5	17180221	SNV	A	0	31	1	1	T	T	T	T	T	T	T	T	T	T	T	T	T	.	T	T	T	T	T	T	T	T	T	T	T	.	T	T	T	T	T	T	T
chr5	17229695	SNV	C	0	32	1	1	A	A	A	A	A	A	A	A	A	A	A	A	A	A	A	A	A	A	A	A	A	A	A	A	A	.	A	A	A	A	A	A	A
chr5	17285676	SNV	C	0	30	1	1	-	A	A	A	A	A	A	A	A	A	A	A	-	A	A	-	A	A	A	A	A	A	A	A	A	A	A	A	A	A	A	A	A
chr5	17294193	SNV	C	0	30	1	1	G	G	G	-	G	G	-	G	G	G	G	G	G	G	G	G	G	G	G	G	G	G	G	G	G	G	G	-	G	G	G	G	G
chr5	17332802	SNV	C	0	33	2	1	A	A	A	A	A	A	A	A	A	A	AA	A	A	A	A	A	A	A	A	A	A	A	A	A	A	A	A	A	A	A	A	A	A
chr5	17397722	SNV	A	0	33	1	1	C	C	C	C	C	C	C	C	C	C	C	C	C	C	C	C	C	C	C	C	C	C	C	C	C	C	C	C	C	C	C	C	C
chr5	17400977	SNV	C	0	33	1	1	T	T	T	T	T	T	T	T	T	T	T	T	T	T	T	T	T	T	T	T	T	T	T	T	T	T	T	T	T	T	T	T	T
chr5	17437866	SNV	T	0	33	1	1	G	G	G	G	G	G	G	G	G	G	G	G	G	G	G	G	G	G	G	G	G	G	G	G	G	G	G	G	G	G	G	G	G
chr5	17450248	SNV	G	0	33	1	1	A	A	A	A	A	A	A	A	A	A	A	A	A	A	A	A	A	A	A	A	A	A	A	A	A	A	A	A	A	A	A	A	A
chr5	17450258	SNV	G	0	33	1	1	A	A	A	A	A	A	A	A	A	A	A	A	A	A	A	A	A	A	A	A	A	A	A	A	A	A	A	A	A	A	A	A	A
chr5	17450296	SNV	T	0	33	1	1	C	C	C	C	C	C	C	C	C	C	C	C	C	C	C	C	C	C	C	C	C	C	C	C	C	C	C	C	C	C	C	C	C
chr5	17450301	SNV	G	0	33	1	1	A	A	A	A	A	A	A	A	A	A	A	A	A	A	A	A	A	A	A	A	A	A	A	A	A	A	A	A	A	A	A	A	A
chr5	17450314	SNV	G	0	33	1	1	A	A	A	A	A	A	A	A	A	A	A	A	A	A	A	A	A	A	A	A	A	A	A	A	A	A	A	A	A	A	A	A	A
chr5	17450349	SNV	T	0	33	1	1	C	C	C	C	C	C	C	C	C	C	C	C	C	C	C	C	C	C	C	C	C	C	C	C	C	C	C	C	C	C	C	C	C
chr5	17450380	SNV	A	0	32	1	1	G	G	G	G	G	G	G	G	G	G	G	G	G	G	G	-	G	G	G	G	G	G	G	G	G	G	G	G	G	G	G	G	G
chr5	17450589	SNV	A	0	32	1	1	C	C	C	C	C	C	C	C	C	C	C	C	C	C	C	-	C	C	C	C	C	C	C	C	C	C	C	C	C	C	C	C	C
chr5	17450869	SNV	T	0	32	1	1	A	A	A	A	A	A	A	A	A	A	A	A	A	A	A	-	A	A	A	A	A	A	A	A	A	A	A	A	A	A	A	A	A
chr5	17451729	SNV	G	0	33	1	1	A	A	A	A	A	A	A	A	A	A	A	A	A	A	A	A	A	A	A	A	A	A	A	A	A	A	A	A	A	A	A	A	A
chr5	17451870	SNV	A	0	33	1	1	G	G	G	G	G	G	G	G	G	G	G	G	G	G	G	G	G	G	G	G	G	G	G	G	G	G	G	G	G	G	G	G	G
chr5	17452909	SNV	G	0	33	1	1	A	A	A	A	A	A	A	A	A	A	A	A	A	A	A	A	A	A	A	A	A	A	A	A	A	A	A	A	A	A	A	A	A
chr5	17452919	SNV	T	0	33	1	1	C	C	C	C	C	C	C	C	C	C	C	C	C	C	C	C	C	C	C	C	C	C	C	C	C	C	C	C	C	C	C	C	C
chr5	17453707	SNV	A	0	31	1	1	G	G	G	G	G	G	G	G	G	G	G	G	.	G	G	.	G	G	G	G	G	G	G	G	G	G	G	G	G	G	G	G	G
chr5	17454331	SNV	T	0	33	1	1	A	A	A	A	A	A	A	A	A	A	A	A	A	A	A	A	A	A	A	A	A	A	A	A	A	A	A	A	A	A	A	A	A
chr5	17454406	SNV	G	0	33	1	1	T	T	T	T	T	T	T	T	T	T	T	T	T	T	T	T	T	T	T	T	T	T	T	T	T	T	T	T	T	T	T	T	T
chr5	17454600	SNV	A	0	32	1	1	-	C	C	C	T	C	C	C	C	C	C	C	T	C	T	T	C	C	C	C	T	C	C	C	C	C	C	C	C	C	C	T	C
chr5	17454771	SNV	T	0	33	1	1	C	C	C	C	C	C	C	C	C	C	C	C	C	C	C	C	C	C	C	C	C	C	C	C	C	C	C	C	C	C	C	C	C
chr5	17460524	SNV	A	0	30	1	1	T	T	T	T	T	T	T	T	T	T	T	.	T	T	-	T	T	T	T	.	T	T	T	T	T	T	T	T	T	T	T	T	T
chr5	17460677	SNV	A	0	30	1	1	C	C	T	T	C	T	T	C	C	C	C	.	C	C	-	C	C	C	C	.	T	C	C	C	C	C	T	T	C	C	C	T	C
chr5	17466460	SNV	G	0	33	1	1	A	A	A	A	A	A	A	A	A	A	A	A	A	A	A	A	A	A	A	A	A	A	A	A	A	A	A	A	A	A	A	A	A
chr5	17466700	SNV	T	0	33	1	1	A	A	A	A	A	A	A	A	A	A	A	A	A	A	A	A	A	A	A	A	A	A	A	A	A	A	A	A	A	A	A	A	A
chr5	17467091	SNV	C	0	33	1	1	G	G	G	G	G	G	G	G	G	G	G	G	G	G	G	G	G	G	G	G	G	G	G	G	G	G	G	G	G	G	G	G	G
chr5	17467862	SNV	C	0	33	1	1	T	T	T	T	T	T	T	T	T	T	T	T	T	T	T	T	T	T	T	T	T	T	T	T	T	T	T	T	T	T	T	T	T
chr5	17469082	SNV	G	0	33	1	1	A	A	A	A	A	A	A	A	A	A	A	A	A	A	A	A	A	A	A	A	A	A	A	A	A	A	A	A	A	A	A	A	A
chr5	17471144	SNV	T	0	33	1	1	G	G	G	G	G	G	G	G	G	G	G	G	G	G	G	G	G	G	G	G	G	G	G	G	G	G	G	G	G	G	G	G	G
chr5	17472642	SNV	A	0	31	1	1	T	T	T	T	T	T	T	T	T	-	T	T	T	T	T	T	T	T	T	T	T	T	T	-	T	T	T	T	T	T	T	T	T
chr5	17472807	SNV	G	0	33	1	1	C	C	C	C	C	C	C	C	C	C	C	C	C	C	C	C	C	C	C	C	C	C	C	C	C	C	C	C	C	C	C	C	C
chr5	17473283	SNV	A	0	33	1	1	G	G	G	G	G	G	G	G	G	G	G	G	G	G	G	G	G	G	G	G	G	G	G	G	G	G	G	G	G	G	G	G	G
chr5	17476268	SNV	C	0	33	1	1	A	A	A	A	A	A	A	A	A	A	A	A	A	A	A	A	A	A	A	A	A	A	A	A	A	A	A	A	A	A	A	A	A
chr5	17477154	SNV	C	0	33	2	1	G	G	G	G	G	G	G	G	G	G	G	G	G	GG	G	G	G	G	G	G	G	G	G	G	G	G	G	G	G	G	G	G	G
chr5	17479086	SNV	T	0	32	1	1	A	A	A	A	A	A	A	A	A	A	A	A	A	A	A	A	A	A	A	A	A	A	-	A	A	A	A	A	A	A	A	A	A
chr5	17479263	SNV	G	0	32	1	1	A	A	A	A	A	A	A	A	A	A	A	A	A	A	.	A	A	A	A	A	A	A	A	A	A	A	A	A	A	A	A	A	A
chr5	17480462	SNV	T	0	33	1	1	C	C	C	C	C	C	C	C	C	C	C	C	C	C	C	C	C	C	C	C	C	C	C	C	C	C	C	C	C	C	C	C	C
chr5	17482916	SNV	A	0	33	1	1	G	G	G	G	G	G	G	G	G	G	G	G	G	G	G	G	G	G	G	G	G	G	G	G	G	G	G	G	G	G	G	G	G
chr5	17483236	SNV	A	0	33	1	1	G	G	G	G	G	G	G	G	G	G	G	G	G	G	G	G	G	G	G	G	G	G	G	G	G	G	G	G	G	G	G	G	G
chr5	17483410	SNV	T	0	33	1	1	C	C	C	C	C	C	C	C	C	C	C	C	C	C	C	C	C	C	C	C	C	C	C	C	C	C	C	C	C	C	C	C	C
chr5	17484325	SNV	T	0	33	1	1	C	C	C	C	C	C	C	C	C	C	C	C	C	C	C	C	C	C	C	C	C	C	C	C	C	C	C	C	C	C	C	C	C
chr5	17485775	SNV	A	0	33	1	1	G	G	G	G	G	G	G	G	G	G	G	G	G	G	G	G	G	G	G	G	G	G	G	G	G	G	G	G	G	G	G	G	G
chr5	17487187	SNV	A	0	33	1	1	G	G	G	G	G	G	G	G	G	G	G	G	G	G	G	G	G	G	G	G	G	G	G	G	G	G	G	G	G	G	G	G	G
chr5	17487766	SNV	A	0	33	1	1	T	T	T	T	T	T	T	T	T	T	T	T	T	T	T	T	T	T	T	T	T	T	T	T	T	T	T	T	T	T	T	T	T
chr5	17489821	SNV	T	0	33	1	1	G	G	G	G	G	G	G	G	G	G	G	G	G	G	G	G	G	G	G	G	G	G	G	G	G	G	G	G	G	G	G	G	G
chr5	17489932	SNV	C	0	33	1	1	A	A	A	A	A	A	A	A	A	A	A	A	A	A	A	A	A	A	A	A	A	A	A	A	A	A	A	A	A	A	A	A	A
chr5	17497407	SNV	A	0	33	2	1	G	G	G	G	G	G	G	G	G	G	GG	G	G	G	G	G	G	G	G	GG	G	G	G	G	G	G	G	G	G	G	G	G	G
chr5	17499572	SNV	T	0	33	1	1	G	G	G	G	G	G	G	G	G	G	G	G	G	G	G	G	G	G	G	G	G	G	G	G	G	G	G	G	G	G	G	G	G
chr5	17501054	SNV	G	0	33	1	1	T	T	T	T	T	T	T	T	T	T	T	T	T	T	T	T	T	T	T	T	T	T	T	T	T	T	T	T	T	T	T	T	T
chr5	17536255	SNV	C	0	33	1	1	T	T	T	T	T	T	T	T	T	T	T	T	T	T	T	T	T	T	T	T	T	T	T	T	T	T	T	T	T	T	T	T	T
chr5	17551403	SNV	G	0	33	1	1	T	T	T	T	T	T	T	T	T	T	T	T	T	T	T	T	T	T	T	T	T	T	T	T	T	T	T	T	T	T	T	T	T
chr5	17552227	SNV	A	0	33	1	1	C	C	C	C	C	C	C	C	C	C	C	C	C	C	C	C	C	C	C	C	C	C	C	C	C	C	C	C	C	C	C	C	C
chr5	17580717	SNV	C	0	33	1	1	A	A	A	A	A	A	A	A	A	A	A	A	A	A	A	A	A	A	A	A	A	A	A	A	A	A	A	A	A	A	A	A	A
chr5	17618266	SNV	A	0	33	1	1	G	G	G	G	G	G	G	G	G	G	G	G	G	G	G	G	G	G	G	G	G	G	G	G	G	G	G	G	G	G	G	G	G
chr5	17629943	SNV	C	0	33	1	1	A	A	A	A	A	A	A	A	A	A	A	A	A	A	A	A	A	A	A	A	A	A	A	A	A	A	A	A	A	A	A	A	A
chr5	17642355	SNV	A	0	33	1	1	C	C	C	C	C	C	C	C	C	C	C	C	C	C	C	C	C	C	C	C	C	C	C	C	C	C	C	C	C	C	C	C	C
chr5	17646595	SNV	A	0	33	1	1	C	C	C	C	C	C	C	C	C	C	C	C	C	C	C	C	C	C	C	C	C	C	C	C	C	C	C	C	C	C	C	C	C
chr5	17649996	SNV	T	0	33	1	1	G	G	G	G	G	G	G	G	G	G	G	G	G	G	G	G	G	G	G	G	G	G	G	G	G	G	G	G	G	G	G	G	G
chr5	17651483	SNV	T	0	33	1	1	G	G	G	G	G	G	G	G	G	G	G	G	G	G	G	G	G	G	G	G	G	G	G	G	G	G	G	G	G	G	G	G	G
chr5	17651591	SNV	C	0	33	1	1	A	A	A	A	A	A	A	A	A	A	A	A	A	A	A	A	A	A	A	A	A	A	A	A	A	A	A	A	A	A	A	A	A
chr5	17652233	SNV	G	0	33	1	1	T	T	T	T	T	T	T	T	T	T	T	T	T	T	T	T	T	T	T	T	T	T	T	T	T	T	T	T	T	T	T	T	T
chr5	17661530	SNV	T	0	33	1	1	G	G	G	G	G	G	G	G	G	G	G	G	G	G	G	G	G	G	G	G	G	G	G	G	G	G	G	G	G	G	G	G	G
chr5	17663756	SNV	C	0	31	1	1	G	G	G	G	G	G	G	G	G	-	G	G	G	G	G	G	G	G	G	G	G	-	G	G	G	G	G	G	G	G	G	G	G
chr5	17690582	SNV	T	0	33	1	1	G	G	G	G	G	G	G	G	G	G	G	G	G	G	G	G	G	G	G	G	G	G	G	G	G	G	G	G	G	G	G	G	G
chr5	17692359	SNV	A	0	33	1	1	C	C	C	C	C	C	C	C	C	C	C	C	C	C	C	C	C	C	C	C	C	C	C	C	C	C	C	C	C	C	C	C	C
chr5	17698549	SNV	C	0	33	1	1	A	A	A	A	A	A	A	A	A	A	A	A	A	A	A	A	A	A	A	A	A	A	A	A	A	A	A	A	A	A	A	A	A
chr5	17720748	SNV	G	0	33	1	1	T	T	T	T	T	T	T	T	T	T	T	T	T	T	T	T	T	T	T	T	T	T	T	T	T	T	T	T	T	T	T	T	T
chr5	17755783	SNV	A	0	33	1	1	C	C	C	C	C	C	C	C	C	C	C	C	C	C	C	C	C	C	C	C	C	C	C	C	C	C	C	C	C	C	C	C	C
chr5	17787250	SNV	A	0	33	1	1	C	C	C	C	C	C	C	C	C	C	C	C	C	C	C	C	C	C	C	C	C	C	C	C	C	C	C	C	C	C	C	C	C
chr5	17790595	SNV	G	0	33	1	1	T	T	T	T	T	T	T	T	T	T	T	T	T	T	T	T	T	T	T	T	T	T	T	T	T	T	T	T	T	T	T	T	T
chr5	17801333	SNV	G	0	33	1	1	C	C	C	C	C	C	C	C	C	C	C	C	C	C	C	C	C	C	C	C	C	C	C	C	C	C	C	C	C	C	C	C	C
chr5	17826676	SNV	C	0	33	1	1	A	A	A	A	A	A	A	A	A	A	A	A	A	A	A	A	A	A	A	A	A	A	A	A	A	A	A	A	A	A	A	A	A
chr5	17834263	SNV	A	0	33	1	1	C	C	C	C	C	C	C	C	C	C	C	C	C	C	C	C	C	C	C	C	C	C	C	C	C	C	C	C	C	C	C	C	C
chr5	17845577	SNV	C	0	33	1	1	T	T	T	T	T	T	T	T	T	T	T	T	T	T	T	T	T	T	T	T	T	T	T	T	T	T	T	T	T	T	T	T	T
chr5	17870273	SNV	G	0	30	1	1	T	T	T	T	T	T	T	T	T	T	-	T	T	.	-	T	T	T	T	T	T	T	T	T	T	T	T	T	T	T	T	T	T
chr5	17903710	SNV	G	0	33	1	1	T	T	T	T	T	T	T	T	T	T	T	T	T	T	T	T	T	T	T	T	T	T	T	T	T	T	T	T	T	T	T	T	T
chr5	17918706	SNV	A	0	33	1	1	G	G	G	G	G	G	G	G	G	G	G	G	G	G	G	G	G	G	G	G	G	G	G	G	G	G	G	G	G	G	G	G	G
chr5	17919435	SNV	A	0	33	1	1	C	C	C	C	C	C	C	C	C	C	C	C	C	C	C	C	C	C	C	C	C	C	C	C	C	C	C	C	C	C	C	C	C
chr5	17921620	SNV	G	0	33	1	1	T	T	T	T	T	T	T	T	T	T	T	T	T	T	T	T	T	T	T	T	T	T	T	T	T	T	T	T	T	T	T	T	T
chr5	17926517	SNV	G	0	33	1	1	T	T	T	T	T	T	T	T	T	T	T	T	T	T	T	T	T	T	T	T	T	T	T	T	T	T	T	T	T	T	T	T	T
chr5	17931095	SNV	G	0	33	1	1	T	T	T	T	T	T	T	T	T	T	T	T	T	T	T	T	T	T	T	T	T	T	T	T	T	T	T	T	T	T	T	T	T
chr5	17946796	SNV	C	0	33	1	1	A	A	A	A	A	A	A	A	A	A	A	A	A	A	A	A	A	A	A	A	A	A	A	A	A	A	A	A	A	A	A	A	A
chr5	17961328	SNV	C	0	33	1	1	A	A	A	A	A	A	A	A	A	A	A	A	A	A	A	A	A	A	A	A	A	A	A	A	A	A	A	A	A	A	A	A	A
chr5	17968404	SNV	C	0	32	1	1	A	A	A	A	A	A	A	A	A	A	A	.	A	A	A	A	A	A	A	A	A	A	A	A	A	A	A	A	A	A	A	A	A
chr5	17974486	SNV	C	0	32	1	1	G	G	G	G	G	G	G	G	G	G	G	.	G	G	G	G	G	G	G	G	G	G	G	G	G	G	G	G	G	G	G	G	G
chr5	17981688	SNV	C	0	33	1	1	A	A	A	A	A	A	A	A	A	A	A	A	A	A	A	A	A	A	A	A	A	A	A	A	A	A	A	A	A	A	A	A	A
chr5	17983640	SNV	A	0	33	1	1	G	G	G	G	G	G	G	G	G	G	G	G	G	G	G	G	G	G	G	G	G	G	G	G	G	G	G	G	G	G	G	G	G
chr5	17984931	SNV	C	0	33	1	1	A	A	A	A	A	A	A	A	A	A	A	A	A	A	A	A	A	A	A	A	A	A	A	A	A	A	A	A	A	A	A	A	A
chr5	18050611	SNV	C	0	31	1	1	A	A	A	A	A	A	A	A	A	A	A	.	A	A	.	A	A	A	A	A	A	A	A	A	A	A	A	A	A	A	A	A	A
chr5	18051036	SNV	T	0	31	1	1	C	C	C	C	C	C	C	C	C	C	C	.	C	C	.	C	C	C	C	C	C	C	C	C	C	C	C	C	C	C	C	C	C
chr5	18054146	SNV	C	0	32	1	1	A	A	A	A	A	A	A	A	A	A	A	A	A	A	.	A	A	A	A	A	A	A	A	A	A	A	A	A	A	A	A	A	A
chr5	18062573	SNV	G	0	33	1	1	T	T	T	T	T	T	T	T	T	T	T	T	T	T	T	T	T	T	T	T	T	T	T	T	T	T	T	T	T	T	T	T	T
chr5	18080550	SNV	C	0	33	1	1	A	A	A	A	A	A	A	A	A	A	A	A	A	A	A	A	A	A	A	A	A	A	A	A	A	A	A	A	A	A	A	A	A
chr8	28053241	SNV	T	0	33	1	1	C	C	C	C	C	C	C	C	C	C	C	C	C	C	C	C	C	C	C	C	C	C	C	C	C	C	C	C	C	C	C	C	C
chr8	28083919	SNV	G	0	32	1	1	T	T	T	T	T	T	T	T	T	T	T	T	T	T	T	T	T	T	T	T	T	T	T	T	T	T	T	.	T	T	T	T	T
chr8	28089247	SNV	G	0	32	1	1	T	T	T	T	T	T	T	T	T	T	T	T	T	T	T	T	T	T	T	T	T	T	T	T	T	T	T	.	T	T	T	T	T
chr8	28094319	SNV	G	0	32	2	1	T	T	T	T	T	T	T	T	T	T	T	T	T	T	T	T	T	T	T	T	TT	T	T	T	T	T	T	.	T	T	T	T	T
chr8	28237149	SNV	G	0	33	1	1	T	T	T	T	T	T	T	T	T	T	T	T	T	T	T	T	T	T	T	T	T	T	T	T	T	T	T	T	T	T	T	T	T
chr8	28251852	SNV	G	0	33	1	1	T	T	T	T	T	T	T	T	T	T	T	T	T	T	T	T	T	T	T	T	T	T	T	T	T	T	T	T	T	T	T	T	T
chr8	28305849	SNV	G	0	33	2	1	T	T	T	T	T	T	T	T	T	T	T	TT	T	T	T	T	T	T	T	T	T	T	T	T	T	T	T	T	T	T	T	T	T
chr9	17580596	SNV	G	0	33	1	1	T	T	T	T	T	T	T	T	T	T	T	T	T	T	T	T	T	T	T	T	T	T	T	T	T	T	T	T	T	T	T	T	T
chr9	17588302	SNV	A	0	33	1	1	C	C	C	C	C	C	C	C	C	C	C	C	C	C	C	C	C	C	C	C	C	C	C	C	C	C	C	C	C	C	C	C	C
chr9	17606124	SNV	G	0	33	1	1	T	T	T	T	T	T	T	T	T	T	T	T	T	T	T	T	T	T	T	T	T	T	T	T	T	T	T	T	T	T	T	T	T
chr9	17624800	SNV	C	0	33	1	1	A	A	A	A	A	A	A	A	A	A	A	A	A	A	A	A	A	A	A	A	A	A	A	A	A	A	A	A	A	A	A	A	A
chr9	17627995	SNV	G	0	33	1	1	T	T	T	T	T	T	T	T	T	T	T	T	T	T	T	T	T	T	T	T	T	T	T	T	T	T	T	T	T	T	T	T	T
chr9	17646556	SNV	G	0	33	1	1	T	T	T	T	T	T	T	T	T	T	T	T	T	T	T	T	T	T	T	T	T	T	T	T	T	T	T	T	T	T	T	T	T
chr9	17653817	SNV	C	0	33	1	1	A	A	A	A	A	A	A	A	A	A	A	A	A	A	A	A	A	A	A	A	A	A	A	A	A	A	A	A	A	A	A	A	A
chr9	17669579	SNV	G	0	33	1	1	T	T	T	T	T	T	T	T	T	T	T	T	T	T	T	T	T	T	T	T	T	T	T	T	T	T	T	T	T	T	T	T	T
chr9	17678210	SNV	A	0	33	1	1	C	C	C	C	C	C	C	C	C	C	C	C	C	C	C	C	C	C	C	C	C	C	C	C	C	C	C	C	C	C	C	C	C
chr9	17688396	SNV	G	0	33	2	1	T	T	T	T	T	T	T	T	T	T	TT	T	T	T	T	T	T	T	T	T	T	T	T	T	T	T	T	T	T	T	T	T	T
chr9	17690252	SNV	C	0	33	1	1	A	A	A	A	A	A	A	A	A	A	A	A	A	A	A	A	A	A	A	A	A	A	A	A	A	A	A	A	A	A	A	A	A
chr9	17694077	SNV	G	0	33	1	1	T	T	T	T	T	T	T	T	T	T	T	T	T	T	T	T	T	T	T	T	T	T	T	T	T	T	T	T	T	T	T	T	T
chr9	17707163	SNV	T	0	33	2	1	C	C	C	C	C	C	C	C	C	C	C	C	CC	C	C	C	C	C	C	C	C	C	C	C	C	C	C	C	C	C	C	C	C
chr9	17708869	SNV	G	0	33	1	1	C	C	C	C	C	C	C	C	C	C	C	C	C	C	C	C	C	C	C	C	C	C	C	C	C	C	C	C	C	C	C	C	C
chr9	17755600	SNV	G	0	33	1	1	A	A	A	A	A	A	A	A	A	A	A	A	A	A	A	A	A	A	A	A	A	A	A	A	A	A	A	A	A	A	A	A	A
chr9	17755726	SNV	T	0	33	1	1	C	C	C	C	C	C	C	C	C	C	C	C	C	C	C	C	C	C	C	C	C	C	C	C	C	C	C	C	C	C	C	C	C
chr9	17755735	SNV	T	0	33	1	1	C	C	C	C	C	C	C	C	C	C	C	C	C	C	C	C	C	C	C	C	C	C	C	C	C	C	C	C	C	C	C	C	C
chr9	17757178	SNV	G	0	33	1	1	A	A	A	A	A	A	A	A	A	A	A	A	A	A	A	A	A	A	A	A	A	A	A	A	A	A	A	A	A	A	A	A	A
chr9	17778998	SNV	A	0	33	2	1	T	T	T	T	T	T	T	T	T	T	T	TT	T	T	T	T	T	T	T	T	T	T	T	T	T	T	T	T	T	T	T	T	T
chr9	17786237	SNV	C	0	33	1	1	G	G	G	G	G	G	G	G	G	G	G	G	G	G	G	G	G	G	G	G	G	G	G	G	G	G	G	G	G	G	G	G	G
chr9	17795190	SNV	G	0	33	1	1	T	T	T	T	T	T	T	T	T	T	T	T	T	T	T	T	T	T	T	T	T	T	T	T	T	T	T	T	T	T	T	T	T
chr9	17804031	SNV	G	0	33	1	1	A	A	A	A	A	A	A	A	A	A	A	A	A	A	A	A	A	A	A	A	A	A	A	A	A	A	A	A	A	A	A	A	A
chr9	17810854	SNV	C	0	33	2	1	A	A	A	A	A	A	A	A	A	A	A	AA	A	A	A	A	A	A	A	A	A	A	A	A	A	A	A	A	A	A	A	A	A
chr9	17810855	SNV	G	0	33	2	1	T	T	T	T	T	T	T	T	T	T	T	TT	T	T	T	T	T	T	T	T	T	T	T	T	T	T	T	T	T	T	T	T	T
chr9	17834626	SNV	G	0	33	1	1	A	A	A	A	A	A	A	A	A	A	A	A	A	A	A	A	A	A	A	A	A	A	A	A	A	A	A	A	A	A	A	A	A
chr9	17841774	SNV	G	0	33	1	1	A	A	A	A	A	A	A	A	A	A	A	A	A	A	A	A	A	A	A	A	A	A	A	A	A	A	A	A	A	A	A	A	A
chr9	17842986	SNV	A	0	33	1	1	C	C	C	C	C	C	C	C	C	C	C	C	C	C	C	C	C	C	C	C	C	C	C	C	C	C	C	C	C	C	C	C	C
chr9	17850141	SNV	T	0	33	1	1	C	C	C	C	C	C	C	C	C	C	C	C	C	C	C	C	C	C	C	C	C	C	C	C	C	C	C	C	C	C	C	C	C
chr9	17851328	SNV	C	0	33	1	1	T	T	T	T	T	T	T	T	T	T	T	T	T	T	T	T	T	T	T	T	T	T	T	T	T	T	T	T	T	T	T	T	T
chr9	17853297	SNV	G	0	33	1	1	T	T	T	T	T	T	T	T	T	T	T	T	T	T	T	T	T	T	T	T	T	T	T	T	T	T	T	T	T	T	T	T	T
chr9	17855080	SNV	A	0	33	1	1	G	G	G	G	G	G	G	G	G	G	G	G	G	G	G	G	G	G	G	G	G	G	G	G	G	G	G	G	G	G	G	G	G
chr9	17855300	SNV	C	0	33	1	1	A	A	A	A	A	A	A	A	A	A	A	A	A	A	A	A	A	A	A	A	A	A	A	A	A	A	A	A	A	A	A	A	A

## Sheet: Table S4
Table S4. RSW specific mutations in the ROH regions identified in (Romanov 2023)
CHR	POS	TYPE	REF	REF_GROUP_SIZE	N_DEFINED	MAX_PLOIDY	LENGTH	GT_rev_GCA_000002315.5_GRCg6a	GT_rev_GCA_002798355.1_Ogye1.0	GT_rev_GCA_016699485.1_bGalGal1.mat.broiler.GRCg7b	GT_rev_GCA_016700215.2_bGalGal1.pat.whiteleghornlayer.GRCg7w_WZ	GT_rev_GCA_024206055.2_GGswu	GT_rev_GCA_024652985.1_ASM2465298v1	GT_rev_GCA_024652995.1_ASM2465299v1	GT_rev_GCA_024653025.1_ASM2465302v1	GT_rev_GCA_024653035.1_ASM2465303v1	GT_rev_GCA_024653045.1_ASM2465304v1	GT_rev_GCA_024679325.1_ASM2467932v1	GT_rev_GCA_024679355.1_ASM2467935v1	GT_rev_GCA_024679375.1_ASM2467937v1	GT_rev_GCA_024679395.1_ASM2467939v1	GT_rev_GCA_024679415.1_ASM2467941v1	GT_rev_GCA_024679765.1_ASM2467976v1	GT_rev_GCA_024679905.1_ASM2467990v1	GT_rev_GCA_024686275.1_ASM2468627v1	GT_rev_GCA_024686285.1_ASM2468628v1	GT_rev_GCA_024686295.1_ASM2468629v1	GT_rev_GCA_024686315.1_ASM2468631v1	GT_rev_GCA_024686355.1_ASM2468635v1	GT_rev_GCA_024686465.1_ASM2468646v1	GT_rev_GCA_024687005.1_ASM2468700v1	GT_rev_GCA_025370635.1_ASM2537063v1	GT_rev_GCA_027408205.1_bGalGal5.alt	GT_rev_GCA_027408225.1_bGalGal5.pri	GT_rev_GCA_027408255.1_bGalGal4.alt	GT_rev_GCA_027557775.1_bGalGal4.pri	GT_rev_GCA_030849555.1_F025_new_chr_level_genome	GT_rev_GCA_030914265.1_P17_new_chr_level_genome	GT_rev_GCA_030914275.1_W17_new_chr_level_genome	GT_rev_GCA_030979905.1_H3_ncbi
chr1	12252313	SNV	A	0	33	1	1	C	C	C	C	C	C	C	C	C	C	C	C	C	C	C	C	C	C	C	C	C	C	C	C	C	C	C	C	C	C	C	C	C
chr1	12257613	SNV	A	0	33	1	1	C	C	C	C	C	C	C	C	C	C	C	C	C	C	C	C	C	C	C	C	C	C	C	C	C	C	C	C	C	C	C	C	C
chr1	12332041	SNV	G	0	33	1	1	A	A	A	A	A	A	A	A	A	A	A	A	A	A	A	A	A	A	A	A	A	A	A	A	A	A	A	A	A	A	A	A	A
chr1	12424692	SNV	A	0	33	1	1	G	G	G	G	G	G	G	G	G	G	G	G	G	G	G	G	G	G	G	G	G	G	G	G	G	G	G	G	G	G	G	G	G
chr1	33854696	SNV	C	0	33	1	1	T	T	T	T	T	T	T	T	T	T	T	T	T	T	T	T	T	T	T	T	T	T	T	T	T	T	T	T	T	T	T	T	T
chr1	33860128	SNV	C	0	33	1	1	A	A	A	A	A	A	A	A	A	A	A	A	A	A	A	A	A	A	A	A	A	A	A	A	A	A	A	A	A	A	A	A	A
chr1	33907879	SNV	G	0	32	1	1	T	T	T	T	T	T	T	T	T	T	T	T	T	T	T	T	T	.	T	T	T	T	T	T	T	T	T	T	T	T	T	T	T
chr1	33909390	SNV	T	0	32	1	1	G	G	G	G	G	G	G	G	G	G	G	G	G	G	G	G	G	.	G	G	G	G	G	G	G	G	G	G	G	G	G	G	G
chr1	33933295	SNV	T	0	32	1	1	G	G	G	G	G	G	G	G	G	G	G	G	G	G	G	G	G	.	G	G	G	G	G	G	G	G	G	G	G	G	G	G	G
chr1	33963678	SNV	C	0	32	2	1	A	A	A	A	A	A	A	A	A	A	A	AA	A	A	A	A	A	.	A	A	A	A	A	A	A	A	A	A	A	A	A	A	A
chr1	33966848	SNV	G	0	32	1	1	T	T	T	T	T	T	T	T	T	T	T	T	T	T	T	T	T	.	T	T	T	T	T	T	T	T	T	T	T	T	T	T	T
chr1	34021749	SNV	T	0	31	1	1	G	G	G	G	G	G	G	G	G	G	G	G	G	G	G	G	G	.	G	G	G	G	G	G	G	G	G	G	G	-	G	G	G
chr1	34050506	SNV	G	0	32	1	1	T	T	T	T	T	T	T	T	T	T	T	T	T	T	T	T	T	.	T	T	T	T	T	T	T	T	T	T	T	T	T	T	T
chr1	34071031	SNV	A	0	32	1	1	C	C	C	C	C	C	C	C	C	C	C	C	C	C	C	C	C	.	C	C	C	C	C	C	C	C	C	C	C	C	C	C	C
chr1	34102830	SNV	G	0	32	1	1	A	A	A	A	A	A	A	A	A	A	A	A	A	A	A	A	A	.	A	A	A	A	A	A	A	A	A	A	A	A	A	A	A
chr1	34117511	SNV	A	0	31	1	1	C	C	C	C	C	C	C	C	C	C	C	C	C	C	C	C	C	.	C	C	C	C	C	C	C	C	C	C	C	-	C	C	C
chr1	34118945	SNV	A	0	31	1	1	G	G	G	G	G	G	G	G	G	G	G	G	G	G	G	G	G	.	G	G	G	G	G	G	G	G	G	G	G	-	G	G	G
chr1	34123190	SNV	T	0	31	1	1	G	G	G	G	G	G	G	G	G	G	G	G	G	G	G	G	G	.	G	G	G	G	G	G	G	G	G	G	G	-	G	G	G
chr1	34123194	SNV	T	0	31	1	1	G	G	G	G	G	G	G	G	G	G	G	G	G	G	G	G	G	.	G	G	G	G	G	G	G	G	G	G	G	-	G	G	G
chr1	34188447	SNV	C	0	31	1	1	A	A	A	A	A	A	A	A	A	A	A	A	A	A	A	A	A	.	A	A	A	A	A	A	A	A	A	.	A	A	A	A	A
chr1	34290187	SNV	C	0	32	1	1	A	A	A	A	A	A	A	A	A	A	A	A	A	A	A	A	A	A	A	A	A	A	A	A	A	A	A	.	A	A	A	A	A
chr1	34303892	SNV	C	0	33	1	1	A	A	A	A	A	A	A	A	A	A	A	A	A	A	A	A	A	A	A	A	A	A	A	A	A	A	A	A	A	A	A	A	A
chr1	34324143	SNV	C	0	33	1	1	A	A	A	A	A	A	A	A	A	A	A	A	A	A	A	A	A	A	A	A	A	A	A	A	A	A	A	A	A	A	A	A	A
chr1	34334015	SNV	C	0	33	1	1	A	A	A	A	A	A	A	A	A	A	A	A	A	A	A	A	A	A	A	A	A	A	A	A	A	A	A	A	A	A	A	A	A
chr1	34337977	SNV	T	0	33	1	1	G	G	G	G	G	G	G	G	G	G	G	G	G	G	G	G	G	G	G	G	G	G	G	G	G	G	G	G	G	G	G	G	G
chr1	34338021	SNV	T	0	32	1	1	G	G	G	G	G	G	G	G	G	G	G	G	G	G	G	A	G	G	G	G	G	G	G	G	G	G	G	G	G	-	G	G	G
chr1	34359020	SNV	G	0	33	1	1	C	C	C	C	C	C	C	C	C	C	C	C	C	C	C	C	C	C	C	C	C	C	C	C	C	C	C	C	C	C	C	C	C
chr1	34388027	SNV	A	0	33	1	1	G	G	G	G	G	G	G	G	G	G	G	G	G	G	G	G	G	G	G	G	G	G	G	G	G	G	G	G	G	G	G	G	G
chr1	34397262	SNV	G	0	32	1	1	A	A	A	A	A	A	A	A	A	A	A	A	A	A	A	A	A	A	A	A	A	A	A	A	A	A	A	.	A	A	A	A	A
chr1	34424753	SNV	A	0	33	1	1	C	C	C	C	C	C	C	C	C	C	C	C	C	C	C	C	C	T	C	C	C	T	C	C	C	C	C	C	C	C	C	C	C
chr1	34444236	SNV	C	0	33	1	1	A	A	A	A	A	A	A	A	A	A	A	A	A	A	A	A	A	A	A	A	A	A	A	A	A	A	A	A	A	A	A	A	A
chr1	34470971	SNV	G	0	33	1	1	T	T	T	T	T	T	T	T	T	T	T	T	T	T	T	T	T	T	T	T	T	T	T	T	T	T	T	T	T	T	T	T	T
chr1	34490269	SNV	C	0	33	1	1	A	A	A	A	A	A	A	A	A	A	A	A	A	A	A	A	A	A	A	A	A	A	A	A	A	A	A	A	A	A	A	A	A
chr1	41635335	SNV	T	0	33	1	1	G	G	G	G	G	G	G	G	G	G	G	G	G	G	G	G	G	G	G	G	G	G	G	G	G	G	G	G	G	G	G	G	G
chr1	41644764	SNV	T	0	31	1	1	G	G	G	G	G	G	G	G	-	G	G	G	G	.	G	G	G	G	G	G	G	G	G	G	G	G	G	G	G	G	G	G	G
chr1	41661004	SNV	T	0	33	2	1	C	C	C	C	C	C	C	C	C	C	C	CC	C	C	C	C	C	C	C	C	C	C	C	C	C	C	C	C	C	C	C	C	C
chr1	41661941	SNV	T	0	33	2	1	C	C	C	C	C	C	C	C	C	C	C	CC	C	C	C	C	C	C	C	C	C	C	C	C	C	C	C	C	C	C	C	C	C
chr1	41663772	SNV	T	0	33	1	1	C	C	C	C	C	C	C	C	C	C	C	C	C	C	C	C	C	C	C	C	C	C	C	C	C	C	C	C	C	C	C	C	C
chr1	41663857	SNV	A	0	33	1	1	G	G	G	G	G	G	G	G	G	G	G	G	G	G	G	G	G	G	G	G	G	G	G	G	G	G	G	G	G	G	G	G	G
chr1	41663868	SNV	C	0	33	1	1	G	G	G	G	G	G	G	G	G	G	G	G	G	G	G	G	G	G	G	G	G	G	G	G	G	G	G	G	G	G	G	G	G
chr1	41663932	SNV	G	0	33	1	1	A	A	A	A	A	A	A	A	A	A	A	A	A	A	A	A	A	A	A	A	A	A	A	A	A	A	A	A	A	A	A	A	A
chr1	41663936	SNV	C	0	33	1	1	T	T	T	T	T	T	T	T	T	T	T	T	T	T	T	T	T	T	T	T	T	T	T	T	T	T	T	T	T	T	T	T	T
chr1	41663942	SNV	T	0	33	1	1	C	C	C	C	C	C	C	C	C	C	C	C	C	C	C	C	C	C	C	C	C	C	C	C	C	C	C	C	C	C	C	C	C
chr1	41663969	SNV	A	0	33	1	1	G	G	G	G	G	G	G	G	G	G	G	G	G	G	G	G	G	G	G	G	G	G	G	G	G	G	G	G	G	G	G	G	G
chr1	41663976	SNV	A	0	33	1	1	G	G	G	G	G	G	G	G	G	G	G	G	G	G	G	G	G	G	G	G	G	G	G	G	G	G	G	G	G	G	G	G	G
chr1	41664065	SNV	A	0	33	1	1	C	C	C	C	C	C	C	C	C	C	C	C	C	C	C	C	C	C	C	C	C	C	C	C	C	C	C	C	C	C	C	C	C
chr1	41666885	SNV	A	0	31	2	1	G	G	G	G	G	G	G	-	G	G	GG	-	G	G	G	G	G	G	G	G	G	G	G	G	G	G	G	G	G	G	G	G	G
chr1	41668805	SNV	A	0	33	2	1	G	G	G	G	G	G	G	G	G	G	GG	G	G	G	G	G	G	G	G	G	G	G	G	G	G	G	G	G	G	G	G	G	G
chr1	41673505	SNV	T	0	33	2	1	C	C	C	C	C	C	C	C	C	C	CC	C	C	C	C	C	C	C	C	C	C	C	C	C	C	C	C	C	C	C	C	C	C
chr1	41674627	SNV	A	0	33	2	1	G	G	G	G	G	G	G	G	G	G	GG	G	G	G	G	G	G	G	G	G	G	G	G	G	G	G	G	G	G	G	G	G	G
chr1	41675279	SNV	A	0	33	2	1	C	C	C	C	C	C	C	C	C	C	CC	C	C	C	C	C	C	C	C	C	C	C	C	C	C	C	C	C	C	C	C	C	C
chr1	41685122	SNV	A	0	33	1	1	G	G	G	G	G	G	G	G	G	G	G	G	G	G	G	G	G	G	G	G	G	G	G	G	G	G	G	G	G	G	G	G	G
chr1	41715824	SNV	A	0	33	1	1	G	G	G	G	G	G	G	G	G	G	G	G	G	G	G	G	G	G	G	G	G	G	G	G	G	G	G	G	G	G	G	G	G
chr1	41731876	SNV	C	0	33	2	1	A	A	A	A	A	A	A	A	A	A	A	A	A	A	A	A	A	A	A	AA	A	A	A	A	A	A	A	A	A	A	A	A	A
chr1	41800922	SNV	T	0	33	1	1	G	G	G	G	G	G	G	G	G	G	G	G	G	G	G	G	G	G	G	G	G	G	G	G	G	G	G	G	G	G	G	G	G
chr1	41829442	SNV	C	0	33	1	1	A	A	A	A	A	A	A	A	A	A	A	A	A	A	A	A	A	A	A	A	A	A	A	A	A	A	A	A	A	A	A	A	A
chr1	41867070	SNV	T	0	30	1	1	G	G	G	G	G	G	G	G	G	G	G	G	G	G	G	G	G	G	G	G	G	-	-	G	G	-	G	G	G	G	G	G	G
chr1	41883072	SNV	C	0	33	1	1	A	A	A	A	A	A	A	A	A	A	A	A	A	A	A	A	A	A	A	A	A	A	A	A	A	A	A	A	A	A	A	A	A
chr1	41889916	SNV	T	0	33	1	1	C	C	C	C	C	C	C	C	C	C	C	C	C	C	C	C	C	C	C	C	C	C	C	C	C	C	C	C	C	C	C	C	C
chr1	41896118	SNV	C	0	33	1	1	A	A	A	A	A	A	A	A	A	A	A	A	A	A	A	A	A	A	A	A	A	A	A	A	A	A	A	A	A	A	A	A	A
chr1	41898382	SNV	C	0	33	1	1	A	A	A	A	A	A	A	A	A	A	A	A	A	A	A	A	A	A	A	A	A	A	A	A	A	A	A	A	A	A	A	A	A
chr1	41906900	SNV	C	0	33	1	1	A	A	A	A	A	A	A	A	A	A	A	A	A	A	A	A	A	A	A	A	A	A	A	A	A	A	A	A	A	A	A	A	A
chr1	41927294	SNV	C	0	33	1	1	A	A	A	A	A	A	A	A	A	A	A	A	A	A	A	A	A	A	A	A	A	A	A	A	A	A	A	A	A	A	A	A	A
chr1	41930221	SNV	A	0	33	1	1	C	C	C	C	C	C	C	C	C	C	C	C	C	C	C	C	C	C	C	C	C	C	C	C	C	C	C	C	C	C	C	C	C
chr1	41931588	SNV	C	0	33	1	1	A	A	A	A	A	A	A	A	A	A	A	A	A	A	A	A	A	A	A	A	A	A	A	A	A	A	A	A	A	A	A	A	A
chr1	41946128	SNV	C	0	33	1	1	A	A	A	A	A	A	A	A	A	A	A	A	A	A	A	A	A	A	A	A	A	A	A	A	A	A	A	A	A	A	A	A	A
chr1	41955130	SNV	C	0	33	1	1	A	A	A	A	A	A	A	A	A	A	A	A	A	A	A	A	A	A	A	A	A	A	A	A	A	A	A	A	A	A	A	A	A
chr1	41978245	SNV	T	0	33	1	1	G	G	G	G	G	G	G	G	G	G	G	G	G	G	G	G	G	G	G	G	G	G	G	G	G	G	G	G	G	G	G	G	G
chr1	42058877	SNV	T	0	33	1	1	A	A	A	A	A	A	A	A	A	A	A	A	A	A	A	A	A	A	A	A	A	A	A	A	A	A	A	A	A	A	A	A	A
chr1	42072523	SNV	C	0	33	1	1	T	T	T	T	T	T	T	T	T	T	T	T	T	T	T	T	T	T	T	T	T	T	T	T	T	T	T	T	T	T	T	T	T
chr1	42092471	SNV	G	0	33	1	1	A	A	A	A	A	A	A	A	A	A	A	A	A	A	A	A	A	A	A	A	A	A	A	A	A	A	A	A	A	A	A	A	A
chr1	42094263	SNV	C	0	33	1	1	T	T	T	T	T	T	T	T	T	T	T	T	T	T	T	T	T	T	T	T	T	T	T	T	T	T	T	T	T	T	T	T	T
chr1	42095101	SNV	A	0	33	1	1	G	G	G	G	G	G	G	G	G	G	G	G	G	G	G	G	G	G	G	G	G	G	G	G	G	G	G	G	G	G	G	G	G
chr1	42098228	SNV	T	0	32	1	1	C	C	C	C	C	C	C	C	C	C	C	C	C	C	-	C	C	C	C	C	C	C	C	C	C	C	C	C	C	C	C	C	C
chr1	42111048	SNV	A	0	33	1	1	G	G	G	G	G	G	G	G	G	G	G	G	G	G	G	G	G	G	G	G	G	G	G	G	G	G	G	G	G	G	G	G	G
chr1	42111052	SNV	T	0	33	1	1	C	C	C	C	C	C	C	C	C	C	C	C	C	C	C	C	C	C	C	C	C	C	C	C	C	C	C	C	C	C	C	C	C
chr1	42111094	SNV	A	0	33	1	1	G	G	G	G	G	G	G	G	G	G	G	G	G	G	G	G	G	G	G	G	G	G	G	G	G	G	G	G	G	G	G	G	G
chr1	42111132	SNV	T	0	33	1	1	A	A	A	A	A	A	A	A	A	A	A	A	A	A	A	A	A	A	A	A	A	A	A	A	A	A	A	A	A	A	A	A	A
chr1	42111136	SNV	C	0	33	1	1	T	T	T	T	T	T	T	T	T	T	T	T	T	T	T	T	T	T	T	T	T	T	T	T	T	T	T	T	T	T	T	T	T
chr1	42111466	SNV	A	0	33	1	1	G	G	G	G	G	G	G	G	G	G	G	G	G	G	G	G	G	G	G	G	G	G	G	G	G	G	G	G	G	G	G	G	G
chr1	42111490	SNV	T	0	33	1	1	C	C	C	C	C	C	C	C	C	C	C	C	C	C	C	C	C	C	C	C	C	C	C	C	C	C	C	C	C	C	C	C	C
chr1	42157081	SNV	C	0	33	1	1	A	A	A	A	A	A	A	A	A	A	A	A	A	A	A	A	A	A	A	A	A	A	A	A	A	A	A	A	A	A	A	A	A
chr1	42273715	SNV	T	0	32	1	1	A	A	A	A	A	A	A	A	A	A	A	A	A	A	A	A	A	A	A	A	A	A	A	A	A	A	A	.	A	A	A	A	A
chr1	42281661	SNV	G	0	32	1	1	C	C	C	C	C	C	C	C	C	C	C	C	C	C	C	C	C	C	C	C	C	C	C	C	C	C	C	.	C	C	C	C	C
chr1	42393791	SNV	C	0	33	1	1	A	A	A	A	A	A	A	A	A	A	A	A	A	A	A	A	A	A	A	A	A	A	A	A	A	A	A	A	A	A	A	A	A
chr1	42434255	SNV	C	0	33	1	1	A	A	A	A	A	A	A	A	A	A	A	A	A	A	A	A	A	A	A	A	A	A	A	A	A	A	A	A	A	A	A	A	A
chr1	42437957	SNV	A	0	33	1	1	C	C	C	C	C	C	C	C	C	C	C	C	C	C	C	C	C	C	C	C	C	C	C	C	C	C	C	C	C	C	C	C	C
chr1	42478066	SNV	G	0	33	1	1	A	A	A	A	A	A	A	A	A	A	A	A	A	A	A	A	A	A	A	A	A	A	A	A	A	A	A	A	A	A	A	A	A
chr1	42480153	SNV	A	0	33	1	1	C	C	C	C	C	C	C	C	C	C	C	C	C	C	C	C	C	C	C	C	C	C	C	C	C	C	C	C	C	C	C	C	C
chr1	42484484	SNV	C	0	33	1	1	T	T	T	T	T	T	T	T	T	T	T	T	T	T	T	T	T	T	T	T	T	T	T	T	T	T	T	T	T	T	T	T	T
chr1	42486721	SNV	G	0	33	1	1	A	A	A	A	A	A	A	T	A	A	A	A	A	A	A	A	A	A	A	A	A	A	A	A	A	A	A	A	A	A	A	A	A
chr1	42490267	SNV	A	0	33	1	1	T	T	T	T	T	T	T	T	T	T	T	T	T	T	T	T	T	T	T	T	T	T	T	T	T	T	T	T	T	T	T	T	T
chr1	42490355	SNV	G	0	33	1	1	A	A	A	A	A	A	A	A	A	A	A	A	A	A	A	A	A	A	A	A	A	A	A	A	A	A	A	A	A	A	A	A	A
chr1	42511427	SNV	A	0	33	2	1	C	C	C	C	C	C	C	C	C	C	C	C	C	C	C	C	C	T	C	CC	C	C	T	C	C	C	C	T	C	C	C	C	C
chr1	42668880	SNV	A	0	33	1	1	G	G	G	G	G	G	G	G	G	G	G	G	G	G	G	G	G	G	G	G	G	G	G	G	G	G	G	G	G	G	G	G	G
chr1	42685426	SNV	G	0	33	1	1	A	A	A	A	A	A	A	A	A	A	A	A	A	A	A	A	A	A	A	A	A	A	A	A	A	A	A	A	A	A	A	A	A
chr1	42740454	INS	.	0	33	1	6	TTTAAA	TTTAAA	TTTAAA	TTTAAA	TTTAAA	TTTAAA	TTTAAA	TTTAAA	TTTAAA	TTTAAA	TTTAAA	TTTAAA	TTTAAA	TTTAAA	TTTAAA	TTTAAA	TTTAAA	TTTAAA	TTTAAA	TTTAAA	TTTAAA	TTTAAA	TTTAAA	TTTAAA	TTTAAA	TTTAAA	TTTAAA	TTTAAA	TTTAAA	TTTAAA	TTTAAA	TTTAAA	TTTAAA
chr1	42759570	SNV	C	0	32	1	1	G	G	G	G	G	G	G	G	G	G	G	G	-	G	G	G	G	G	G	G	G	G	G	G	G	G	G	G	G	G	G	G	G
chr1	42907630	SNV	A	0	33	1	1	C	C	C	C	C	C	C	C	C	C	C	C	C	C	C	C	C	C	C	C	C	C	C	C	C	C	C	C	C	C	C	C	C
chr1	42971558	SNV	C	0	33	1	1	T	T	T	T	T	T	T	T	T	T	T	T	T	T	T	T	T	T	T	T	T	T	T	T	T	T	T	T	T	T	T	T	T
chr1	43009225	SNV	G	0	33	1	1	A	A	A	A	A	A	A	A	A	A	A	A	A	A	A	A	A	A	A	A	A	A	A	A	A	A	A	A	A	A	A	A	A
chr1	43019232	SNV	G	0	32	1	1	A	A	A	A	A	A	A	A	A	A	A	A	A	A	A	A	A	A	A	A	A	A	-	A	A	A	A	A	A	A	A	A	A
chr1	43024805	SNV	G	0	33	1	1	T	T	T	T	T	T	T	T	T	T	T	T	T	T	T	T	T	T	T	T	T	T	T	T	T	T	T	T	T	T	T	T	T
chr1	43248242	SNV	G	0	33	1	1	T	T	T	T	T	T	T	T	T	T	T	T	T	T	T	T	T	T	T	T	T	T	T	T	T	T	T	T	T	T	T	T	T
chr1	43259262	SNV	A	0	33	1	1	C	C	C	C	C	C	C	C	C	C	C	C	C	C	C	C	C	C	C	C	C	C	C	C	C	C	C	C	C	C	C	C	C
chr1	43316256	SNV	G	0	33	1	1	T	T	T	T	T	T	T	T	T	T	T	T	T	T	T	T	T	T	T	T	T	T	T	T	T	T	T	T	T	T	T	T	T
chr1	43341929	SNV	G	0	33	1	1	T	T	T	T	T	T	T	T	T	T	T	T	T	T	T	T	T	T	T	T	T	T	T	T	T	T	T	T	T	T	T	T	T
chr1	43356103	SNV	T	0	33	1	1	C	C	C	C	C	C	C	C	C	C	C	C	C	C	C	C	C	C	C	C	C	C	C	C	C	C	C	C	C	C	C	C	C
chr1	43372126	SNV	G	0	33	1	1	T	T	T	T	T	T	T	T	T	T	T	T	T	T	T	T	T	T	T	T	T	T	T	T	T	T	T	T	T	T	T	T	T
chr1	43387050	SNV	G	0	33	1	1	T	T	T	T	T	T	T	T	T	T	T	T	T	T	T	T	T	T	T	T	T	T	T	T	T	T	T	T	T	T	T	T	T
chr1	43401509	SNV	A	0	33	1	1	C	C	C	C	C	C	C	C	C	C	C	C	C	C	C	C	C	C	C	C	C	C	C	C	C	C	C	C	C	C	C	C	C
chr1	43419943	SNV	G	0	33	1	1	T	T	T	T	T	T	T	T	T	T	T	T	T	T	T	T	T	T	T	T	T	T	T	T	T	T	T	T	T	T	T	T	T
chr1	43430659	SNV	A	0	33	1	1	C	C	C	C	C	C	C	C	C	C	C	C	C	C	C	C	C	C	C	C	C	C	C	C	C	C	C	C	C	C	C	C	C
chr1	43431967	SNV	G	0	32	1	1	T	T	T	T	T	T	T	T	T	T	T	T	T	T	T	T	T	T	-	T	T	T	T	T	T	T	T	T	T	T	T	T	T
chr1	43433108	SNV	T	0	33	1	1	G	G	G	G	G	G	G	G	G	G	G	G	G	G	G	G	G	G	G	G	G	G	G	G	G	G	G	G	G	G	G	G	G
chr1	43451192	SNV	A	0	33	1	1	C	C	C	C	C	C	C	C	C	C	C	C	C	C	C	C	C	C	C	C	C	C	C	C	C	C	C	C	C	C	C	C	C
chr1	43460633	SNV	G	0	33	1	1	T	T	T	T	T	T	T	T	T	T	T	T	T	T	T	T	T	T	T	T	T	T	T	T	T	T	T	T	T	T	T	T	T
chr1	43460645	SNV	G	0	33	1	1	C	C	C	C	C	C	C	C	C	C	C	C	C	C	C	C	C	C	C	C	C	C	C	C	C	C	C	C	C	C	C	C	C
chr1	43460650	SNV	G	0	33	1	1	C	C	C	C	C	C	C	C	C	C	C	C	C	C	C	C	C	C	C	C	C	C	C	C	C	C	C	C	C	C	C	C	C
chr1	43469164	SNV	T	0	33	1	1	C	C	C	C	C	C	C	C	C	C	C	C	C	C	C	C	C	C	C	C	C	C	C	C	C	C	C	C	C	C	C	C	C
chr1	43485901	SNV	A	0	33	1	1	C	C	C	C	C	C	C	C	C	C	C	C	C	C	C	C	C	C	C	C	C	C	C	C	C	C	C	C	C	C	C	C	C
chr1	43503291	SNV	G	0	33	1	1	T	T	T	T	T	T	T	T	T	T	T	T	T	T	T	T	T	T	T	T	T	T	T	T	T	T	T	T	T	T	T	T	T
chr1	43509916	SNV	G	0	33	1	1	T	T	T	T	T	T	T	T	T	T	T	T	T	T	T	T	T	T	T	T	T	T	T	T	T	T	T	T	T	T	T	T	T
chr1	43526154	SNV	C	0	32	1	1	G	G	G	G	G	G	G	G	G	G	G	G	G	G	G	G	G	G	G	G	G	G	G	G	G	.	G	G	G	G	G	G	G
chr1	43528718	SNV	A	0	32	1	1	C	C	C	C	C	C	C	C	C	C	C	C	C	C	C	C	C	C	C	C	C	C	C	C	C	.	C	C	C	C	C	C	C
chr1	43532889	SNV	C	0	32	1	1	A	A	A	A	A	A	A	A	A	A	A	A	A	A	A	A	A	A	A	A	A	A	A	A	A	.	A	A	A	A	A	A	A
chr1	43570291	SNV	G	0	33	1	1	T	T	T	T	T	T	T	T	T	T	T	T	T	T	T	T	T	T	T	T	T	T	T	T	T	T	T	T	T	T	T	T	T
chr1	43586163	SNV	T	0	33	1	1	G	G	G	G	G	G	G	G	G	G	G	G	G	G	G	G	G	G	G	G	G	G	G	G	G	G	G	G	G	G	G	G	G
chr1	43587881	SNV	A	0	33	1	1	C	C	C	C	C	C	C	C	C	C	C	C	C	C	C	C	C	C	C	C	C	C	C	C	C	C	C	C	C	C	C	C	C
chr1	43594254	SNV	A	0	33	1	1	C	C	C	C	C	C	C	C	C	C	C	C	C	C	C	C	C	C	C	C	C	C	C	C	C	C	C	C	C	C	C	C	C
chr1	43601992	SNV	G	0	33	1	1	T	T	T	T	T	T	T	T	T	T	T	T	T	T	T	T	T	T	T	T	T	T	T	T	T	T	T	T	T	T	T	T	T
chr1	43646428	SNV	A	0	33	1	1	C	C	C	C	C	C	C	C	C	C	C	C	C	C	C	C	C	C	C	C	C	C	C	C	C	C	C	C	C	C	C	C	C
chr1	43663607	SNV	C	0	33	1	1	A	A	A	A	A	A	A	A	A	A	A	A	A	A	A	A	A	A	A	A	A	A	A	A	A	A	A	A	A	A	A	A	A
chr1	43663668	SNV	C	0	33	1	1	A	A	A	A	A	A	A	A	A	A	A	A	A	A	A	A	A	A	A	A	A	A	A	A	A	A	A	A	A	A	A	A	A
chr1	43686948	SNV	T	0	33	1	1	G	G	G	G	G	G	G	G	G	G	G	G	G	G	G	G	G	G	G	G	G	G	G	G	G	G	G	G	G	G	G	G	G
chr1	43907251	SNV	A	0	33	1	1	G	G	G	G	G	G	G	G	G	G	G	G	G	G	G	G	G	G	G	G	G	G	G	G	G	G	G	G	G	G	G	G	G
chr1	43960985	SNV	T	0	33	2	1	G	G	G	G	G	G	G	G	G	G	G	GG	G	G	G	G	G	G	G	G	G	G	G	G	G	G	G	G	G	G	G	G	G
chr1	43983231	SNV	T	0	33	1	1	G	G	G	G	G	G	G	G	G	G	G	G	G	G	G	G	G	G	G	G	G	G	G	G	G	G	G	G	G	G	G	G	G
chr1	43985662	SNV	G	0	33	1	1	C	C	C	C	C	C	C	C	C	C	C	C	C	C	C	C	C	C	C	C	C	C	C	C	C	C	C	C	C	C	C	C	C
chr1	44007507	SNV	C	0	33	1	1	A	A	A	A	A	A	A	A	A	A	A	A	A	A	A	A	A	A	A	A	A	A	A	A	A	A	A	A	A	A	A	A	A
chr1	44019294	SNV	G	0	33	1	1	T	T	T	T	T	T	T	T	T	T	T	T	T	T	T	T	T	T	T	T	T	T	T	T	T	T	T	T	T	T	T	T	T
chr1	44040802	SNV	G	0	33	1	1	T	T	T	T	T	T	T	T	T	T	T	T	T	T	T	T	T	T	T	T	T	T	T	T	T	T	T	T	T	T	T	T	T
chr1	44084500	SNV	A	0	33	2	1	C	C	C	C	C	C	C	C	C	C	C	C	C	C	C	C	C	C	C	C	C	C	C	C	C	C	C	C	C	C	C	C	CC
chr1	44094128	SNV	T	0	33	1	1	G	G	G	G	G	G	G	G	G	G	G	G	G	G	G	G	G	G	G	G	G	G	G	G	G	G	G	G	G	G	G	G	G
chr1	44097617	SNV	A	0	31	1	1	C	C	.	C	C	C	C	C	-	C	C	C	C	C	C	C	C	C	C	C	C	C	C	C	C	C	C	C	C	C	C	C	C
chr1	44145395	SNV	C	0	33	1	1	A	A	A	A	A	A	A	A	A	A	A	A	A	A	A	A	A	A	A	A	A	A	A	A	A	A	A	A	A	A	A	A	A
chr1	44148965	SNV	A	0	33	1	1	C	C	C	C	C	C	C	C	C	C	C	C	C	C	C	C	C	C	C	C	C	C	C	C	C	C	C	C	C	C	C	C	C
chr1	44197446	SNV	A	0	33	1	1	G	G	G	G	G	G	G	G	G	G	G	G	G	G	G	G	G	G	G	G	G	G	G	G	G	G	G	G	G	G	G	G	G
chr1	44243722	SNV	C	0	33	1	1	A	A	A	A	A	A	A	A	A	A	A	A	A	A	A	A	A	A	A	A	A	A	A	A	A	A	A	A	A	A	A	A	A
chr1	44247401	SNV	T	0	33	1	1	G	G	G	G	G	G	G	G	G	G	G	G	G	G	G	G	G	G	G	G	G	G	G	G	G	G	G	G	G	G	G	G	G
chr1	44413561	SNV	C	0	33	1	1	T	T	T	T	T	T	T	T	T	T	T	T	T	T	T	T	T	T	T	T	T	T	T	T	T	T	T	T	T	T	T	T	T
chr1	44414257	SNV	T	0	33	1	1	C	C	C	C	C	C	C	C	C	C	C	C	C	C	C	C	C	C	C	C	C	C	C	C	C	C	C	C	C	C	C	C	C
chr1	44475199	SNV	T	0	33	1	1	C	C	C	C	C	C	C	C	C	C	C	C	C	C	C	C	C	C	C	C	C	C	C	C	C	C	C	C	C	C	C	C	C
chr1	44512469	SNV	T	0	33	1	1	G	G	G	G	G	G	A	G	G	G	G	G	G	G	G	G	A	G	G	G	G	G	G	G	G	G	G	G	G	G	G	G	A
chr1	44556297	SNV	G	0	33	1	1	T	T	T	T	T	T	T	T	T	T	T	T	T	T	T	T	T	T	T	T	T	T	T	T	T	T	T	T	T	T	T	T	T
chr1	44560714	SNV	A	0	33	1	1	T	T	T	T	T	T	T	T	T	T	T	T	T	T	T	T	T	T	T	T	T	T	T	T	T	T	T	T	T	T	T	T	T
chr1	44608541	SNV	G	0	33	1	1	A	A	A	A	A	A	A	A	A	A	A	A	A	A	A	A	A	A	A	A	A	A	A	A	A	A	A	A	A	A	A	A	A
chr1	44608552	SNV	T	0	33	1	1	A	A	A	A	A	A	A	A	A	A	A	A	A	A	A	A	A	A	A	A	A	A	A	A	A	A	A	A	A	A	A	A	A
chr1	44621032	SNV	A	0	33	1	1	G	G	G	G	G	G	G	G	G	G	G	G	G	G	G	G	G	G	G	G	G	G	G	G	G	G	G	G	G	G	G	G	G
chr1	44630618	SNV	A	0	33	1	1	G	G	G	G	G	G	G	G	G	G	G	G	G	G	G	G	G	G	G	G	G	G	G	G	G	G	G	G	G	G	G	G	G
chr1	44630973	SNV	T	0	33	1	1	G	G	G	G	G	G	G	G	G	G	G	G	G	G	G	G	G	G	G	G	G	G	G	G	G	G	G	G	G	G	G	G	G
chr1	44631077	SNV	C	0	33	1	1	T	T	T	T	T	T	T	T	T	T	T	T	T	T	T	T	T	T	T	T	T	T	T	T	T	T	T	T	T	T	T	T	T
chr1	44632776	SNV	G	0	33	1	1	C	C	C	C	C	C	C	C	C	C	C	C	C	C	C	C	C	C	C	C	C	C	C	C	C	C	C	C	C	C	C	C	C
chr1	44641709	SNV	A	0	33	1	1	G	G	G	G	G	G	G	G	G	G	G	G	G	G	G	G	G	G	G	G	G	G	G	G	G	G	G	G	G	G	G	G	G
chr1	44641918	SNV	C	0	33	1	1	T	T	T	T	T	T	T	T	T	T	T	T	T	T	T	T	T	T	T	T	T	T	T	T	T	T	T	T	T	T	T	T	T
chr1	44643634	SNV	A	0	33	1	1	T	T	T	T	T	T	T	T	T	T	T	T	T	T	T	T	T	T	T	T	T	T	T	T	T	T	T	T	T	T	T	T	T
chr1	44646427	SNV	T	0	33	1	1	C	C	C	C	C	C	C	C	C	C	C	C	C	C	C	C	C	C	C	C	C	C	C	C	C	C	C	C	C	C	C	C	C
chr1	44647689	SNV	T	0	33	1	1	C	C	C	C	C	C	C	C	C	C	C	C	C	C	C	C	C	C	C	C	C	C	C	C	C	C	C	C	C	C	C	C	C
chr1	44682020	SNV	G	0	33	1	1	C	C	C	C	C	C	C	C	C	C	C	C	C	C	C	C	C	C	C	C	C	C	C	C	C	C	C	C	C	C	C	C	C
chr1	44686341	DEL	.	0	33	1	2	TA	TA	TA	TA	TA	TA	TA	TA	TA	TA	TA	TA	TA	TA	TA	TA	TA	TA	TA	TA	TA	TA	TA	TA	TA	TA	TA	TA	TA	TA	TA	TA	TA
chr1	44686384	SNV	A	0	33	1	1	G	G	G	G	G	G	G	G	G	G	G	G	G	G	G	G	G	G	G	G	G	G	G	G	G	G	G	G	G	G	G	G	G
chr1	44686919	SNV	A	0	33	1	1	C	C	C	C	C	C	C	C	C	C	C	C	C	C	C	C	C	C	C	C	C	C	C	C	C	C	C	C	C	C	C	C	C
chr1	44687608	SNV	A	0	33	1	1	C	C	C	C	C	C	C	C	C	C	C	C	C	C	C	C	C	C	C	C	C	C	C	C	C	C	C	C	C	C	C	C	C
chr1	44689614	SNV	A	0	33	1	1	G	G	G	G	G	G	G	G	G	G	G	G	G	G	G	G	G	G	G	G	G	G	G	G	G	G	G	G	G	G	G	G	G
chr1	44689686	SNV	T	0	33	1	1	C	C	C	C	C	C	C	C	C	C	C	C	C	C	C	C	C	C	C	C	C	C	C	C	C	C	C	C	C	C	C	C	C
chr1	44689736	SNV	C	0	33	1	1	T	T	T	T	T	T	T	T	T	T	T	T	T	T	T	T	T	T	T	T	T	T	T	T	T	T	T	T	T	T	T	T	T
chr1	44689996	SNV	T	0	33	1	1	C	C	C	C	C	C	C	C	C	C	C	C	C	C	C	C	C	C	C	C	C	C	C	C	C	C	C	C	C	C	C	C	C
chr1	44690075	SNV	A	0	33	1	1	G	G	G	G	G	G	G	G	G	G	G	G	G	G	G	G	G	G	G	G	G	G	G	G	G	G	G	G	G	G	G	G	G
chr1	44690104	SNV	A	0	33	1	1	G	G	G	G	G	G	G	G	G	G	G	G	G	G	G	G	G	G	G	G	G	G	G	G	G	G	G	G	G	G	G	G	G
chr1	44690240	SNV	G	0	33	1	1	A	A	A	A	A	A	A	A	A	A	A	A	A	A	A	A	A	A	A	A	A	A	A	A	A	A	A	A	A	A	A	A	A
chr1	44690300	SNV	G	0	33	1	1	T	T	T	T	T	T	T	T	T	T	T	T	T	T	T	T	T	T	T	T	T	T	T	T	T	T	T	T	T	T	T	T	T
chr1	44690403	SNV	T	0	33	1	1	C	C	C	C	C	C	C	C	C	C	C	C	C	C	C	C	C	C	C	C	C	C	C	C	C	C	C	C	C	C	C	C	C
chr1	44690483	SNV	G	0	33	1	1	A	A	A	A	A	A	A	A	A	A	A	A	A	A	A	A	A	A	A	A	A	A	A	A	A	A	A	A	A	A	A	A	A
chr1	44702069	SNV	C	0	33	1	1	A	A	A	A	A	A	A	A	A	A	A	A	A	A	A	A	A	A	A	A	A	A	A	A	A	A	A	A	A	A	A	A	A
chr1	44738821	SNV	A	0	32	1	1	G	G	G	G	G	G	G	G	G	G	G	G	G	G	G	G	G	G	G	G	G	G	G	G	G	G	G	G	G	G	.	G	G
chr1	44755629	SNV	A	0	31	2	1	T	T	T	T	T	.	T	T	T	T	T	TT	T	T	T	T	T	T	T	T	T	T	T	T	T	T	T	T	T	T	.	T	T
chr1	44799269	SNV	A	0	33	1	1	C	C	C	C	C	C	C	C	C	C	C	C	C	C	C	C	C	C	C	C	C	C	C	C	C	C	C	C	C	C	C	C	C
chr1	44837151	SNV	T	0	33	1	1	G	G	G	G	G	G	G	G	G	G	G	G	G	G	G	G	G	G	G	G	G	G	G	G	G	G	G	G	G	G	G	G	G
chr1	44838473	SNV	G	0	33	1	1	T	T	T	T	T	T	T	T	T	T	T	T	T	T	T	T	T	T	T	T	T	T	T	T	T	T	T	T	T	T	T	T	T
chr1	44842754	SNV	T	0	33	1	1	G	G	G	G	G	G	G	G	G	G	G	G	G	G	G	G	G	G	G	G	G	G	G	G	G	G	G	G	G	G	G	G	G
chr1	44842772	SNV	T	0	33	1	1	G	G	G	G	G	G	G	G	G	G	G	G	G	G	G	G	G	G	G	G	G	G	G	G	G	G	G	G	G	G	G	G	G
chr1	44851139	SNV	G	0	33	1	1	T	T	T	T	T	T	T	T	T	T	T	T	T	T	T	T	T	T	T	T	T	T	T	T	T	T	T	T	T	T	T	T	T
chr1	44864424	SNV	A	0	33	2	1	T	T	T	T	T	T	T	T	T	T	T	T	T	T	T	T	T	T	T	T	T	T	T	T	T	TT	T	T	T	T	T	T	T
chr1	44880908	SNV	C	0	33	1	1	A	A	A	A	A	A	A	A	A	A	A	A	A	A	A	A	A	A	A	A	A	A	A	A	A	A	A	A	A	A	A	A	A
chr1	44887076	SNV	C	0	33	1	1	A	A	A	A	A	A	A	A	A	A	A	A	A	A	A	A	A	A	A	A	A	A	A	A	A	A	A	A	A	A	A	A	A
chr1	44923712	SNV	C	0	33	1	1	T	T	T	T	T	T	T	T	T	T	T	T	T	T	T	T	T	T	T	T	T	T	T	T	T	T	T	T	T	T	T	T	T
chr1	44927624	SNV	T	0	33	1	1	A	A	A	A	A	A	A	A	A	A	A	A	A	A	A	A	A	A	A	A	A	A	A	A	A	A	A	A	A	A	A	A	A
chr1	44929147	SNV	C	0	33	1	1	T	T	T	T	T	T	T	T	T	T	T	T	T	T	T	T	T	T	T	T	T	T	T	T	T	T	T	T	T	T	T	T	T
chr1	44934636	SNV	A	0	33	1	1	C	C	C	C	C	C	C	C	C	C	C	C	C	C	C	C	C	C	C	C	C	C	C	C	C	C	C	C	C	C	C	C	C
chr1	44950352	SNV	A	0	33	1	1	G	G	G	G	G	G	G	G	G	G	G	G	G	G	G	G	G	G	G	G	G	G	G	G	G	G	G	G	G	G	G	G	G
chr1	44952084	SNV	T	0	33	1	1	C	C	C	C	C	C	C	C	C	C	C	C	C	C	C	C	C	C	C	C	C	C	C	C	C	C	C	C	C	C	C	C	C
chr1	44954087	SNV	T	0	33	1	1	C	C	C	C	C	C	C	C	C	C	C	C	C	C	C	C	C	C	C	C	C	C	C	C	C	C	C	C	C	C	C	C	C
chr1	44954518	SNV	C	0	33	1	1	A	A	A	A	A	A	A	A	A	A	A	A	A	A	A	A	A	A	A	A	A	A	A	A	A	A	A	A	A	A	A	A	A
chr1	44968869	SNV	A	0	33	1	1	G	G	G	G	G	G	G	G	G	G	G	G	G	G	G	G	G	G	G	G	G	G	G	G	G	G	G	G	G	G	G	G	G
chr1	44969310	SNV	A	0	33	1	1	G	G	G	G	G	G	G	G	G	G	G	G	G	G	G	G	G	G	G	G	G	G	G	G	G	G	G	G	G	G	G	G	G
chr1	44969434	SNV	G	0	33	1	1	T	T	T	T	T	T	T	T	T	T	T	T	T	T	T	T	T	T	T	T	T	T	T	T	T	T	T	T	T	T	T	T	T
chr1	44970187	SNV	A	0	33	1	1	G	G	G	G	G	G	G	G	G	G	G	G	G	G	G	G	G	G	G	G	G	G	G	G	G	G	G	G	G	G	G	G	G
chr1	44970506	SNV	G	0	33	1	1	A	A	A	A	A	A	A	A	A	A	A	A	A	A	A	A	A	A	A	A	A	A	A	A	A	A	A	A	A	A	A	A	A
chr1	44970744	SNV	T	0	33	1	1	C	C	C	C	C	C	C	C	C	C	C	C	C	C	C	C	C	C	C	C	C	C	C	C	C	C	C	C	C	C	C	C	C
chr1	44971988	SNV	C	0	33	1	1	G	G	G	G	G	G	G	G	G	G	G	G	G	G	G	G	G	G	G	G	G	G	G	G	G	G	G	G	G	G	G	G	G
chr1	44973535	SNV	T	0	33	1	1	G	G	G	G	G	G	G	G	G	G	G	G	G	G	G	G	G	G	G	G	G	G	G	G	G	G	G	G	G	G	G	G	G
chr1	44974788	SNV	T	0	33	1	1	C	C	C	C	C	C	C	C	C	C	C	C	C	C	C	C	C	C	C	C	C	C	C	C	C	C	C	C	C	C	C	C	C
chr1	44977302	SNV	T	0	33	1	1	A	A	A	A	A	A	A	A	A	A	A	A	A	A	A	A	A	A	A	A	A	A	A	A	A	A	A	A	A	A	A	A	A
chr1	44978046	SNV	T	0	33	1	1	C	C	C	C	C	C	C	C	C	C	C	C	C	C	C	C	C	C	C	C	C	C	C	C	C	C	C	C	C	C	C	C	C
chr1	44991075	SNV	A	0	33	1	1	C	C	C	C	C	C	C	C	C	C	C	C	C	C	C	C	C	C	C	C	C	C	C	C	C	C	C	C	C	C	C	C	C
chr1	45042867	SNV	A	0	33	1	1	G	G	G	G	G	G	G	G	G	G	G	G	G	G	G	G	G	G	G	G	G	G	G	G	G	G	G	G	G	G	G	G	G
chr1	45043791	SNV	A	0	33	2	1	C	C	C	C	C	C	C	C	C	C	C	CC	C	C	C	C	C	C	C	C	C	C	C	C	C	C	C	C	C	C	C	C	C
chr1	45045493	SNV	A	0	33	2	1	C	C	C	C	C	C	C	C	C	C	C	CC	C	C	C	C	C	C	C	C	C	C	C	C	C	C	C	C	C	C	C	C	C
chr1	45088311	SNV	A	0	33	1	1	G	G	G	G	G	G	G	G	G	G	G	G	G	G	G	G	G	G	G	G	G	G	G	G	G	G	G	G	G	G	G	G	G
chr1	45100107	SNV	A	0	33	1	1	C	C	C	C	C	C	C	C	C	C	C	C	C	C	C	C	C	C	C	C	C	C	C	C	C	C	C	C	C	C	C	C	C
chr1	118477770	SNV	G	0	33	1	1	A	A	A	A	A	A	A	A	A	A	A	A	A	A	A	A	A	A	A	A	A	A	A	A	A	A	A	A	A	A	A	A	A
chr1	118478605	SNV	G	0	33	1	1	A	A	A	A	A	A	A	A	A	A	A	A	A	A	A	A	A	A	A	A	A	A	A	A	A	A	A	A	A	A	A	A	A
chr1	118478930	SNV	A	0	33	1	1	G	G	G	G	G	G	G	G	G	G	G	G	G	G	G	G	G	G	G	G	G	G	G	G	G	G	G	G	G	G	G	G	G
chr1	118480523	SNV	G	0	33	1	1	A	A	A	A	A	A	A	A	A	A	A	A	A	A	A	A	A	A	A	A	A	A	A	A	A	A	A	A	A	A	A	A	A
chr1	118486998	SNV	C	0	33	1	1	A	A	A	A	A	A	A	A	A	A	A	A	A	A	A	A	A	A	A	A	A	A	A	A	A	A	A	A	A	A	A	A	A
chr1	118497266	SNV	T	0	33	1	1	C	C	C	C	C	C	C	C	C	C	C	C	C	C	C	C	C	C	C	C	C	C	C	C	C	C	C	C	C	C	C	C	C
chr1	118558866	SNV	A	0	33	1	1	G	G	G	G	G	G	G	G	G	G	G	G	G	G	G	G	G	G	G	G	G	G	G	G	G	G	G	G	G	G	G	G	G
chr1	118560724	SNV	C	0	33	1	1	A	A	A	A	A	A	A	A	A	A	A	A	A	A	A	A	A	A	A	A	A	A	A	A	A	A	A	A	A	A	A	A	A
chr1	118728191	SNV	A	0	33	1	1	T	T	T	T	T	T	T	T	T	T	T	T	T	T	T	T	T	T	T	T	T	T	T	T	T	T	T	T	T	T	T	T	T
chr1	118762141	SNV	T	0	33	1	1	A	A	A	A	A	A	A	A	A	A	A	A	A	A	A	A	A	A	A	A	A	A	A	A	A	A	A	A	A	A	A	A	A
chr1	118788717	SNV	C	0	33	1	1	A	A	A	A	A	A	A	A	A	A	A	A	A	A	A	A	A	A	A	A	A	A	A	A	A	A	A	A	A	A	A	A	A
chr1	118797317	SNV	G	0	33	1	1	A	A	A	A	A	A	A	A	A	A	A	A	A	A	A	A	A	A	A	A	A	A	A	A	A	A	A	A	A	A	A	A	A
chr1	118811329	SNV	C	0	33	1	1	T	T	T	T	T	T	T	T	T	T	T	T	T	T	T	T	T	T	T	T	T	T	T	T	T	T	T	T	T	T	T	T	T
chr1	143957609	SNV	A	0	31	1	1	G	G	G	G	G	G	G	G	G	G	G	G	G	G	.	G	G	G	G	G	G	G	G	.	G	G	G	G	G	G	G	G	G
chr1	143957779	SNV	C	0	31	1	1	T	T	T	T	T	T	T	T	T	T	T	T	T	T	.	T	T	T	T	T	T	T	T	.	T	T	T	T	T	T	T	T	T
chr1	143957784	SNV	C	0	31	1	1	T	T	T	T	T	T	T	T	T	T	T	T	T	T	.	T	T	T	T	T	T	T	T	.	T	T	T	T	T	T	T	T	T
chr1	143957794	SNV	C	0	31	1	1	T	T	T	T	T	T	T	T	T	T	T	T	T	T	.	T	T	T	T	T	T	T	T	.	T	T	T	T	T	T	T	T	T
chr1	143957796	SNV	A	0	31	1	1	T	T	T	T	T	T	T	T	T	T	T	T	T	T	.	T	T	T	C	T	T	T	T	.	T	C	T	T	T	T	T	T	T
chr1	143986179	SNV	C	0	33	1	1	A	A	A	A	A	A	A	A	A	A	A	A	A	A	A	A	A	A	A	A	A	A	A	A	A	A	A	A	A	A	A	A	A
chr1	143998206	SNV	A	0	33	1	1	C	C	C	C	C	C	C	C	C	C	C	C	C	C	C	C	C	C	C	C	C	C	C	C	C	C	C	C	C	C	C	C	C
chr1	144026169	SNV	G	0	33	1	1	T	T	T	T	T	T	T	T	T	T	T	T	T	T	T	T	T	T	T	T	T	T	T	T	T	T	T	T	T	T	T	T	T
chr1	144042123	SNV	C	0	32	1	1	A	A	A	A	A	A	A	A	A	A	A	A	A	A	A	A	A	A	A	A	A	A	A	A	A	A	A	A	A	A	.	A	A
chr1	144329805	SNV	C	0	33	1	1	A	A	A	A	A	A	A	A	A	A	A	A	A	A	A	A	A	A	A	A	A	A	A	A	A	A	A	A	A	A	A	A	A
chr1	144411486	SNV	T	0	30	1	1	C	C	C	C	C	C	C	C	C	C	C	C	C	C	C	C	C	.	C	C	C	C	C	C	C	.	C	.	C	C	C	C	C
chr1	144539609	SNV	A	0	32	1	1	C	C	C	C	C	C	C	C	C	C	C	C	C	C	C	C	C	C	C	C	C	C	C	C	C	.	C	C	C	C	C	C	C
chr1	144617096	SNV	G	0	33	1	1	C	C	C	C	C	C	C	C	C	C	C	C	C	C	C	C	C	C	C	C	C	C	C	C	C	C	C	C	C	C	C	C	C
chr1	144618760	SNV	A	0	33	1	1	G	G	G	G	G	G	G	G	G	G	G	G	G	G	G	G	G	G	G	G	G	G	G	G	G	G	G	G	G	G	G	G	G
chr1	144621514	SNV	T	0	33	1	1	A	A	A	A	A	A	A	A	A	A	A	A	A	A	A	A	A	A	A	A	A	A	A	A	A	A	A	A	A	A	A	A	A
chr1	144624631	SNV	T	0	33	1	1	C	C	C	C	C	C	C	C	C	C	C	C	C	C	C	C	C	C	C	C	C	C	C	C	C	C	C	C	C	C	C	C	C
chr1	144625246	SNV	A	0	33	1	1	C	C	C	C	C	C	C	C	C	C	C	C	C	C	C	C	C	C	C	C	C	C	C	C	C	C	C	C	C	C	C	C	C
chr1	144625900	SNV	T	0	33	1	1	C	C	C	C	C	C	C	C	C	C	C	C	C	C	C	C	C	C	C	C	C	C	C	C	C	C	C	C	C	C	C	C	C
chr1	144626530	SNV	G	0	33	1	1	A	A	A	A	A	A	A	A	A	A	A	A	A	A	A	A	A	A	A	A	A	A	A	A	A	A	A	A	A	A	A	A	A
chr1	144627409	SNV	T	0	33	1	1	C	C	C	C	C	C	C	C	C	C	C	C	C	C	C	C	C	C	C	C	C	C	C	C	C	C	C	C	C	C	C	C	C
chr1	144635439	SNV	C	0	33	1	1	T	T	T	T	T	T	T	T	T	T	T	T	T	T	T	T	T	T	T	T	T	T	T	T	T	T	T	T	T	T	T	T	T
chr1	144635440	SNV	G	0	33	1	1	T	T	T	T	T	T	T	T	T	T	T	T	T	T	T	T	T	T	T	T	T	T	T	T	T	T	T	T	T	T	T	T	T
chr1	144657336	SNV	T	0	32	1	1	C	C	C	C	C	C	C	C	C	C	C	C	C	C	C	C	C	C	C	C	C	C	C	C	C	C	C	.	C	C	C	C	C
chr1	144657340	SNV	A	0	32	1	1	T	T	T	T	T	T	T	T	T	T	T	T	T	T	T	T	T	T	T	T	T	T	T	T	T	T	T	.	T	T	T	T	T
chr1	144657406	SNV	A	0	32	1	1	G	G	G	G	G	G	G	G	G	G	G	G	G	G	G	G	G	G	G	G	G	G	G	G	G	G	G	.	G	G	G	G	G
chr1	144659969	SNV	T	0	33	1	1	G	G	G	G	G	G	G	G	G	G	G	G	G	G	G	G	G	G	G	G	G	G	G	G	G	G	G	G	G	G	G	G	A
chr1	144662080	SNV	G	0	33	1	1	T	T	T	T	T	T	T	T	T	T	T	T	T	T	T	T	T	T	T	T	T	T	T	T	T	T	T	T	T	T	T	T	T
chr1	144665502	SNV	A	0	31	1	1	T	T	T	T	T	T	T	T	T	T	T	T	T	T	T	T	T	-	-	T	T	T	T	T	T	T	T	T	T	T	T	T	T
chr1	144667813	SNV	C	0	33	1	1	T	T	T	T	T	T	T	T	T	T	T	T	T	T	T	T	T	T	T	T	T	T	T	T	T	T	T	T	T	T	T	T	T
chr1	144672636	SNV	T	0	33	1	1	A	A	A	A	A	A	A	A	A	A	A	A	A	A	A	A	A	A	A	A	A	A	A	A	A	A	A	A	A	A	A	A	A
chr1	144674541	SNV	G	0	33	1	1	A	A	A	A	A	A	A	A	A	A	A	A	A	A	A	A	A	A	A	A	A	A	A	A	A	A	A	A	A	A	A	A	A
chr1	144675172	SNV	A	0	33	1	1	T	T	T	T	T	T	T	T	T	T	T	T	T	T	T	T	T	T	T	T	T	T	T	T	T	T	T	T	T	T	T	T	T
chr1	144722428	SNV	C	0	32	1	1	T	T	T	T	T	T	T	T	T	T	T	T	T	T	T	T	T	T	T	T	T	T	T	T	T	.	T	T	T	T	T	T	T
chr1	144726629	SNV	G	0	32	1	1	A	A	A	A	A	A	A	A	A	A	A	A	A	A	A	A	A	A	A	A	A	A	A	A	A	.	A	A	A	A	A	A	A
chr1	144727422	SNV	T	0	32	1	1	C	C	C	C	C	C	C	C	C	C	C	C	C	C	C	C	C	C	C	C	C	C	C	C	C	.	C	C	C	C	C	C	C
chr1	144730495	SNV	T	0	31	1	1	C	C	C	C	C	C	C	C	C	C	C	C	C	C	C	C	C	C	C	C	C	C	-	C	C	.	C	C	C	C	C	C	C
chr1	144732838	SNV	A	0	32	1	1	C	C	C	C	C	C	C	C	C	C	C	C	C	C	C	C	C	C	C	C	C	C	C	C	C	.	C	C	C	C	C	C	C
chr1	144732866	SNV	G	0	32	1	1	A	A	A	A	A	A	A	A	A	A	A	A	A	A	A	A	A	A	A	A	A	A	A	A	A	.	A	A	A	A	A	A	A
chr1	144739291	SNV	A	0	32	1	1	C	C	C	C	C	C	C	C	C	C	C	C	C	C	C	C	C	C	C	C	C	C	C	C	C	.	C	C	C	C	C	C	C
chr1	144740974	SNV	A	0	32	1	1	G	G	G	G	G	G	G	G	G	G	G	G	G	G	G	G	G	G	G	G	G	G	G	G	G	.	G	G	G	G	G	G	G
chr1	144749010	SNV	T	0	32	1	1	C	C	C	C	C	C	C	C	C	C	C	C	C	C	C	C	C	C	C	C	C	C	C	C	C	.	C	C	C	C	C	C	C
chr1	144749642	SNV	A	0	32	1	1	G	G	G	G	G	G	G	G	G	G	G	G	G	G	G	G	G	G	G	G	G	G	G	G	G	.	G	G	G	G	G	G	G
chr1	144750013	SNV	G	0	32	1	1	A	A	A	A	A	A	A	A	A	A	A	A	A	A	A	A	A	A	A	A	A	A	A	A	A	.	A	A	A	A	A	A	A
chr1	144752798	SNV	T	0	32	1	1	C	C	C	C	C	C	C	C	C	C	C	C	C	C	C	C	C	C	C	C	C	C	C	C	C	.	C	C	C	C	C	C	C
chr1	144753160	SNV	T	0	32	1	1	C	C	C	C	C	C	C	C	C	C	C	C	C	C	C	C	C	C	C	C	C	C	C	C	C	.	C	C	C	C	C	C	C
chr1	144753207	SNV	A	0	32	1	1	G	G	G	G	G	G	G	G	G	G	G	G	G	G	G	G	G	G	G	G	G	G	G	G	G	.	G	G	G	G	G	G	G
chr1	144753211	SNV	C	0	32	1	1	T	T	T	T	T	T	T	T	T	T	T	T	T	T	T	T	T	T	T	T	T	T	T	T	T	.	T	T	T	T	T	T	T
chr1	144753234	SNV	T	0	32	1	1	C	C	C	C	C	C	C	C	C	C	C	C	C	C	C	C	C	C	C	C	C	C	C	C	C	.	C	C	C	C	C	C	C
chr1	144753291	SNV	G	0	32	1	1	A	A	A	A	A	A	A	A	A	A	A	A	A	A	A	A	A	A	A	A	A	A	A	A	A	.	A	A	A	A	A	A	A
chr1	144753402	SNV	A	0	32	1	1	T	T	T	T	T	T	T	T	T	T	T	T	T	T	T	T	T	T	T	T	T	T	T	T	T	.	T	T	T	T	T	T	T
chr1	144754454	SNV	G	0	32	1	1	A	A	A	A	A	A	A	A	A	A	A	A	A	A	A	A	A	A	A	A	A	A	A	A	A	.	A	A	A	A	A	A	A
chr1	144755042	SNV	G	0	32	1	1	A	A	A	A	A	A	A	A	A	A	A	A	A	A	A	A	A	A	A	A	A	A	A	A	A	.	A	A	A	A	A	A	A
chr1	144766973	DEL	.	0	32	1	7	CCTTCTG	CCTTCTG	CCTTCTG	CCTTCTG	CCTTCTG	CCTTCTG	CCTTCTG	CCTTCTG	CCTTCTG	CCTTCTG	CCTTCTG	CCTTCTG	CCTTCTG	CCTTCTG	CCTTCTG	CCTTCTG	CCTTCTG	CCTTCTG	CCTTCTG	CCTTCTG	CCTTCTG	CCTTCTG	CCTTCTG	CCTTCTG	CCTTCTG	.	CCTTCTG	CCTTCTG	CCTTCTG	CCTTCTG	CCTTCTG	CCTTCTG	CCTTCTG
chr1	144767682	SNV	T	0	32	1	1	C	C	C	C	C	C	C	C	C	C	C	C	C	C	C	C	C	C	C	C	C	C	C	C	C	.	C	C	C	C	C	C	C
chr1	144767693	SNV	A	0	32	1	1	G	G	G	G	G	G	G	G	G	G	G	G	G	G	G	G	G	G	G	G	G	G	G	G	G	.	G	G	G	G	G	G	G
chr1	144769937	SNV	A	0	32	1	1	G	G	G	G	G	G	G	G	G	G	G	G	G	G	G	G	G	G	G	G	G	G	G	G	G	.	G	G	G	G	G	G	G
chr1	144770504	SNV	G	0	32	1	1	A	A	A	A	A	A	A	A	A	A	A	A	A	A	A	A	A	A	A	A	A	A	A	A	A	.	A	A	A	A	A	A	A
chr1	144790930	SNV	G	0	33	1	1	A	A	A	A	A	A	A	A	A	A	A	A	A	A	A	A	A	A	A	A	A	A	A	A	A	A	A	A	A	A	A	A	A
chr1	144809272	SNV	C	0	33	1	1	A	A	A	A	A	A	A	A	A	A	A	A	A	A	A	A	A	A	A	A	A	A	A	A	A	A	A	A	A	A	A	A	A
chr1	161526154	SNV	A	0	32	1	1	T	T	T	T	T	T	T	T	T	T	T	T	T	T	T	.	T	T	T	T	T	T	T	T	T	T	T	T	T	T	T	T	T
chr1	161556633	SNV	T	0	31	1	1	A	A	A	A	A	A	-	A	A	A	A	A	A	A	A	.	A	A	A	A	A	A	A	A	A	A	A	A	A	A	A	A	A
chr1	161596958	SNV	A	0	32	1	1	C	C	C	C	C	C	C	C	C	C	C	C	C	C	C	.	C	C	C	C	C	C	C	C	C	C	C	C	C	C	C	C	C
chr1	161596959	SNV	G	0	32	1	1	T	T	T	T	T	T	T	T	T	T	T	T	T	T	T	.	T	T	T	T	T	T	T	T	T	T	T	T	T	T	T	T	T
chr1	161606527	SNV	T	0	32	1	1	G	G	G	G	G	G	G	G	G	G	G	G	G	G	G	.	G	G	G	G	G	G	G	G	G	G	G	G	G	G	G	G	G
chr1	161618222	SNV	C	0	32	1	1	A	A	A	A	A	A	A	A	A	A	A	A	A	A	A	.	A	A	A	A	A	A	A	A	A	A	A	A	A	A	A	A	A
chr1	161632759	SNV	C	0	32	1	1	A	A	A	A	A	A	A	A	A	A	A	A	A	A	A	.	A	A	A	A	A	A	A	A	A	A	A	A	A	A	A	A	A
chr1	161643476	SNV	G	0	32	1	1	C	C	C	C	C	C	C	C	C	C	C	C	C	C	C	.	C	C	C	C	C	C	C	C	C	C	C	C	C	C	C	C	C
chr1	161664699	SNV	C	0	32	1	1	A	A	A	A	A	A	A	A	A	A	A	A	A	A	A	.	A	A	A	A	A	A	A	A	A	A	A	A	A	A	A	A	A
chr1	161685349	SNV	A	0	32	1	1	C	C	C	C	C	C	C	C	C	C	C	C	C	C	C	.	C	C	C	C	C	C	C	C	C	C	C	C	C	C	C	C	C
chr1	161688189	SNV	G	0	32	1	1	T	T	T	T	T	T	T	T	T	T	T	T	T	T	T	.	T	T	T	T	T	T	T	T	T	T	T	T	T	T	T	T	T
chr1	161714075	SNV	T	0	32	1	1	G	G	G	G	G	G	G	G	G	G	G	G	G	G	G	.	G	G	G	G	G	G	G	G	G	G	G	G	G	G	G	G	G
chr1	161744912	SNV	G	0	32	1	1	A	A	A	A	A	A	A	A	A	A	A	A	A	A	A	.	A	A	A	A	A	A	A	A	A	A	A	A	A	A	A	A	A
chr1	161746077	SNV	G	0	31	1	1	T	.	T	T	T	T	T	T	T	T	T	T	T	T	T	.	T	T	T	T	T	T	T	T	T	T	T	T	T	T	T	T	T
chr1	161747798	SNV	G	0	31	1	1	T	.	T	T	T	T	T	T	T	T	T	T	T	T	T	.	T	T	T	T	T	T	T	T	T	T	T	T	T	T	T	T	T
chr1	161752549	SNV	A	0	32	1	1	C	C	C	C	C	C	C	C	C	C	C	C	C	C	C	.	C	C	C	C	C	C	C	C	C	C	C	C	C	C	C	C	C
chr1	161771068	SNV	G	0	32	1	1	T	T	T	T	T	T	T	T	T	T	T	T	T	T	T	.	T	T	T	T	T	T	T	T	T	T	T	T	T	T	T	T	T
chr1	161799598	SNV	C	0	32	1	1	A	A	A	A	A	A	A	A	A	A	A	A	A	A	A	.	A	A	A	A	A	A	A	A	A	A	A	A	A	A	A	A	A
chr1	161812205	SNV	G	0	32	1	1	T	T	T	T	T	T	T	T	T	T	T	T	T	T	T	.	T	T	T	T	T	T	T	T	T	T	T	T	T	T	T	T	T
chr1	161824351	SNV	G	0	32	1	1	T	T	T	T	T	T	T	T	T	T	T	T	T	T	T	.	T	T	T	T	T	T	T	T	T	T	T	T	T	T	T	T	T
chr1	166703216	SNV	T	0	32	1	1	A	A	A	A	A	A	A	A	A	A	A	A	A	A	A	.	A	A	A	A	A	A	A	A	A	A	A	A	A	A	A	A	A
chr1	166737061	SNV	C	0	32	1	1	G	G	G	G	G	G	G	G	G	G	G	G	G	G	G	.	G	G	G	G	G	G	G	G	G	G	G	G	G	G	G	G	G
chr1	166777609	SNV	T	0	32	1	1	C	C	C	C	C	C	C	C	C	C	C	C	C	C	C	.	C	C	C	C	C	C	C	C	C	C	C	C	C	C	C	C	C
chr1	166779200	SNV	C	0	32	1	1	A	A	A	A	A	A	A	A	A	A	A	A	A	A	A	.	A	A	A	A	A	A	A	A	A	A	A	A	A	A	A	A	A
chr1	166909625	SNV	C	0	30	1	1	A	A	A	A	A	A	A	A	A	A	A	A	A	A	A	.	A	A	A	A	A	A	A	A	A	.	A	.	A	A	A	A	A
chr1	166923482	SNV	C	0	30	1	1	A	A	A	A	A	A	A	A	A	A	A	A	A	A	A	.	A	A	A	A	A	A	A	A	A	.	A	.	A	A	A	A	A
chr1	166928143	SNV	C	0	30	1	1	A	A	A	A	A	A	A	A	A	A	A	A	A	A	A	.	A	A	A	A	A	A	A	A	A	.	A	.	A	A	A	A	A
chr1	166969181	SNV	T	0	30	1	1	C	C	C	C	C	C	C	C	C	C	C	C	C	C	C	.	C	C	C	C	C	C	C	C	C	.	C	.	C	C	C	C	C
chr1	166972837	SNV	C	0	30	1	1	T	T	T	T	T	T	T	T	T	T	T	T	T	T	T	.	T	T	T	T	T	T	T	T	T	.	T	.	T	T	T	T	T
chr1	166977643	SNV	A	0	30	1	1	C	C	C	C	C	C	C	C	C	C	C	C	C	C	C	.	C	C	C	C	C	C	C	C	C	.	C	.	C	C	C	C	C
chr1	166978507	SNV	T	0	30	1	1	C	C	C	C	C	C	C	C	C	C	C	C	C	C	C	.	C	C	C	C	C	C	C	C	C	.	C	.	C	C	C	C	C
chr1	167003259	SNV	G	0	30	2	1	A	AA	A	A	A	A	A	A	A	A	A	A	A	A	A	.	A	A	A	A	A	A	A	A	A	.	A	.	A	A	A	A	A
chr1	192973062	SNV	G	0	32	2	1	T	T	T	T	T	T	T	T	T	T	T	T	T	T	T	T	T	T	T	TT	T	T	T	T	.	T	T	T	T	T	T	T	T
chr1	192993783	SNV	G	0	32	1	1	T	T	T	T	T	T	T	T	T	T	T	T	T	T	T	T	T	T	T	T	T	T	T	T	.	T	T	T	T	T	T	T	T
chr1	193016651	SNV	G	0	32	1	1	A	A	A	A	A	A	A	A	A	A	A	A	A	A	A	A	A	A	A	A	A	A	A	A	.	A	A	A	A	A	A	A	A
chr1	193025897	SNV	C	0	32	1	1	T	T	T	T	T	T	T	T	T	T	T	T	T	T	T	T	T	T	T	T	T	T	T	T	.	T	T	T	T	T	T	T	T
chr1	193028501	SNV	G	0	31	1	1	A	A	A	A	A	A	A	A	A	A	A	A	A	A	A	A	-	A	A	A	A	A	A	A	.	A	A	A	A	A	A	A	A
chr1	193031113	SNV	T	0	31	1	1	C	C	C	C	C	C	C	C	C	C	C	C	C	C	C	C	-	C	C	C	C	C	C	C	.	C	C	C	C	C	C	C	C
chr1	193034014	SNV	C	0	31	1	1	A	A	A	A	-	A	A	A	A	A	A	A	A	A	A	A	A	A	A	A	A	A	A	A	.	A	A	A	A	A	A	A	A
chr1	193035561	SNV	C	0	32	1	1	G	G	G	G	G	G	G	G	G	G	G	G	G	G	G	G	G	G	G	G	G	G	G	G	.	G	G	G	G	G	G	G	G
chr1	193039996	SNV	T	0	32	1	1	A	A	A	A	A	A	A	A	A	A	A	A	A	A	A	A	A	A	A	A	A	A	A	A	.	A	A	A	A	A	A	A	A
chr1	193041080	SNV	A	0	32	1	1	T	T	T	T	T	T	T	T	T	T	T	T	T	T	T	T	T	T	T	T	T	T	T	T	.	T	T	T	T	T	T	T	T
chr1	193044245	SNV	G	0	32	1	1	A	A	A	A	A	A	A	A	A	A	A	A	A	A	A	A	A	A	A	A	A	A	A	A	.	A	A	A	A	A	A	A	A
chr1	193044294	SNV	G	0	32	1	1	A	A	A	A	A	A	A	A	A	A	A	A	A	A	A	A	A	A	A	A	A	A	A	A	.	A	A	A	A	A	A	A	A
chr1	193044528	SNV	C	0	32	1	1	T	T	T	T	T	T	T	T	T	T	T	T	T	T	T	T	T	T	T	T	T	T	T	T	.	T	T	T	T	T	T	T	T
chr1	193044567	SNV	A	0	32	1	1	C	C	C	C	C	C	C	C	C	C	C	C	C	C	C	C	C	C	C	C	C	C	C	C	.	C	C	C	C	C	C	C	C
chr1	193044643	SNV	A	0	32	1	1	G	G	G	G	G	G	G	G	G	G	G	G	G	G	G	G	G	G	G	G	G	G	G	G	.	G	G	G	G	G	G	G	G
chr1	193046865	SNV	T	0	32	1	1	C	C	C	C	C	C	C	C	C	C	C	C	C	C	C	C	C	C	C	C	C	C	C	C	.	C	C	C	C	C	C	C	C
chr1	193051832	SNV	C	0	31	1	1	T	T	T	T	T	T	T	T	T	T	T	T	T	.	T	T	T	T	T	T	T	T	T	T	.	T	T	T	T	T	T	T	T
chr1	193055152	SNV	T	0	31	1	1	C	C	C	A	C	A	C	C	C	A	C	A	C	C	N	C	.	A	A	A	C	C	A	C	.	A	C	C	C	C	A	C	C
chr1	193056632	SNV	T	0	32	1	1	C	C	C	C	C	C	C	C	C	C	C	C	C	C	C	C	C	C	C	C	C	C	C	C	.	C	C	C	C	C	C	C	C
chr1	193061097	SNV	C	0	30	1	1	T	T	T	T	T	T	T	T	T	T	T	T	T	T	.	T	T	T	T	.	T	T	T	T	.	T	T	T	T	T	T	T	T
chr1	193062742	SNV	C	0	30	1	1	T	T	T	T	T	T	T	T	T	T	T	T	T	T	.	T	T	T	T	.	T	T	T	T	.	T	T	T	T	T	T	T	T
chr1	193069090	SNV	T	0	31	1	1	G	G	G	G	G	G	G	G	G	G	G	G	G	.	G	G	G	G	G	G	G	G	G	G	.	G	G	G	G	G	G	G	G
chr1	193071838	SNV	C	0	30	1	1	T	T	T	T	T	T	T	T	T	T	T	T	T	.	T	T	T	T	T	T	-	T	T	T	.	T	T	T	T	T	T	T	T
chr1	193074873	SNV	A	0	32	1	1	T	T	T	T	T	T	T	T	T	T	T	T	T	T	T	T	T	T	T	T	T	T	T	T	.	T	T	T	T	T	T	T	T
chr1	193077872	SNV	C	0	31	1	1	A	.	A	A	A	A	A	A	A	A	A	A	A	A	A	A	A	A	A	A	A	A	A	A	.	A	A	A	A	A	A	A	A
chr1	193099868	SNV	T	0	32	1	1	C	C	C	C	C	C	C	C	C	C	C	C	C	C	C	C	C	C	C	C	C	C	C	C	.	C	C	C	C	C	C	C	C
chr1	193161093	SNV	C	0	32	1	1	T	T	T	T	T	T	T	T	T	T	T	T	T	T	T	T	T	T	T	T	T	T	T	T	.	T	T	T	T	T	T	T	T
chr1	193172379	SNV	C	0	32	1	1	A	A	A	A	A	A	A	A	A	A	A	A	A	A	A	A	A	A	A	A	A	A	A	A	.	A	A	A	A	A	A	A	A
chr1	193233966	SNV	A	0	31	1	1	T	T	T	T	T	T	T	T	T	T	.	T	T	T	T	T	T	T	T	T	T	T	T	T	.	T	T	T	T	T	T	T	T
chr1	193323813	SNV	A	0	32	1	1	C	C	C	C	C	C	C	C	C	C	C	C	C	C	C	C	C	C	C	C	C	C	C	C	.	C	C	C	C	C	C	C	C
chr11	18051074	SNV	T	0	32	1	1	C	C	C	C	C	C	C	C	C	C	C	C	C	C	C	C	.	C	C	C	C	C	C	C	C	C	C	C	C	C	C	C	C
chr11	18051556	SNV	A	0	32	1	1	G	G	G	G	G	G	G	G	G	G	G	G	G	G	G	G	.	G	G	G	G	G	G	G	G	G	G	G	G	G	G	G	G
chr11	18053550	SNV	C	0	33	1	1	T	T	T	T	T	T	T	T	T	T	T	T	T	T	T	T	T	T	T	T	T	T	T	T	T	T	T	T	T	T	T	T	T
chr11	18063346	SNV	A	0	33	1	1	G	G	G	G	G	G	G	G	G	G	G	G	G	G	G	G	G	G	G	G	G	G	G	G	G	G	G	G	G	G	G	G	G
chr11	18104521	SNV	C	0	33	1	1	A	A	A	A	A	A	A	A	A	A	A	A	A	A	A	A	A	A	A	A	A	A	A	A	A	A	A	A	A	A	A	A	A
chr11	18119738	SNV	A	0	33	1	1	C	C	C	C	C	C	C	C	C	C	C	C	C	C	C	C	C	C	C	C	C	C	C	C	C	C	C	C	C	C	C	C	C
chr11	18120536	SNV	C	0	33	1	1	T	T	T	T	T	T	T	T	T	T	T	T	T	T	T	T	T	T	T	T	T	T	T	T	T	T	T	T	T	T	T	T	T
chr11	18157182	SNV	A	0	31	1	1	G	G	G	G	G	G	G	G	G	G	G	.	G	G	G	G	G	G	G	G	G	G	G	G	G	.	G	G	G	G	G	G	G
chr11	18157573	SNV	T	0	31	1	1	C	C	C	C	C	C	C	C	C	C	C	.	C	C	C	C	C	C	C	C	C	C	C	C	C	.	C	C	C	C	C	C	C
chr11	18162363	SNV	A	0	32	1	1	G	G	G	G	G	G	G	G	G	G	G	G	G	G	G	G	G	G	G	G	G	G	G	G	G	.	G	G	G	G	G	G	G
chr11	18249859	SNV	G	0	33	2	1	T	T	T	T	T	T	T	T	T	T	T	T	T	T	T	T	T	T	T	TT	T	T	T	T	T	T	T	T	T	T	T	T	T
chr11	18291779	SNV	A	0	33	1	1	G	G	G	G	G	G	G	G	G	G	G	G	G	G	G	G	G	G	G	G	G	G	G	G	G	G	G	G	G	G	G	G	G
chr11	18292463	SNV	T	0	33	1	1	C	C	C	C	C	C	C	C	C	C	C	C	C	C	C	C	C	C	C	C	C	C	C	C	C	C	C	C	C	C	C	C	C
chr11	18301450	SNV	A	0	33	1	1	G	G	G	G	G	G	G	G	G	G	G	G	G	G	G	G	G	G	G	G	G	G	G	G	G	G	G	G	G	G	G	G	G
chr11	18340620	SNV	G	0	33	1	1	T	T	T	T	T	T	T	T	T	T	T	T	T	T	T	T	T	T	T	T	T	T	T	T	T	T	T	T	T	T	T	T	T
chr11	18355744	SNV	G	0	33	1	1	A	A	A	A	A	A	A	A	A	A	A	A	A	A	A	A	A	A	A	A	A	A	A	A	A	A	A	A	A	A	A	A	A
chr11	18357474	SNV	C	0	33	1	1	T	T	T	T	T	T	T	T	T	T	T	T	T	T	T	T	T	T	T	T	T	T	T	T	T	T	T	T	T	T	T	T	T
chr11	18359978	SNV	A	0	33	1	1	G	G	G	G	G	G	G	G	G	G	G	G	G	G	G	G	G	G	G	G	G	G	G	G	G	G	G	G	G	G	G	G	G
chr11	18359994	SNV	T	0	33	1	1	C	C	C	C	C	C	C	C	C	C	C	C	C	C	C	C	C	C	C	C	C	C	C	C	C	C	C	C	C	C	C	C	C
chr11	18360069	SNV	C	0	33	1	1	G	G	G	G	G	G	G	G	G	G	G	G	G	G	G	G	G	G	G	G	G	G	G	G	G	G	G	G	G	G	G	G	G
chr11	18362309	SNV	A	0	33	1	1	G	G	G	G	G	G	G	G	G	G	G	G	G	G	G	G	G	G	G	G	G	G	G	G	G	G	G	G	G	G	G	G	G
chr11	18365226	SNV	G	0	33	1	1	A	A	A	A	A	A	A	A	A	A	A	A	A	A	A	A	A	A	A	A	A	A	A	A	A	A	A	A	A	A	A	A	A
chr11	18365555	SNV	T	0	33	1	1	C	C	C	C	C	C	C	C	C	C	C	C	C	C	C	C	C	C	C	C	C	C	C	C	C	C	C	C	C	C	C	C	C
chr11	18369808	SNV	A	0	33	1	1	G	G	G	G	G	G	G	G	G	G	G	G	G	G	G	G	G	G	G	G	G	G	G	G	G	G	G	G	G	G	G	G	G
chr11	18374643	SNV	G	0	33	1	1	A	A	A	A	A	A	A	A	A	A	A	A	A	A	A	A	A	A	A	A	A	A	A	A	A	A	A	A	A	A	A	A	A
chr11	18374673	SNV	T	0	33	1	1	C	C	C	C	C	C	C	C	C	C	C	C	C	C	C	C	C	C	C	C	C	C	C	C	C	C	C	C	C	C	C	C	C
chr11	18406055	SNV	A	0	33	1	1	G	G	G	G	G	G	G	G	G	G	G	G	G	G	G	G	G	G	G	G	G	G	G	G	G	G	G	G	G	G	G	G	G
chr11	18406244	SNV	T	0	33	1	1	C	C	C	C	C	C	C	C	C	C	C	C	C	C	C	C	C	C	C	C	C	C	C	C	C	C	C	C	C	C	C	C	C
chr11	18407635	SNV	C	0	33	1	1	T	T	T	T	T	T	T	T	T	T	T	T	T	T	T	T	T	T	T	T	T	T	T	T	T	T	T	T	T	T	T	T	T
chr11	18410099	SNV	A	0	33	1	1	T	T	T	T	T	T	T	T	T	T	T	T	T	T	T	T	T	T	T	T	T	T	T	T	T	T	T	T	T	T	T	T	T
chr11	18410358	SNV	C	0	33	1	1	A	A	A	A	A	A	A	A	A	A	A	A	A	A	A	A	A	A	A	A	A	A	A	A	A	A	A	A	A	A	A	A	A
chr11	18413032	SNV	A	0	33	1	1	G	G	G	G	G	G	G	G	G	G	G	G	G	G	G	G	G	G	G	G	G	G	G	G	G	G	G	G	G	G	G	G	G
chr11	18413379	SNV	T	0	33	1	1	C	C	C	C	C	C	C	C	C	C	C	C	C	C	C	C	C	C	C	C	C	C	C	C	C	C	C	C	C	C	C	C	C
chr11	18413544	SNV	T	0	33	1	1	C	C	C	C	C	C	C	C	C	C	C	C	C	C	C	C	C	C	C	C	C	C	C	C	C	C	C	C	C	C	C	C	C
chr11	18413545	SNV	C	0	33	1	1	A	A	A	A	A	A	A	A	A	A	A	A	A	A	A	A	A	A	A	A	A	A	A	A	A	A	A	A	A	A	A	A	A
chr12	12501423	SNV	A	0	33	1	1	C	C	C	C	C	C	C	C	C	C	C	C	C	C	C	C	C	C	C	C	C	C	C	C	C	C	C	C	C	C	C	C	C
chr12	12568510	SNV	T	0	31	1	1	A	A	A	A	A	A	A	A	A	A	A	.	A	A	A	A	A	A	A	A	A	A	A	A	A	-	A	A	A	A	A	A	A
chr12	12578615	SNV	A	0	33	1	1	G	G	G	G	G	G	G	G	G	G	G	G	G	G	G	G	G	G	G	G	G	G	G	G	G	G	G	G	G	G	G	G	G
chr12	12579857	SNV	A	0	33	1	1	G	G	G	G	G	G	G	G	G	G	G	G	G	G	G	G	G	G	G	G	G	G	G	G	G	G	G	G	G	G	G	G	G
chr12	12583134	SNV	A	0	33	1	1	G	G	G	G	G	G	G	G	G	G	G	G	G	G	G	G	G	G	G	G	G	G	G	G	G	G	G	G	G	G	G	G	G
chr12	12593766	SNV	C	0	33	1	1	A	A	A	A	A	A	A	A	A	A	A	A	A	A	A	A	A	A	A	A	A	A	A	A	A	A	A	A	A	A	A	A	A
chr12	12606722	SNV	G	0	33	1	1	T	T	T	T	T	T	T	T	T	T	T	T	T	T	T	T	T	T	T	T	T	T	T	T	T	T	T	T	T	T	T	T	T
chr12	12611942	SNV	C	0	33	1	1	A	A	A	A	A	A	A	A	A	A	A	A	A	A	A	A	A	A	A	A	A	A	A	A	A	A	A	A	A	A	A	A	A
chr12	12614292	SNV	C	0	33	1	1	A	A	A	A	A	A	A	A	A	A	A	A	A	A	A	A	A	A	A	A	A	A	A	A	A	A	A	A	A	A	A	A	A
chr12	12619858	SNV	C	0	33	1	1	T	T	T	T	T	T	T	T	T	T	T	T	T	T	T	T	T	T	T	T	T	T	T	T	T	T	T	T	T	T	T	T	T
chr12	12650166	SNV	C	0	33	1	1	A	A	A	A	A	A	A	A	A	A	A	A	A	A	A	A	A	A	A	A	A	A	A	A	A	A	A	A	A	A	A	A	A
chr12	12693181	SNV	C	0	33	1	1	A	A	A	A	A	A	A	A	A	A	A	A	A	A	A	A	A	A	A	A	A	A	A	A	A	A	A	A	A	A	A	A	A
chr12	12709042	SNV	C	0	33	1	1	A	A	A	A	A	A	A	A	A	A	A	A	A	A	A	A	A	A	A	A	A	A	A	A	A	A	A	A	A	A	A	A	A
chr12	12756758	SNV	A	0	33	1	1	C	C	C	C	C	C	C	C	C	C	C	C	C	C	C	C	C	C	C	C	C	C	C	C	C	C	C	C	C	C	C	C	C
chr12	12785823	SNV	C	0	33	1	1	A	A	A	A	A	A	A	A	A	A	A	A	A	A	A	A	A	A	A	A	A	A	A	A	A	A	A	A	A	A	A	A	A
chr12	12785835	SNV	T	0	33	1	1	A	A	A	A	A	A	A	A	A	A	A	A	A	A	A	A	A	A	A	A	A	A	A	A	A	A	A	A	A	A	A	A	A
chr12	12785839	SNV	T	0	33	1	1	G	G	G	G	G	G	G	G	G	G	G	G	G	G	G	G	G	G	G	G	G	G	G	G	G	G	G	G	G	G	G	G	G
chr12	12785842	SNV	T	0	33	1	1	A	A	A	A	A	A	A	A	A	A	A	A	A	A	A	A	A	A	A	A	A	A	A	A	A	A	A	A	A	A	A	A	A
chr12	12786980	SNV	A	0	33	1	1	T	T	T	T	T	T	T	T	T	T	T	T	T	T	T	T	T	T	T	T	T	T	T	T	T	T	T	T	T	T	T	T	T
chr12	12787024	SNV	A	0	33	1	1	C	C	C	C	C	C	C	C	C	C	C	C	C	C	C	C	C	C	C	C	C	C	C	C	C	C	C	C	C	C	C	C	C
chr12	12813995	SNV	C	0	33	1	1	A	A	A	A	A	A	A	A	A	A	A	A	A	A	A	A	A	A	A	A	A	A	A	A	A	A	A	A	A	A	A	A	A
chr12	12818645	SNV	A	0	33	1	1	C	C	C	C	C	C	C	C	C	C	C	C	C	C	C	C	C	C	C	C	C	C	C	C	C	C	C	C	C	C	C	C	C
chr12	12851025	SNV	C	0	33	1	1	A	A	A	A	A	A	A	A	A	A	A	A	A	A	A	A	A	A	A	A	A	A	A	A	A	A	A	A	A	A	A	A	A
chr12	12853065	SNV	C	0	33	1	1	A	A	A	A	A	A	A	A	A	A	A	A	A	A	A	A	A	A	A	A	A	A	A	A	A	A	A	A	A	A	A	A	A
chr12	12856199	SNV	G	0	33	1	1	T	T	T	T	T	T	T	T	T	T	T	T	T	T	T	T	T	T	T	T	T	T	T	T	T	T	T	T	T	T	T	T	T
chr12	12872837	SNV	A	0	33	1	1	C	C	C	C	C	C	C	C	C	C	C	C	C	C	C	C	C	C	C	C	C	C	C	C	C	C	C	C	C	C	C	C	C
chr12	12874251	SNV	C	0	33	1	1	A	A	A	A	A	A	A	A	A	A	A	A	A	A	A	A	A	A	A	A	A	A	A	A	A	A	A	A	A	A	A	A	A
chr12	12881493	SNV	C	0	33	1	1	A	A	A	A	A	A	A	A	A	A	A	A	A	A	A	A	A	A	A	A	A	A	A	A	A	A	A	A	A	A	A	A	A
chr12	12899420	SNV	C	0	33	1	1	T	T	T	T	T	T	T	T	T	T	T	T	T	T	T	T	T	T	T	T	T	T	T	T	T	T	T	T	T	T	T	T	T
chr12	12902677	SNV	C	0	33	1	1	A	A	A	A	A	A	A	A	A	A	A	A	A	A	A	A	A	A	A	A	A	A	A	A	A	A	A	A	A	A	A	A	A
chr12	12903237	SNV	C	0	33	1	1	A	A	A	A	A	A	A	A	A	A	A	A	A	A	A	A	A	A	A	A	A	A	A	A	A	A	A	A	A	A	A	A	A
chr12	12908585	SNV	A	0	33	1	1	C	C	C	C	C	C	C	C	C	C	C	C	C	C	C	C	C	C	C	C	C	C	C	C	C	C	C	C	C	C	C	C	C
chr12	12909944	SNV	C	0	33	1	1	A	A	A	A	A	A	A	A	A	A	A	A	A	A	A	A	A	A	A	A	A	A	A	A	A	A	A	A	A	A	A	A	A
chr12	12914583	INS	.	0	33	1	2	AT	AT	AT	AT	AT	AT	AT	AT	AT	AT	AT	AT	AT	AT	AT	AT	AT	AT	AT	AT	AT	AT	AT	AT	A	AT	AT	AT	AT	AT	AT	AT	AT
chr12	12923777	SNV	A	0	33	1	1	C	C	C	C	C	C	C	C	C	C	C	C	C	C	C	C	C	C	C	C	C	C	C	C	C	C	C	C	C	C	C	C	C
chr12	12951225	SNV	C	0	33	1	1	A	A	A	A	A	A	A	A	A	A	A	A	A	A	A	A	A	A	A	A	A	A	A	A	A	A	A	A	A	A	A	A	A
chr12	12963627	SNV	T	0	33	1	1	G	G	G	G	G	G	G	G	G	G	G	G	G	G	G	G	G	G	G	G	G	G	G	G	G	G	G	G	G	G	G	G	G
chr12	12965286	SNV	G	0	33	1	1	T	T	T	T	T	T	T	T	T	T	T	T	T	T	T	T	T	T	T	T	T	T	T	T	T	T	T	T	T	T	T	T	T
chr12	19865302	SNV	C	0	33	1	1	A	A	A	A	A	A	A	A	A	A	A	A	A	A	A	A	A	A	A	A	A	A	A	A	A	A	A	A	A	A	A	A	A
chr12	19906278	SNV	C	0	33	1	1	G	G	G	A	G	G	A	G	A	A	G	A	A	G	G	G	G	G	G	A	G	A	G	G	G	G	A	A	G	G	G	G	A
chr12	19918748	SNV	G	0	33	1	1	T	T	T	T	T	T	T	T	T	T	T	T	T	T	T	T	T	T	T	T	T	T	T	T	T	T	T	T	T	T	T	T	T
chr12	19957857	SNV	G	0	33	1	1	T	T	T	T	T	T	T	T	T	T	T	T	T	T	T	T	T	T	T	T	T	T	T	T	T	T	T	T	T	T	T	T	T
chr12	19997794	SNV	C	0	31	1	1	A	A	A	A	A	A	A	A	A	A	A	A	A	A	A	A	-	-	A	A	A	A	A	A	A	A	A	A	A	A	A	A	A
chr12	20004344	SNV	C	0	33	1	1	A	A	A	A	A	A	A	A	A	A	A	A	A	A	A	A	A	A	A	A	A	A	A	A	A	A	A	A	A	A	A	A	A
chr12	20006976	SNV	G	0	33	1	1	T	T	T	T	T	T	T	T	T	T	T	T	T	T	T	T	T	T	T	T	T	T	T	T	T	T	T	T	T	T	T	T	T
chr12	20014890	SNV	C	0	33	1	1	A	A	A	A	A	A	A	A	A	A	A	A	A	A	A	A	A	A	A	A	A	A	A	A	A	A	A	A	A	A	A	A	A
chr12	20017357	SNV	A	0	33	1	1	C	C	C	C	C	C	C	C	C	C	C	C	C	C	C	C	C	C	C	C	C	C	C	C	C	C	C	C	C	C	C	C	C
chr12	20017395	SNV	A	0	33	1	1	C	C	C	C	C	C	C	C	C	C	C	C	C	C	C	C	C	C	C	C	C	C	C	C	C	C	C	C	C	C	C	C	C
chr12	20048124	SNV	C	0	33	1	1	A	A	A	A	A	A	A	A	A	A	A	A	A	A	A	A	A	A	A	A	A	A	A	A	A	A	A	A	A	A	A	A	A
chr12	20103127	SNV	C	0	33	1	1	A	A	A	A	A	A	A	A	A	A	A	A	A	A	A	A	A	A	A	A	A	A	A	A	A	A	A	A	A	A	A	A	A
chr12	20123673	SNV	G	0	33	1	1	T	T	T	T	T	T	T	T	T	T	T	T	T	T	T	T	T	T	T	T	T	T	T	T	T	T	T	T	T	T	T	T	T
chr12	20136311	SNV	T	0	33	1	1	G	G	G	G	G	G	G	G	G	G	G	G	G	G	G	G	G	G	G	G	G	G	G	G	G	G	G	G	G	G	G	G	G
chr12	20138275	SNV	C	0	33	1	1	A	A	A	A	A	A	A	A	A	A	A	A	A	A	A	A	A	A	A	A	A	A	A	A	A	A	A	A	A	A	A	A	A
chr12	20141773	SNV	G	0	33	1	1	T	T	T	T	T	T	T	T	T	T	T	T	T	T	T	T	T	T	T	T	T	T	T	T	T	T	T	T	T	T	T	T	T
chr12	20148618	SNV	T	0	33	1	1	G	G	G	G	G	G	G	G	G	G	G	G	G	G	G	G	G	G	G	G	G	G	G	G	G	G	G	G	G	G	G	G	G
chr12	20157454	SNV	C	0	33	1	1	A	A	A	A	A	A	A	A	A	A	A	A	A	A	A	A	A	A	A	A	A	A	A	A	A	A	A	A	A	A	A	A	A
chr12	20157497	SNV	G	0	33	1	1	T	T	T	T	T	T	T	T	T	T	T	T	T	T	T	T	T	T	T	T	T	T	T	T	T	T	T	T	T	T	T	T	T
chr12	20159114	SNV	T	0	33	1	1	G	G	G	G	G	G	G	G	G	G	G	G	G	G	G	G	G	G	G	G	G	G	G	G	G	G	G	G	G	G	G	G	G
chr12	20190422	SNV	C	0	33	1	1	A	A	A	A	A	A	A	A	A	A	A	A	A	A	A	A	A	A	A	A	A	A	A	A	A	A	A	A	A	A	A	A	A
chr12	20211571	SNV	A	0	33	1	1	C	C	C	C	C	C	C	C	C	C	C	C	C	C	C	C	C	C	C	C	C	C	C	C	C	C	C	C	C	C	C	C	C
chr12	20220015	SNV	C	0	33	1	1	A	A	A	A	A	A	A	G	A	A	A	A	A	A	A	A	A	A	A	A	A	A	A	A	A	A	A	A	A	A	A	A	A
chr12	20246779	SNV	C	0	33	1	1	A	A	A	A	A	A	A	A	A	A	A	A	A	A	A	A	A	A	A	A	A	A	A	A	A	A	A	A	A	A	A	A	A
chr12	20250269	SNV	T	0	33	1	1	G	G	G	G	G	G	G	G	G	G	G	G	G	G	G	G	G	G	G	G	G	G	G	G	G	G	G	G	G	G	G	G	G
chr12	20293076	SNV	G	0	33	1	1	T	T	T	T	T	T	T	T	T	T	T	T	T	T	T	T	T	T	T	T	T	T	T	T	T	T	T	T	T	T	T	T	T
chr12	20298152	SNV	C	0	33	1	1	A	A	A	A	A	A	A	A	A	A	A	A	A	A	A	A	A	A	A	A	A	A	A	A	A	A	A	A	A	A	A	A	A
chr12	20324882	SNV	C	0	33	1	1	A	A	A	A	A	A	A	A	A	A	A	A	A	A	A	A	A	A	A	A	A	A	A	A	A	A	A	A	A	A	A	A	A
chr12	20325727	SNV	C	0	33	1	1	A	A	A	A	A	A	A	A	A	A	A	A	A	A	A	A	A	A	A	A	A	A	A	A	A	A	A	A	A	A	A	A	A
chr12	20331034	SNV	T	0	33	1	1	G	G	G	G	G	G	G	G	G	G	G	G	G	G	G	G	G	G	G	G	G	G	G	G	G	G	G	G	G	G	G	G	G
chr12	20333532	SNV	T	0	33	1	1	G	G	G	G	G	G	G	G	G	G	G	G	G	G	G	G	G	G	G	G	G	G	G	G	G	G	G	G	G	G	G	G	G
chr12	20352080	SNV	C	0	33	1	1	A	A	A	A	A	A	A	A	A	A	A	A	A	A	A	A	A	A	A	A	A	A	A	A	A	A	A	A	A	A	A	A	A
chr12	20363720	SNV	G	0	33	1	1	T	T	T	T	T	T	T	T	T	T	T	T	T	T	T	T	T	T	T	T	T	T	T	T	T	T	T	T	T	T	T	T	T
chr12	20381451	SNV	C	0	33	1	1	A	A	A	A	A	A	A	A	A	A	A	A	A	A	A	A	A	A	A	A	A	A	A	A	A	A	A	A	A	A	A	A	A
chr12	20384023	SNV	C	0	33	1	1	A	A	A	A	A	A	A	A	A	A	A	A	A	A	A	A	A	A	A	A	A	A	A	A	A	A	A	A	A	A	A	A	A
chr12	20385514	SNV	C	0	33	1	1	A	A	A	A	A	A	A	A	A	A	A	A	A	A	A	A	A	A	A	A	A	A	A	A	A	A	A	A	A	A	A	A	A
chr13	13550686	SNV	A	0	33	1	1	T	T	T	T	T	T	T	T	T	T	T	T	T	T	T	T	T	T	T	T	T	T	T	T	T	T	T	T	T	T	T	T	T
chr13	13553924	SNV	T	0	33	1	1	A	A	A	A	A	A	A	A	A	A	A	A	A	A	A	A	A	A	A	A	A	A	A	A	A	A	A	A	A	A	A	A	A
chr13	13553928	SNV	T	0	33	1	1	A	A	A	A	A	A	A	A	A	A	A	A	A	A	A	A	A	A	A	A	A	A	A	A	A	A	A	A	A	A	A	A	A
chr13	13556253	SNV	A	0	33	1	1	G	G	G	G	G	G	G	G	G	G	G	G	G	G	G	G	G	G	G	G	G	G	G	G	G	G	G	G	G	G	G	G	G
chr13	13557398	SNV	T	0	33	1	1	C	C	C	C	C	C	C	C	C	C	C	C	C	C	C	C	C	C	C	C	C	C	C	C	C	C	C	C	C	C	C	C	C
chr13	13557419	SNV	T	0	33	1	1	C	C	C	C	C	C	C	C	C	C	C	C	C	C	C	C	C	C	C	C	C	C	C	C	C	C	C	C	C	C	C	C	C
chr13	13557612	SNV	A	0	33	1	1	G	G	G	G	G	G	G	G	G	G	G	G	G	G	G	G	G	G	G	G	G	G	G	G	G	G	G	G	G	G	G	G	G
chr13	13560789	SNV	A	0	33	1	1	T	T	T	T	T	T	T	T	T	T	T	T	T	T	T	T	T	T	T	T	T	T	T	T	T	T	T	T	T	T	T	T	T
chr13	13560886	INS	.	0	33	1	2	AA	AA	AA	AA	AA	AA	AA	AA	AA	AA	AA	AA	AA	AA	AA	AA	AA	AA	AA	AA	AA	AA	AA	AA	AA	AA	AA	AA	AA	AA	AA	AA	AA
chr13	13562489	SNV	G	0	33	1	1	A	A	A	A	A	A	A	A	A	A	A	A	A	A	A	A	A	A	A	A	A	A	A	A	A	A	A	A	A	A	A	A	A
chr13	13564475	SNV	G	0	33	1	1	A	A	A	A	A	A	A	A	A	A	A	A	A	A	A	A	A	A	A	A	A	A	A	A	A	A	A	A	A	A	A	A	A
chr13	13566716	SNV	T	0	33	1	1	C	C	C	C	C	C	C	C	C	C	C	C	C	C	C	C	C	C	C	C	C	C	C	C	C	C	C	C	C	C	C	C	C
chr13	13567723	SNV	T	0	33	1	1	A	A	A	A	A	A	A	A	A	A	A	A	A	A	A	A	A	A	A	A	A	A	A	A	A	A	A	A	A	A	A	A	A
chr13	13567734	SNV	A	0	33	1	1	G	G	G	G	G	G	G	G	G	G	G	G	G	G	G	G	G	G	G	G	G	G	G	G	G	G	G	G	G	G	G	G	G
chr13	13567736	DEL	.	0	33	1	1	G	G	G	G	G	G	G	G	G	G	G	G	G	G	G	G	G	G	G	G	G	G	G	G	G	G	G	G	G	G	G	G	G
chr13	13567827	SNV	A	0	33	1	1	G	G	G	G	G	G	G	G	G	G	G	G	G	G	G	G	G	G	G	G	G	G	G	G	G	G	G	G	G	G	G	G	G
chr13	13568321	SNV	T	0	33	1	1	C	C	C	C	C	C	C	C	C	C	C	C	C	C	C	C	C	C	C	C	C	C	C	C	C	C	C	C	C	C	C	C	C
chr13	13570449	SNV	T	0	33	1	1	C	C	C	C	C	C	C	C	C	C	C	C	C	C	C	C	C	C	C	C	C	C	C	C	C	C	C	C	C	C	C	C	C
chr13	13572626	SNV	A	0	33	1	1	C	C	C	C	C	C	C	C	C	C	C	C	C	C	C	C	C	C	C	C	C	C	C	C	C	C	C	C	C	C	C	C	C
chr13	13585429	SNV	G	0	33	1	1	C	C	C	C	C	C	C	C	C	C	C	C	C	C	C	C	C	C	C	C	C	C	C	C	C	C	C	C	C	C	C	C	C
chr13	13586627	SNV	G	0	32	1	1	C	C	C	C	C	C	C	T	C	T	T	C	C	C	C	C	C	T	T	.	T	C	C	C	C	C	C	C	C	C	T	C	T
chr13	13586629	SNV	T	0	32	1	1	C	C	C	C	C	C	C	C	C	C	C	C	C	C	C	C	C	C	C	.	C	C	C	C	C	C	C	C	C	C	C	C	C
chr13	13589130	SNV	T	0	33	1	1	C	C	C	C	C	C	C	C	C	C	C	C	C	C	C	C	C	C	C	C	C	C	C	C	C	C	C	C	C	C	C	C	C
chr13	13589901	SNV	T	0	33	1	1	C	C	C	C	C	C	C	C	C	C	C	C	C	C	C	C	C	C	C	C	C	C	C	C	C	C	C	C	C	C	C	C	C
chr13	13591104	SNV	A	0	33	1	1	C	C	C	C	C	C	C	C	C	C	C	C	C	C	C	C	C	C	C	C	C	C	C	C	C	C	C	C	C	C	C	C	C
chr13	13591959	SNV	C	0	33	1	1	T	T	T	T	T	T	T	T	T	T	T	T	T	T	T	T	T	T	T	T	T	T	T	T	T	T	T	T	T	T	T	T	T
chr13	13593772	SNV	G	0	33	2	1	A	A	A	A	A	A	A	A	A	A	A	A	A	A	A	A	A	A	A	A	AA	A	A	A	A	A	A	A	A	A	A	A	A
chr13	13594267	SNV	G	0	33	2	1	T	T	T	T	T	T	T	T	T	T	T	T	T	T	T	T	T	T	T	T	TT	T	T	T	T	T	T	T	T	T	T	T	T
chr13	13597864	SNV	A	0	33	1	1	G	G	G	G	G	G	G	G	G	G	G	G	G	G	G	G	G	G	G	G	G	G	G	G	G	G	G	G	G	G	G	G	G
chr13	13597957	DEL	.	0	33	1	8	AGTGCAAG	AGTGCAAG	AGTGCAAG	AGTGCAAG	AGTGCAAG	AGTGCAAG	AGTGCAAG	AGTGCAAG	AGTGCAAG	AGTGCAAG	AGTGCAAG	AGTGCAAG	AGTGCAAG	AGTGCAAG	AGTGCAAG	AGTGCAAG	AGTGCAAG	AGTGCAAG	AGTGCAAG	AGTGCAAG	AGTGCAAG	AGTGCAAG	AGTGCAAG	AGTGCAAG	AGTGCAAG	AGTGCAAG	AGTGCAAG	AGTGCAAG	AGTGCAAG	AGTGCAAG	AGTGCAAG	AGTGCAAG	AGTGCAAG
chr13	13597966	SNV	G	0	33	1	1	A	A	A	A	A	A	A	A	A	A	A	A	A	A	A	A	A	A	A	A	A	A	A	A	A	A	A	A	A	A	A	A	A
chr13	13597967	SNV	T	0	33	1	1	A	A	A	A	A	A	A	A	A	A	A	A	A	A	A	A	A	A	A	A	A	A	A	A	A	A	A	A	A	A	A	A	A
chr13	13599867	SNV	T	0	33	1	1	C	C	C	C	C	C	C	C	C	C	C	C	C	C	C	C	C	C	C	C	C	C	C	C	C	C	C	C	C	C	C	C	C
chr13	13617770	SNV	A	0	33	1	1	T	T	T	T	T	T	T	T	T	T	T	T	T	T	T	T	T	T	T	T	T	T	T	T	T	T	T	T	T	T	T	T	T
chr13	13621256	SNV	C	0	33	1	1	A	A	A	A	A	A	A	A	A	A	A	A	A	A	A	A	A	A	A	A	A	A	A	A	A	A	A	A	A	A	A	A	A
chr13	13622320	SNV	A	0	33	1	1	G	G	G	G	G	G	G	G	G	G	G	G	G	G	G	G	G	G	G	G	G	G	G	G	G	G	G	G	G	G	G	G	G
chr13	13622899	SNV	A	0	33	1	1	G	G	G	G	G	G	G	G	G	G	G	G	G	G	G	G	G	G	G	G	G	G	G	G	G	G	G	G	G	G	G	G	G
chr13	13644194	SNV	G	0	33	1	1	T	T	T	T	T	T	T	T	T	T	T	T	T	T	T	T	T	T	T	T	T	T	T	T	T	T	T	T	T	T	T	T	T
chr13	13646335	SNV	C	0	33	1	1	A	A	A	A	A	A	A	A	A	A	A	A	A	A	A	A	A	A	A	A	A	A	A	A	A	A	A	A	A	A	A	A	A
chr13	13648073	SNV	A	0	33	1	1	C	C	C	C	C	C	C	C	C	C	C	C	C	C	C	C	C	C	C	C	C	C	C	C	C	C	C	C	C	C	C	C	C
chr13	13665585	SNV	C	0	33	1	1	T	T	T	T	T	T	T	T	T	T	T	T	T	T	T	T	T	T	T	T	T	T	T	T	T	T	T	T	T	T	T	T	T
chr13	13666546	SNV	A	0	33	1	1	G	G	G	G	G	G	G	G	G	G	G	G	G	G	G	G	G	G	G	G	G	G	G	G	G	G	G	G	G	G	G	G	G
chr13	13667905	SNV	T	0	33	1	1	C	C	C	C	C	C	C	C	C	C	C	C	C	C	C	C	C	C	C	C	C	C	C	C	C	C	C	C	C	C	C	C	C
chr13	13668095	SNV	A	0	33	1	1	G	G	G	G	G	G	G	G	G	G	G	G	G	G	G	G	G	G	G	G	G	G	G	G	G	G	G	G	G	G	G	G	G
chr13	13673317	SNV	T	0	33	1	1	G	G	G	G	G	G	G	G	G	G	G	G	G	G	G	G	G	G	G	G	G	G	G	G	G	G	G	G	G	G	G	G	G
chr13	13673956	SNV	A	0	33	1	1	G	G	G	G	G	G	G	G	G	G	G	G	G	G	G	G	G	G	G	G	G	G	G	G	G	G	G	G	G	G	G	G	G
chr13	13674095	SNV	A	0	33	1	1	G	G	G	G	G	G	G	G	G	G	G	G	G	G	G	G	G	G	G	G	G	G	G	G	G	G	G	G	G	G	G	G	G
chr13	13678032	SNV	A	0	32	1	1	G	G	G	G	G	G	G	G	G	-	G	G	G	G	G	G	G	G	G	G	G	G	G	G	G	G	G	G	G	G	G	G	G
chr13	13688590	SNV	G	0	33	1	1	T	T	T	T	T	T	T	T	T	T	T	T	T	T	T	T	T	T	T	T	T	T	T	T	T	T	T	T	T	T	T	T	T
chr13	13694422	SNV	C	0	33	1	1	T	T	T	T	T	T	T	T	T	T	T	T	T	T	T	T	T	T	T	T	T	T	T	T	T	T	T	T	T	T	T	T	T
chr13	13694432	SNV	A	0	33	1	1	G	G	G	G	G	G	G	G	G	G	G	G	G	G	G	G	G	G	G	G	G	G	G	G	G	G	G	G	G	G	G	G	G
chr13	13694879	SNV	C	0	33	1	1	T	T	T	T	T	T	T	T	T	T	T	T	T	T	T	T	T	T	T	T	T	T	T	T	T	T	T	T	T	T	T	T	T
chr13	13698422	SNV	T	0	33	1	1	A	A	A	A	A	A	A	A	A	A	A	A	A	A	A	A	A	A	A	A	A	A	A	A	A	A	A	A	A	A	A	A	A
chr13	13698502	SNV	A	0	33	1	1	G	G	G	G	G	G	G	G	G	G	G	G	G	G	G	G	G	G	G	G	G	G	G	G	G	G	G	G	G	G	G	G	G
chr13	13700449	SNV	G	0	33	1	1	A	A	A	A	A	A	A	A	A	A	A	A	A	A	A	A	A	A	A	A	A	A	A	A	A	A	A	A	A	A	A	A	A
chr13	13700728	SNV	G	0	33	1	1	C	C	C	C	C	C	C	C	C	C	C	C	C	C	C	C	C	C	C	C	C	C	C	C	C	C	C	C	C	C	C	C	C
chr13	13701044	SNV	T	0	33	1	1	A	A	A	A	A	A	A	A	A	A	A	A	A	A	A	A	A	A	A	A	A	A	A	A	A	A	A	A	A	A	A	A	A
chr13	13701045	SNV	T	0	33	1	1	A	A	A	A	A	A	A	A	A	A	A	A	A	A	A	A	A	A	A	A	A	A	A	A	A	A	A	A	A	A	A	A	A
chr13	13702250	SNV	G	0	33	1	1	T	T	T	T	T	T	T	T	T	T	T	T	T	T	T	T	T	T	T	T	T	T	T	T	T	T	T	T	T	T	T	T	T
chr13	13702558	SNV	A	0	33	1	1	G	G	G	G	G	G	G	G	G	G	G	G	G	G	G	G	G	G	G	G	G	G	G	G	G	G	G	G	G	G	G	G	G
chr13	13702636	SNV	T	0	33	1	1	C	C	C	C	C	C	C	C	C	C	C	C	C	C	C	C	C	C	C	C	C	C	C	C	C	C	C	C	C	C	C	C	C
chr13	13703083	SNV	A	0	33	1	1	C	C	C	C	C	C	C	C	C	C	C	C	C	C	C	C	C	C	C	C	C	C	C	C	C	C	C	C	C	C	C	C	C
chr13	13703915	SNV	C	0	33	1	1	T	T	T	T	T	T	T	T	T	T	T	T	T	T	T	T	T	T	T	T	T	T	T	T	T	T	T	T	T	T	T	T	T
chr13	13704196	SNV	C	0	33	1	1	A	G	G	G	G	G	G	G	G	G	G	G	G	A	G	G	G	G	G	G	G	G	G	G	G	G	G	G	G	G	G	G	G
chr13	13704235	SNV	G	0	33	1	1	A	A	A	A	A	A	A	A	A	A	A	A	A	A	A	A	A	A	A	A	A	A	A	A	A	A	A	A	A	A	A	A	A
chr13	13704667	SNV	C	0	33	1	1	T	T	T	T	T	T	T	T	T	T	T	T	T	T	T	T	T	T	T	T	T	T	T	T	T	T	T	T	T	T	T	T	T
chr13	13707018	SNV	A	0	33	1	1	G	G	G	G	G	G	G	G	G	G	G	G	G	G	G	G	G	G	G	G	G	G	G	G	G	G	G	G	G	G	G	G	G
chr13	13707782	SNV	A	0	33	1	1	G	G	G	G	G	G	G	G	G	G	G	G	G	G	G	G	G	G	G	G	G	G	G	G	G	G	G	G	G	G	G	G	G
chr13	13708182	SNV	T	0	33	1	1	C	C	C	C	C	C	C	C	C	C	C	C	C	C	C	C	C	C	C	C	C	C	C	C	C	C	C	C	C	C	C	C	C
chr13	13708503	SNV	A	0	33	1	1	G	G	G	G	G	G	G	G	G	G	G	G	G	G	G	G	G	G	G	G	G	G	G	G	G	G	G	G	G	G	G	G	G
chr13	13713659	SNV	G	0	33	1	1	T	T	T	T	T	T	T	T	T	T	T	T	T	T	T	T	T	T	T	T	T	T	T	T	T	T	T	T	T	T	T	T	T
chr13	13715155	SNV	G	0	33	1	1	T	T	T	T	T	T	T	T	T	T	T	T	T	T	T	T	T	T	T	T	T	T	T	T	T	T	T	T	T	T	T	T	T
chr13	13715294	SNV	T	0	33	1	1	C	C	C	C	C	C	C	C	C	C	C	C	C	C	C	C	C	C	C	C	C	C	C	C	C	C	C	C	C	C	C	C	C
chr13	13766047	SNV	T	0	33	2	1	G	G	G	G	G	G	G	G	G	G	G	GG	G	G	G	G	G	G	G	G	G	G	G	G	G	G	G	G	G	G	G	G	G
chr13	13766683	SNV	A	0	33	2	1	G	G	G	G	G	G	G	G	G	G	G	GG	G	G	G	G	G	G	G	G	G	G	G	G	G	G	G	G	G	G	G	G	G
chr13	13786416	SNV	A	0	33	1	1	C	C	C	C	C	C	C	C	C	C	C	C	C	C	C	C	C	C	C	C	C	C	C	C	C	C	C	C	C	C	C	C	C
chr13	13817855	SNV	G	0	33	1	1	A	A	A	A	A	A	A	A	A	A	A	A	A	A	A	A	A	A	A	A	A	A	A	A	A	A	A	A	A	A	A	A	A
chr13	13834870	SNV	C	0	33	1	1	T	T	T	T	T	T	T	T	T	T	T	T	T	T	T	T	T	T	T	T	T	T	T	T	T	T	T	T	T	T	T	T	T
chr13	13834913	SNV	A	0	33	1	1	G	G	G	G	G	G	G	G	G	G	G	G	G	G	G	G	G	G	G	G	G	G	G	G	G	G	G	G	G	G	G	G	G
chr13	13847383	DEL	.	0	33	2	1	A	A	A	A	A	A	A	A	A	A	A	A	A	A	A	A	A	A	A	A	A	A	A	A|A	A	A	A	A	A	A	A	A	A
chr13	13859330	SNV	A	0	33	1	1	C	C	C	C	C	C	C	C	C	C	C	C	C	C	C	C	C	C	C	C	C	C	C	C	C	C	C	C	C	C	C	C	C
chr15	8616190	SNV	A	0	33	1	1	G	G	G	G	G	G	G	G	G	G	G	G	G	G	G	G	G	G	G	G	G	G	G	G	G	G	G	G	G	G	G	G	G
chr15	8617842	SNV	C	0	32	1	1	T	T	T	T	T	T	T	T	T	T	T	T	T	T	T	T	T	.	T	T	T	T	T	T	T	T	T	T	T	T	T	T	T
chr15	8618020	SNV	C	0	32	1	1	T	T	T	T	T	T	T	T	T	T	T	T	T	T	T	T	T	.	T	T	T	T	T	T	T	T	T	T	T	T	T	T	T
chr15	8618246	SNV	A	0	32	1	1	G	G	G	G	G	G	G	G	G	G	G	G	G	G	G	G	G	.	G	G	G	G	G	G	G	G	G	G	G	G	G	G	G
chr15	8618310	SNV	C	0	32	1	1	A	A	A	A	A	A	A	A	A	A	A	A	A	A	A	A	A	.	A	A	A	A	A	A	A	A	A	A	A	A	A	A	A
chr15	8618958	SNV	T	0	31	1	1	C	C	C	C	C	C	C	C	C	C	C	C	C	C	C	C	C	.	C	C	C	C	C	C	C	C	C	.	C	C	C	C	C
chr15	8619965	SNV	C	0	32	1	1	T	T	T	T	T	T	T	T	T	T	T	T	T	T	T	T	T	T	T	T	T	T	T	T	T	T	T	.	T	T	T	T	T
chr15	8620227	SNV	A	0	32	1	1	G	G	G	G	G	G	G	G	G	G	G	G	G	G	G	G	G	G	G	G	G	G	G	G	G	G	G	.	G	G	G	G	G
chr15	8624245	SNV	A	0	32	2	1	G	G	G	G	G	G	G	G	G	G	G	GG	G	G	G	G	G	G	G	G	G	G	G	G	G	G	G	.	G	G	G	G	G
chr15	8626750	SNV	A	0	31	1	1	G	G	G	G	G	G	G	G	G	G	G	G	.	G	G	G	G	G	G	G	G	G	G	G	G	G	G	.	G	G	G	G	G
chr15	8629157	SNV	A	0	32	1	1	C	C	C	C	C	C	C	C	C	C	C	C	C	C	C	C	C	C	C	C	C	C	C	C	C	C	C	.	C	C	C	C	C
chr15	8675411	SNV	C	0	32	1	1	A	A	A	A	A	A	A	A	A	A	A	A	A	A	A	A	A	.	A	A	A	A	A	A	A	A	A	A	A	A	A	A	A
chr15	8686017	SNV	G	0	33	1	1	T	T	T	T	T	T	T	T	T	T	T	T	T	T	T	T	T	T	T	T	T	T	T	T	T	T	T	T	T	T	T	T	T
chr15	8707402	SNV	G	0	33	1	1	T	T	T	T	T	T	T	T	T	T	T	T	T	T	T	T	A	A	T	T	T	T	T	T	T	T	T	T	T	T	T	A	T
chr15	8720544	SNV	C	0	33	1	1	A	A	A	A	A	A	A	A	A	A	A	A	A	A	A	A	A	A	A	A	A	A	A	A	A	A	A	A	A	A	A	A	A
chr15	8750874	SNV	C	0	33	1	1	A	A	A	A	A	A	A	A	A	A	A	A	A	A	A	A	A	A	A	A	A	A	A	A	A	A	A	A	A	A	A	A	A
chr15	8755259	SNV	T	0	33	1	1	C	C	C	C	C	C	C	C	C	C	C	C	C	C	C	C	C	C	C	C	C	G	C	C	C	C	C	C	C	C	C	C	G
chr15	8768785	SNV	A	0	33	1	1	G	G	G	G	G	G	G	G	G	G	G	G	G	G	G	G	G	G	G	G	G	G	G	G	G	G	G	G	G	G	G	G	G
chr15	8772432	SNV	A	0	33	1	1	C	C	C	C	C	C	C	C	C	C	C	C	C	C	C	C	C	C	C	C	C	C	C	C	C	C	C	C	C	C	C	C	C
chr15	8773337	SNV	G	0	33	1	1	T	T	T	T	T	T	T	T	T	T	T	T	T	T	T	T	T	T	T	T	T	T	T	T	T	T	T	T	T	T	T	T	T
chr15	8775441	SNV	C	0	33	1	1	A	A	A	A	A	A	A	A	A	A	A	A	A	A	A	A	A	A	A	A	A	A	A	A	A	A	A	A	A	A	A	A	A
chr15	8789669	SNV	G	0	33	1	1	A	A	A	A	A	A	A	A	A	A	A	A	A	A	A	A	A	A	A	A	A	A	A	A	A	A	A	A	A	A	A	A	A
chr15	8792911	SNV	T	0	33	1	1	C	C	C	C	C	C	C	C	C	C	C	C	C	C	C	C	C	C	C	C	C	C	C	C	C	C	C	C	C	C	C	C	C
chr15	8797185	SNV	C	0	33	1	1	G	G	G	G	G	G	G	G	G	G	G	G	G	G	G	G	G	G	G	G	G	G	G	G	G	G	G	G	G	G	G	G	G
chr15	8798595	SNV	A	0	31	1	1	T	T	T	T	T	T	T	-	T	T	T	T	T	T	T	T	T	T	T	T	T	T	T	T	-	T	T	T	T	T	T	T	T
chr15	8798886	SNV	A	0	33	1	1	G	G	G	G	G	G	G	G	G	G	G	G	G	G	G	G	G	G	G	G	G	G	G	G	G	G	G	G	G	G	G	G	G
chr15	8799566	SNV	A	0	33	1	1	T	T	T	T	T	T	T	T	T	T	T	T	T	T	T	T	T	T	T	T	T	T	T	T	T	T	T	T	T	T	T	T	T
chr15	8801417	SNV	C	0	33	1	1	A	A	A	A	A	A	A	A	A	A	A	A	A	A	A	A	A	A	A	A	A	A	A	A	A	A	A	A	A	A	A	A	A
chr15	8801822	SNV	A	0	33	1	1	G	G	G	G	G	G	G	G	G	G	G	G	G	G	G	G	G	G	G	G	G	G	G	G	G	G	G	G	G	G	G	G	G
chr15	8803825	SNV	C	0	33	1	1	A	A	A	A	A	A	A	A	A	A	A	A	A	A	A	A	A	A	A	A	A	A	A	A	A	A	A	A	A	A	A	A	A
chr15	8804630	SNV	C	0	33	1	1	A	A	A	A	A	A	A	A	A	A	A	A	A	A	A	A	A	A	A	A	A	A	A	A	A	A	A	A	A	A	A	A	A
chr15	8805664	SNV	C	0	33	1	1	A	A	A	A	A	A	A	A	A	A	A	A	A	A	A	A	A	A	A	A	A	A	A	A	A	A	A	A	A	A	A	A	A
chr15	8805817	SNV	A	0	33	1	1	G	G	G	G	G	G	G	G	G	G	G	G	G	G	G	G	G	G	G	G	G	G	G	G	G	G	G	G	G	G	G	G	G
chr15	8806548	SNV	G	0	33	1	1	T	T	T	T	T	T	T	T	T	T	T	T	T	T	T	T	T	T	T	T	T	T	T	T	T	T	T	T	T	T	T	T	T
chr15	8812266	SNV	C	0	33	1	1	A	A	A	A	A	A	A	A	A	A	A	A	A	A	A	A	A	A	A	A	A	A	A	A	A	A	A	A	A	A	A	A	A
chr15	8821620	SNV	G	0	33	1	1	T	T	T	T	T	T	T	T	T	T	T	T	T	T	T	T	T	T	T	T	T	T	T	T	T	T	T	T	T	T	T	T	T
chr15	8826658	SNV	G	0	33	1	1	T	T	T	T	T	T	T	T	T	T	T	T	T	T	T	T	T	T	T	T	T	T	T	T	T	T	T	T	T	T	T	T	T
chr15	8842585	SNV	T	0	33	1	1	C	C	C	C	C	C	C	C	C	C	C	C	C	C	C	C	C	C	C	C	C	C	C	C	C	C	C	C	C	C	C	C	C
chr15	8846396	SNV	A	0	33	1	1	G	G	G	G	G	G	G	G	G	G	G	G	G	G	G	G	G	G	G	G	G	G	G	G	G	G	G	G	G	G	G	G	G
chr15	8848872	SNV	A	0	33	1	1	G	G	G	G	G	G	G	G	G	G	G	G	G	G	G	G	G	G	G	G	G	G	G	G	G	G	G	G	G	G	G	G	G
chr15	8855090	SNV	C	0	32	1	1	T	T	T	T	T	T	T	T	T	T	T	T	T	T	T	T	T	T	-	T	T	T	T	T	T	T	T	T	T	T	T	T	T
chr15	8855101	SNV	C	0	33	1	1	T	T	T	T	T	T	T	T	T	T	T	T	T	T	T	T	T	T	T	T	T	T	T	T	T	T	T	T	T	T	T	T	T
chr15	8862160	SNV	G	0	33	1	1	T	T	T	T	T	T	T	T	T	T	T	T	T	T	T	T	T	T	T	T	T	T	T	T	T	T	T	T	T	T	T	T	T
chr15	8868887	SNV	A	0	33	1	1	G	G	G	G	G	G	G	G	G	G	G	G	G	G	G	G	G	G	G	G	G	G	G	G	G	G	G	G	G	G	G	G	G
chr15	8869801	INS	.	0	33	1	2	TC	TC	TC	TC	TC	TC	TC	TC	TC	TC	TC	TC	TC	TC	TC	TC	TC	TC	TC	TC	TC	TC	TC	TC	TC	TC	TC	TC	TC	TC	TC	TC	TC
chr15	8902212	SNV	G	0	33	2	1	A	A	A	A	A	A	A	A	A	A	A	A	A	AA	A	A	A	A	A	A	A	A	A	A	A	A	A	A	A	A	A	A	A
chr15	8926346	SNV	A	0	33	1	1	T	T	T	T	T	T	T	T	T	T	T	T	T	T	T	T	T	T	T	T	T	T	T	T	T	T	T	T	T	T	T	T	T
chr15	8945386	SNV	G	0	33	1	1	T	T	T	T	T	T	T	T	T	T	T	T	T	T	T	T	T	T	T	T	T	T	T	T	T	T	T	T	T	T	T	T	T
chr15	10756098	SNV	A	0	33	1	1	C	C	C	C	C	C	C	C	C	C	C	C	C	C	C	C	C	C	C	C	C	C	C	C	C	C	C	C	C	C	C	C	C
chr15	10761536	SNV	C	0	33	1	1	T	T	T	T	T	T	T	T	T	T	T	T	T	T	T	T	T	T	T	T	T	T	T	T	T	T	T	T	T	T	T	T	T
chr15	10771517	SNV	T	0	33	1	1	C	C	C	C	C	C	C	C	C	C	C	C	C	C	C	C	C	C	C	C	C	C	C	C	C	C	C	C	C	C	C	C	C
chr15	10773702	SNV	T	0	32	1	1	C	C	C	C	C	C	C	C	C	C	-	C	C	C	C	C	C	C	C	C	C	C	C	C	C	C	C	C	C	C	C	C	C
chr15	10778670	SNV	T	0	33	1	1	C	C	C	C	C	C	C	C	C	C	C	C	C	C	C	C	C	C	C	C	C	C	C	C	C	C	C	C	C	C	C	C	C
chr15	10805065	SNV	A	0	33	1	1	G	G	G	G	G	G	G	G	G	G	G	G	G	G	G	G	G	G	G	G	G	G	G	G	G	G	G	G	G	G	G	G	G
chr15	10806313	SNV	G	0	33	1	1	C	C	C	C	C	C	C	C	C	C	C	C	C	C	C	C	C	C	C	C	C	C	C	C	C	C	C	C	C	C	C	C	C
chr15	10806394	INS	.	0	33	1	4	ACTT	ACTT	ACTT	ACTT	ACTT	ACTT	ACTT	ACTT	ACTT	ACTT	ACTT	ACTT	ACTT	ACTT	ACTT	ACTT	ACTT	ACTT	ACTT	ACTT	ACTT	ACTT	ACTT	ACTT	ACTT	ACTT	ACTT	ACTT	ACTT	ACTT	ACTT	ACTT	ACTT
chr15	10807819	SNV	A	0	33	1	1	G	G	G	G	G	G	G	G	G	G	G	G	G	G	G	G	G	G	G	G	G	G	G	G	G	G	G	G	G	G	G	G	G
chr15	10808053	SNV	A	0	33	1	1	G	G	G	G	G	G	G	G	G	G	G	G	G	G	G	G	G	G	G	G	G	G	G	G	G	G	G	G	G	G	G	G	G
chr15	10808349	SNV	C	0	33	1	1	G	G	G	G	G	G	G	G	G	G	G	G	G	G	G	G	G	G	G	G	G	G	G	G	G	G	G	G	G	G	G	G	G
chr15	10808434	SNV	A	0	33	1	1	G	G	G	G	G	G	G	G	G	G	G	G	G	G	G	G	G	G	G	G	G	G	G	G	G	G	G	G	G	G	G	G	G
chr15	10843647	SNV	T	0	33	1	1	A	A	A	A	A	A	A	A	A	A	A	A	A	A	A	A	A	A	A	A	A	A	A	A	A	A	A	A	A	A	A	A	A
chr15	10921266	SNV	T	0	33	1	1	C	C	C	C	C	C	C	C	C	C	C	C	C	C	C	C	C	C	C	C	C	C	C	C	C	C	C	C	C	C	C	C	C
chr15	10974769	SNV	G	0	33	1	1	T	T	T	T	T	T	T	T	T	T	T	T	T	T	T	T	T	T	T	T	T	T	T	T	T	T	T	T	T	T	T	T	T
chr15	10985398	SNV	G	0	33	1	1	T	T	T	T	T	T	T	T	T	T	T	T	T	T	T	T	T	T	T	T	T	T	T	T	T	T	T	T	T	T	T	T	T
chr15	10999150	SNV	G	0	33	1	1	T	T	T	T	T	T	T	T	T	T	T	T	T	T	T	T	T	T	T	T	T	T	T	T	T	T	T	T	T	T	T	T	T
chr15	11012482	SNV	C	0	33	1	1	A	A	A	A	A	A	A	A	A	A	A	A	A	A	A	A	A	A	A	A	A	A	A	A	A	A	A	A	A	A	A	A	A
chr15	11031432	SNV	A	0	33	1	1	G	G	G	G	G	G	G	G	G	G	G	G	G	G	G	G	G	G	G	G	G	G	G	G	G	G	G	G	G	G	G	G	G
chr15	11032017	SNV	T	0	33	1	1	C	C	C	C	C	C	C	C	C	C	C	C	C	C	C	C	C	C	C	C	C	C	C	C	C	C	C	C	C	C	C	C	C
chr15	11038110	SNV	T	0	33	1	1	C	C	C	C	C	C	C	C	C	C	C	C	C	C	C	C	C	C	C	C	C	C	C	C	C	C	C	C	C	C	C	C	C
chr15	11039574	SNV	C	0	32	1	1	T	T	T	T	T	T	T	T	T	T	T	T	T	T	T	T	T	T	T	.	T	T	T	T	T	T	T	T	T	T	T	T	T
chr15	11042827	SNV	C	0	33	1	1	T	T	T	T	T	T	T	T	T	T	T	T	T	T	T	T	T	T	T	T	T	T	T	T	T	T	T	T	T	T	T	T	T
chr15	11046192	SNV	T	0	33	1	1	C	C	C	C	C	C	C	C	C	C	C	C	C	C	C	C	C	C	C	C	C	C	C	C	C	C	C	C	C	C	C	C	C
chr15	11062536	SNV	G	0	33	1	1	T	T	T	T	T	T	T	T	T	T	T	T	T	T	T	T	T	T	T	T	T	T	T	T	T	T	T	T	T	T	T	T	T
chr17	9913997	SNV	A	0	33	1	1	G	G	G	G	G	G	G	G	G	G	G	G	G	G	G	G	G	G	G	G	G	G	G	G	G	G	G	G	G	G	G	G	G
chr17	9954577	SNV	T	0	33	1	1	C	C	C	C	C	C	C	C	C	C	C	C	C	C	C	C	C	C	C	C	C	C	C	C	C	C	C	C	C	C	C	C	C
chr17	9963205	SNV	G	0	33	1	1	T	T	T	T	T	T	T	T	T	T	T	T	T	T	T	T	T	T	T	T	T	T	T	T	T	T	T	T	T	T	T	T	T
chr17	10036769	SNV	T	0	33	1	1	A	A	A	A	A	A	A	A	A	A	A	A	A	A	A	A	A	A	A	A	A	A	A	A	A	A	A	A	A	A	A	A	A
chr17	10036783	SNV	A	0	33	1	1	C	C	C	C	C	C	C	C	C	C	C	C	C	C	C	C	C	C	C	C	C	C	C	C	C	C	C	C	C	C	C	C	C
chr17	10052620	SNV	G	0	33	1	1	C	C	C	C	C	C	C	C	C	C	C	C	C	C	C	C	C	C	C	C	C	C	C	C	C	C	C	C	C	C	C	C	C
chr17	10067001	SNV	G	0	33	1	1	T	T	T	T	T	T	T	T	T	T	T	T	T	T	T	T	T	T	T	T	T	T	T	T	T	T	T	T	T	T	T	T	T
chr17	10104736	SNV	A	0	33	2	1	C	CC	C	C	C	C	C	C	C	C	C	C	C	C	C	C	C	C	C	C	C	C	C	C	C	C	C	C	C	C	C	C	C
chr17	10104738	SNV	C	0	33	2	1	T	TT	T	T	T	T	T	T	T	T	T	T	T	T	T	T	T	T	T	T	T	T	T	T	T	T	T	T	T	T	T	T	T
chr17	10104808	SNV	C	0	33	2	1	A	AA	A	A	A	A	A	A	A	A	A	A	A	A	A	A	A	A	A	A	A	A	A	A	A	A	A	A	A	A	A	A	A
chr17	10116863	SNV	G	0	33	1	1	T	T	T	T	T	T	T	T	T	T	T	T	T	T	T	T	T	T	T	T	T	T	T	T	T	T	T	T	T	T	T	T	T
chr17	10210156	SNV	G	0	33	1	1	T	T	T	T	T	T	T	T	T	T	T	T	T	T	T	T	T	T	T	T	T	T	T	T	T	T	T	T	T	T	T	T	T
chr17	10216586	SNV	G	0	33	1	1	T	T	T	T	T	T	T	T	T	T	T	T	T	T	T	T	T	T	T	T	T	T	T	T	T	T	T	T	T	T	T	T	T
chr17	10222412	SNV	G	0	31	1	1	T	T	T	T	T	T	T	T	T	T	T	T	T	T	T	T	T	T	T	.	T	T	T	-	T	T	T	T	T	T	T	T	T
chr17	10230135	SNV	T	0	33	1	1	G	G	G	G	G	G	G	G	G	G	G	G	G	G	G	G	G	G	G	G	G	G	G	G	G	G	G	G	G	G	G	G	G
chr19	3407864	SNV	G	0	31	1	1	T	T	T	T	T	T	T	T	T	T	-	T	T	T	T	T	T	T	T	T	-	T	T	T	T	T	T	T	T	T	T	T	T
chr19	3435977	SNV	C	0	33	1	1	A	A	A	A	A	A	A	A	A	A	A	A	A	A	A	A	A	A	A	A	A	A	A	A	A	A	A	A	A	A	A	A	A
chr19	3476462	SNV	A	0	33	1	1	C	C	C	C	C	C	C	C	C	C	C	C	C	C	C	C	C	C	C	C	C	C	C	C	C	C	C	C	C	C	C	C	C
chr19	3496704	SNV	C	0	32	1	1	A	A	A	A	A	A	A	A	A	A	A	A	A	.	A	A	A	A	A	A	A	A	A	A	A	A	A	A	A	A	A	A	A
chr19	3502069	SNV	G	0	33	1	1	T	T	T	T	T	T	T	T	T	T	T	T	T	T	T	T	T	T	T	T	T	T	T	T	T	T	T	T	T	T	T	T	T
chr19	3503379	SNV	G	0	30	1	1	T	.	T	T	T	T	T	T	T	T	T	.	T	T	T	T	.	T	T	T	T	T	T	T	T	T	T	T	T	T	T	T	T
chr19	3505759	SNV	G	0	33	1	1	C	C	T	C	C	C	T	T	C	C	C	C	C	C	T	T	C	C	C	C	C	C	C	C	C	C	C	C	T	C	C	T	C
chr19	3506520	SNV	G	0	33	1	1	T	T	T	T	T	T	T	T	T	T	T	T	T	T	T	T	T	T	T	T	T	T	T	T	T	T	T	T	T	T	T	T	T
chr19	3511938	SNV	A	0	33	1	1	C	C	C	C	C	C	C	C	C	C	C	C	C	C	C	C	C	C	C	C	C	C	C	C	C	C	C	C	C	C	C	C	C
chr19	3525345	SNV	G	0	33	1	1	T	T	T	T	T	T	T	T	T	T	T	T	T	T	T	T	T	T	T	T	T	T	T	T	T	T	T	T	T	T	T	T	T
chr19	3533913	SNV	C	0	33	1	1	A	A	A	A	A	A	A	A	A	A	A	A	A	A	A	A	A	A	A	A	A	A	A	A	A	A	A	A	A	A	A	A	A
chr19	3593119	SNV	C	0	33	2	1	A	A	A	A	A	A	A	A	A	A	A	A	A	A	A	A	A	A	A	A	A	A	A	AA	A	A	A	A	A	A	A	A	A
chr19	3597012	SNV	G	0	33	2	1	T	T	T	T	T	T	T	T	T	T	T	T	T	T	T	T	T	T	T	T	T	T	T	TT	T	T	T	T	T	T	T	T	T
chr19	3626299	SNV	C	0	33	1	1	A	A	A	A	A	A	A	A	A	A	A	A	A	A	A	A	A	A	A	A	A	A	A	A	A	A	A	A	A	A	A	A	A
chr19	3638995	SNV	G	0	33	1	1	T	T	T	T	T	T	T	T	T	T	T	T	T	T	T	T	T	T	T	T	T	T	T	T	T	T	T	T	T	T	T	T	T
chr19	3671244	SNV	T	0	33	1	1	C	C	C	C	C	C	C	C	C	C	C	C	C	C	C	C	C	C	C	C	C	C	C	C	C	C	C	C	C	C	C	C	C
chr19	3707900	SNV	A	0	33	1	1	G	G	G	T	G	G	G	G	G	G	G	G	G	G	G	G	T	T	G	G	G	T	G	G	G	G	G	T	G	G	G	G	G
chr19	3711045	SNV	A	0	33	1	1	G	G	G	G	G	G	G	G	G	G	G	G	G	G	G	G	G	G	G	G	G	G	G	G	G	G	G	G	G	G	G	G	G
chr19	3727329	SNV	A	0	33	1	1	G	G	G	G	G	G	G	G	G	G	G	G	G	G	G	G	G	G	G	G	G	G	G	G	G	G	G	G	G	G	G	G	G
chr19	3732949	SNV	G	0	33	2	1	T	T	T	T	T	T	T	T	T	T	TT	T	T	T	T	T	T	T	T	T	T	T	T	T	T	T	T	T	T	T	T	T	T
chr19	3738664	SNV	G	0	33	1	1	T	T	T	T	T	T	T	T	T	T	T	T	T	T	T	T	T	T	T	T	T	T	T	T	T	T	T	T	T	T	T	T	T
chr19	3751594	SNV	G	0	33	1	1	A	A	A	A	A	A	A	A	A	A	A	A	A	A	A	A	A	A	A	A	A	A	A	A	A	A	A	A	A	A	A	A	A
chr19	3751978	SNV	T	0	33	1	1	C	C	C	C	C	C	C	C	C	C	C	C	C	C	C	C	C	C	C	C	C	C	C	C	C	C	C	C	C	C	C	C	C
chr19	3755642	SNV	G	0	33	2	1	A	A	A	A	A	A	A	A	A	A	A	AA	A	A	A	A	A	A	A	A	A	A	A	A	A	A	A	A	A	A	A	A	A
chr19	3755951	SNV	T	0	33	2	1	A	A	A	A	A	A	A	A	A	A	A	AA	A	A	A	A	A	A	A	A	A	A	A	A	A	A	A	A	A	A	A	A	A
chr19	3756082	SNV	A	0	33	2	1	T	T	T	T	T	G	T	G	T	T	T	TG	T	G	T	G	T	G	T	G	G	G	T	T	G	T	T	T	T	T	T	T	G
chr19	3765772	SNV	T	0	33	2	1	C	C	C	C	C	C	C	C	C	C	C	C	C	C	C	C	C	C	C	C	CC	C	C	C	C	C	C	C	C	C	C	C	C
chr19	3775983	SNV	G	0	33	1	1	T	T	T	T	T	T	T	T	T	T	T	T	T	T	T	T	T	T	T	T	T	T	T	T	T	T	T	T	T	T	T	T	T
chr19	3779129	SNV	G	0	33	1	1	T	T	T	T	T	T	T	T	T	T	T	T	T	T	T	T	T	T	T	T	T	T	T	T	T	T	T	T	T	T	T	T	T
chr19	3780699	SNV	C	0	33	1	1	T	T	T	T	T	T	T	T	T	T	T	T	T	T	T	T	T	T	T	T	T	T	T	T	T	T	T	T	T	T	T	T	T
chr19	3780833	SNV	A	0	33	1	1	G	G	G	G	G	G	G	G	G	G	G	G	G	G	G	G	G	G	G	G	G	G	G	G	G	G	G	G	G	G	G	G	G
chr19	5510184	SNV	G	0	33	1	1	T	T	T	T	T	T	T	T	T	T	T	T	T	T	T	T	T	T	T	T	T	T	T	T	T	T	T	T	T	T	T	T	T
chr19	5524651	SNV	G	0	33	1	1	T	T	T	T	T	T	T	T	T	T	T	T	T	T	T	T	T	T	T	T	T	T	T	T	T	T	T	T	T	T	T	T	T
chr19	5531520	SNV	T	0	33	1	1	C	C	C	C	C	C	C	C	C	C	C	C	C	C	C	C	C	C	C	C	C	C	C	C	C	C	C	C	C	C	C	C	C
chr19	5531881	SNV	A	0	33	1	1	G	G	G	G	G	G	G	G	G	G	G	G	G	G	G	G	G	G	G	G	G	G	G	G	G	G	G	G	G	G	G	G	G
chr19	5532026	SNV	T	0	33	1	1	C	C	C	C	C	C	C	C	C	C	C	C	C	C	C	C	C	C	C	C	C	C	C	C	C	C	C	C	C	C	C	C	C
chr19	5532665	SNV	C	0	33	1	1	G	G	G	G	G	G	G	G	G	G	G	G	G	G	G	G	G	G	G	G	G	G	G	G	G	G	G	G	G	G	G	G	G
chr19	5535115	SNV	G	0	33	1	1	A	A	A	A	A	A	A	A	A	A	A	A	A	A	A	A	A	A	A	A	A	A	A	A	A	A	A	A	A	A	A	A	A
chr19	5535390	SNV	C	0	33	1	1	T	T	T	T	T	T	T	T	T	T	T	T	T	T	T	T	T	T	T	T	T	T	T	T	T	T	T	T	T	T	T	T	T
chr19	5544003	SNV	T	0	33	1	1	C	C	C	C	C	C	C	C	C	C	C	C	C	C	C	C	C	C	C	C	C	C	C	C	C	C	C	C	C	C	C	C	C
chr19	5547945	SNV	A	0	33	1	1	G	G	G	G	G	G	G	G	G	G	G	G	G	G	G	G	G	G	G	G	G	G	G	G	G	G	G	G	G	G	G	G	G
chr19	5550191	SNV	G	0	33	1	1	A	A	A	A	A	A	A	A	A	A	A	A	A	A	A	A	A	A	A	A	A	A	A	A	A	A	A	A	A	A	A	A	A
chr19	5550536	SNV	A	0	33	1	1	G	G	G	G	G	G	G	G	G	G	G	G	G	G	G	G	G	G	G	G	G	G	G	G	G	G	G	G	G	G	G	G	G
chr19	5551667	SNV	T	0	33	1	1	C	C	C	C	C	C	C	C	C	C	C	C	C	C	C	C	C	C	C	C	C	C	C	C	C	C	C	C	C	C	C	C	C
chr19	5551830	SNV	G	0	33	1	1	T	T	T	T	T	T	T	T	T	T	T	T	T	T	T	T	T	T	T	T	T	T	T	T	T	T	T	T	T	T	T	T	T
chr19	5584255	SNV	A	0	33	1	1	G	G	G	G	G	G	G	G	G	G	G	G	G	G	G	G	G	G	G	G	G	G	G	G	G	G	G	G	G	G	G	G	G
chr19	5589570	SNV	G	0	33	2	1	A	A	A	A	A	A	A	A	A	A	A	A	A	A	A	A	A	A	A	A	A	A	A	A	A	A	A	AA	A	A	A	A	A
chr19	5589668	SNV	T	0	33	2	1	C	C	C	C	C	C	C	C	C	C	C	C	C	C	C	C	C	C	C	C	C	C	C	C	C	C	C	CC	C	C	C	C	C
chr19	5589678	SNV	G	0	33	2	1	A	A	A	A	A	A	A	A	A	A	A	A	A	A	A	A	A	A	A	A	A	A	A	A	A	A	A	AA	A	A	A	A	A
chr19	5625572	SNV	T	0	33	1	1	C	C	C	C	C	C	C	C	C	C	C	C	C	C	C	C	C	C	C	C	C	C	C	C	C	C	C	C	C	C	C	C	C
chr19	5640390	SNV	G	0	33	1	1	T	T	T	T	T	T	T	T	T	T	T	T	T	T	T	T	T	T	T	T	T	T	T	T	T	T	T	T	T	T	T	T	T
chr19	5643858	SNV	T	0	33	1	1	C	C	C	C	C	C	C	C	C	C	C	C	C	C	C	C	C	C	C	C	C	C	C	C	C	C	C	C	C	C	C	C	C
chr19	5658202	SNV	C	0	33	1	1	A	A	A	A	A	A	A	A	A	A	A	A	A	A	A	A	A	A	A	A	A	A	A	A	A	A	A	A	A	A	A	A	A
chr19	5660882	SNV	A	0	32	1	1	G	G	G	G	G	G	G	G	-	G	G	G	G	G	G	G	G	G	G	G	G	G	G	G	G	G	G	G	G	G	G	G	G
chr19	5674382	SNV	T	0	33	1	1	C	C	C	C	C	C	C	C	C	C	C	C	C	C	C	C	C	C	C	C	C	C	C	C	C	C	C	C	C	C	C	C	C
chr19	5674506	SNV	C	0	33	1	1	G	G	G	G	G	G	G	G	G	G	G	G	G	G	G	G	G	G	G	G	G	G	G	G	G	G	G	G	G	G	G	G	G
chr19	5675508	SNV	T	0	33	1	1	C	C	C	C	C	C	C	C	C	C	C	C	C	C	C	C	C	C	C	C	C	C	C	C	C	C	C	C	C	C	C	C	C
chr19	5676453	SNV	A	0	33	1	1	G	G	G	G	G	G	G	G	G	G	G	G	G	G	G	G	G	G	G	G	G	G	G	G	G	G	G	G	G	G	G	G	G
chr19	5677666	SNV	C	0	33	1	1	T	T	T	T	T	T	T	T	T	T	T	T	T	T	T	T	T	T	T	T	T	T	T	T	T	T	T	T	T	T	T	T	T
chr19	5677686	SNV	T	0	33	1	1	C	C	C	C	C	C	C	C	C	C	C	C	C	C	C	C	C	C	C	C	C	C	C	C	C	C	C	C	C	C	C	C	C
chr19	5678246	SNV	A	0	33	1	1	G	G	G	G	G	G	G	G	G	G	G	G	G	G	G	G	G	G	G	G	G	G	G	G	G	G	G	G	G	G	G	G	G
chr19	5678635	SNV	A	0	33	1	1	C	C	C	C	C	C	C	C	C	C	C	C	C	C	C	C	C	C	C	C	C	C	C	C	C	C	C	C	C	C	C	C	C
chr19	5681493	SNV	A	0	33	1	1	G	G	G	G	G	G	G	G	G	G	G	G	G	G	G	G	G	G	G	G	G	G	G	G	G	G	G	G	G	G	G	G	G
chr19	5682299	SNV	T	0	33	1	1	C	C	C	C	C	C	C	C	C	C	C	C	C	C	C	C	C	C	C	C	C	C	C	C	C	C	C	C	C	C	C	C	C
chr19	5683581	SNV	A	0	33	1	1	G	G	G	G	G	G	G	G	G	G	G	G	G	G	G	G	G	G	G	G	G	G	G	G	G	G	G	G	G	G	G	G	G
chr19	5684309	SNV	A	0	33	1	1	G	G	G	G	G	G	G	G	G	G	G	G	G	G	G	G	G	G	G	G	G	G	G	G	G	G	G	G	G	G	G	G	G
chr19	5686201	SNV	C	0	33	1	1	G	G	G	G	G	G	G	G	G	G	G	G	G	G	G	G	G	G	G	G	G	G	G	G	G	G	G	G	G	G	G	G	G
chr19	5686627	SNV	T	0	33	1	1	C	C	C	C	C	C	C	C	C	C	C	C	C	C	C	C	C	C	C	C	C	C	C	C	C	C	C	C	C	C	C	C	C
chr19	5687044	INS	.	0	33	1	8	ATGGACAT	ATGGACAT	ATGGACAT	ATGGACAT	ATGGACAT	ATGGACAT	ATGGACAT	ATGGACAT	ATGGACAT	ATGGACAT	ATGGACAT	ATGGACAT	ATGGACAT	ATGGACAT	ATGGACAT	ATGGACAT	ATGGACAT	ATGGACAT	ATGGACAT	ATGGACAT	ATGGACAT	ATGGACAT	ATGGACAT	ATGGACAT	ATGGACAT	ATGGACAT	ATGGACAT	ATGGACAT	ATGGACAT	ATGGACAT	ATGGACAT	ATGGACAT	ATGGACAT
chr19	5706928	SNV	T	0	33	1	1	C	C	C	C	C	C	C	C	C	C	C	C	C	C	C	C	C	C	C	C	C	C	C	C	C	C	C	C	C	C	C	C	C
chr19	5720743	SNV	T	0	33	1	1	C	C	C	C	C	C	C	C	C	C	C	C	C	C	C	C	C	C	C	C	C	C	C	C	C	C	C	C	C	C	C	C	C
chr19	5722652	SNV	A	0	33	2	1	G	G	G	G	G	G	G	G	G	G	G	G	G	G	GG	G	G	G	G	G	G	G	G	G	G	G	G	G	G	G	G	G	G
chr19	5735307	SNV	G	0	32	1	1	T	T	T	T	T	T	T	T	T	T	T	T	T	T	T	T	T	T	T	T	T	T	T	T	T	T	T	.	T	T	T	T	T
chr19	5735311	SNV	G	0	32	1	1	T	T	T	T	T	T	T	T	T	T	T	T	T	T	T	T	T	T	T	T	T	T	T	T	T	T	T	.	T	T	T	T	T
chr19	5778282	SNV	T	0	33	1	1	C	C	C	C	C	C	C	C	C	C	C	C	C	C	C	C	C	C	C	C	C	C	C	C	C	C	C	C	C	C	C	C	C
chr19	5801283	SNV	T	0	33	1	1	G	G	G	G	G	G	G	G	G	G	G	G	G	G	G	G	G	G	G	G	G	G	G	G	G	G	G	G	G	G	G	G	G
chr19	5802275	SNV	C	0	32	1	1	A	A	A	A	A	A	A	A	A	A	A	A	A	A	A	A	A	A	A	A	A	A	A	.	A	A	A	A	A	A	A	A	A
chr19	5802960	SNV	A	0	32	1	1	G	G	G	G	G	G	G	G	G	G	G	G	G	G	-	G	G	G	G	G	G	G	G	G	G	G	G	G	G	G	G	G	G
chr19	5812014	SNV	C	0	33	1	1	A	A	A	A	A	A	A	A	A	A	A	A	A	A	A	A	A	A	A	A	A	A	A	A	A	A	A	A	A	A	A	A	A
chr19	5820340	SNV	A	0	33	1	1	G	G	G	G	G	G	G	G	G	G	G	G	G	G	G	G	G	G	G	G	G	G	G	G	G	G	G	G	G	G	G	G	G
chr19	5820377	SNV	A	0	33	1	1	G	G	G	G	G	G	G	G	G	G	G	G	G	G	G	G	G	G	G	G	G	G	G	G	G	G	G	G	G	G	G	G	G
chr19	5820995	SNV	A	0	33	1	1	G	G	G	G	G	G	G	G	G	G	G	G	G	G	G	G	G	G	G	G	G	G	G	G	G	G	G	G	G	G	G	G	G
chr19	5831057	SNV	G	0	32	1	1	T	T	T	T	T	T	T	T	T	T	T	T	T	T	T	T	T	T	T	T	T	T	T	.	T	T	T	T	T	T	T	T	T
chr19	5831058	SNV	G	0	32	1	1	C	C	C	C	C	C	C	C	C	C	C	C	C	C	C	C	C	C	C	C	C	C	C	.	C	C	C	C	C	C	C	C	C
chr19	5831064	SNV	G	0	32	1	1	C	C	C	C	C	T	C	C	C	C	C	C	C	C	C	C	C	C	C	C	C	C	C	.	C	C	C	C	T	C	T	C	C
chr2	68330219	SNV	C	0	33	1	1	A	A	A	A	A	A	A	A	A	A	A	A	A	A	A	A	A	A	A	A	A	A	A	A	A	A	A	A	A	A	A	A	A
chr2	68338052	SNV	A	0	33	1	1	G	G	G	G	G	G	G	G	G	G	G	G	G	G	G	G	G	G	G	G	G	G	G	G	G	G	G	G	G	G	G	G	G
chr2	68357157	SNV	T	0	33	1	1	G	G	G	G	G	G	G	G	G	G	G	G	G	G	G	G	G	G	G	G	G	G	G	G	G	G	G	G	G	G	G	G	G
chr2	68431992	SNV	T	0	31	2	1	C	C	C	C	C	C	C	C	C	C	C	C	-	C	C	C	C	CC	C	C	-	C	C	C	C	C	C	C	C	C	C	C	C
chr2	68432006	SNV	T	0	31	2	1	C	C	C	C	C	C	C	C	C	C	C	C	-	C	C	C	C	CC	C	C	-	C	C	C	C	C	C	C	C	C	C	C	C
chr2	68482654	SNV	T	0	33	1	1	G	G	G	G	G	G	G	G	G	G	G	G	G	G	G	G	G	G	G	G	G	G	G	G	G	G	G	G	G	G	G	G	G
chr2	68538734	SNV	A	0	33	1	1	G	G	G	G	G	G	G	G	G	G	G	G	G	G	G	G	G	G	G	G	G	G	G	G	G	G	G	G	G	G	G	G	G
chr2	68539020	SNV	C	0	33	1	1	G	G	G	G	G	G	G	G	G	G	G	G	G	G	G	G	G	G	G	G	G	G	G	G	G	G	G	G	G	G	G	G	G
chr2	68540468	SNV	A	0	33	1	1	C	C	C	C	C	C	C	C	C	C	C	C	C	C	C	C	C	C	C	C	C	C	C	C	C	C	C	C	C	C	C	C	C
chr2	68540482	SNV	C	0	33	1	1	T	T	T	T	T	T	T	T	T	T	T	T	T	T	T	T	T	T	T	T	T	T	T	T	T	T	T	T	T	T	T	T	T
chr2	68544341	SNV	A	0	33	1	1	C	C	C	C	C	C	C	C	C	C	C	C	C	C	C	C	C	C	C	C	C	C	C	C	C	C	C	C	C	C	C	C	C
chr2	68546637	SNV	G	0	33	1	1	A	A	A	A	A	A	A	A	A	A	A	A	A	A	A	A	A	A	A	A	A	A	A	A	A	A	A	A	A	A	A	A	A
chr2	68547340	SNV	A	0	33	1	1	G	G	G	G	G	G	G	G	G	G	G	G	G	G	G	G	G	G	G	G	G	G	G	G	G	G	G	G	G	G	G	G	G
chr2	68549440	SNV	A	0	33	1	1	G	G	G	G	G	G	G	G	G	G	G	G	G	G	G	G	G	G	G	G	G	G	G	G	G	G	G	G	G	G	G	G	G
chr2	68549587	SNV	A	0	33	1	1	G	G	G	G	G	G	G	G	G	G	G	G	G	G	G	G	G	G	G	G	G	G	G	G	G	G	G	G	G	G	G	G	G
chr2	68551560	SNV	G	0	33	1	1	T	T	T	T	T	T	T	T	T	T	C	C	T	T	T	T	T	T	T	C	C	T	T	T	T	T	T	T	T	T	T	T	T
chr2	68551572	SNV	A	0	33	1	1	C	C	C	C	C	C	C	C	C	C	C	C	C	C	C	C	C	C	C	C	C	C	C	C	C	C	C	C	C	C	C	C	C
chr2	68552821	SNV	A	0	33	1	1	C	C	C	C	C	C	C	C	C	C	C	C	C	C	C	C	C	C	C	C	C	C	C	C	C	C	C	C	C	C	C	C	C
chr2	68555996	SNV	G	0	33	1	1	A	A	A	A	A	A	A	A	A	A	A	A	A	A	A	A	A	A	A	A	A	A	A	A	A	A	A	A	A	A	A	A	A
chr2	68560154	SNV	A	0	33	1	1	G	G	G	G	G	G	G	G	G	G	G	G	G	G	G	G	G	G	G	G	G	G	G	G	G	G	G	G	G	G	G	G	G
chr2	68565027	SNV	T	0	32	1	1	C	C	C	C	C	C	C	C	C	C	C	C	C	C	C	C	C	C	C	C	C	C	C	C	C	.	C	C	C	C	C	C	C
chr2	68568937	DEL	.	0	32	1	1	G	G	G	G	G	G	G	G	G	G	G	G	G	G	G	G	G	G	G	G	G	G	G	G	G	.	G	G	G	G	G	G	G
chr2	68568940	SNV	A	0	32	1	1	C	C	C	C	C	C	C	C	C	C	C	C	C	C	C	C	C	C	C	C	C	C	C	C	C	.	C	C	C	C	C	C	C
chr2	68578305	SNV	A	0	32	1	1	G	G	G	G	G	G	G	G	G	G	G	G	G	G	G	G	G	G	G	G	G	G	G	G	G	.	G	G	G	G	G	G	G
chr2	68587433	SNV	T	0	32	1	1	C	C	C	C	C	C	C	C	C	C	C	C	C	C	C	C	C	C	C	C	C	C	C	C	C	.	C	C	C	C	C	C	C
chr2	68589759	SNV	C	0	33	1	1	G	G	G	G	G	G	G	G	G	G	G	G	G	G	G	G	G	G	G	G	G	G	G	G	G	G	G	G	G	G	G	G	G
chr2	68634795	SNV	T	0	32	1	1	G	G	G	G	G	G	G	G	G	G	G	G	G	G	G	G	.	G	G	G	G	G	G	G	G	G	G	G	G	G	G	G	G
chr2	68675238	SNV	G	0	33	1	1	A	A	A	A	A	A	A	A	A	A	A	A	A	A	A	A	A	A	A	A	A	A	A	A	A	A	A	A	A	A	A	A	A
chr2	68679200	SNV	T	0	33	1	1	A	A	A	A	A	A	A	A	A	A	A	A	A	A	A	A	A	A	A	A	A	A	A	A	A	A	A	A	A	A	A	A	A
chr2	68680747	SNV	G	0	33	1	1	A	A	A	A	A	A	A	A	A	A	A	A	A	A	A	A	A	A	A	A	A	A	A	A	A	A	A	A	A	A	A	A	A
chr2	68681033	SNV	A	0	33	1	1	G	G	G	G	G	G	G	G	G	G	G	G	G	G	G	G	G	G	G	G	G	G	G	G	G	G	G	G	G	G	G	G	G
chr2	68693841	SNV	T	0	33	1	1	C	C	C	C	C	C	C	C	C	C	C	C	C	C	C	C	C	C	C	C	C	C	C	C	C	C	C	C	C	C	C	C	C
chr2	108080577	SNV	G	0	33	1	1	T	T	T	T	T	T	T	T	T	T	T	T	T	T	T	T	T	T	T	T	T	T	T	T	T	T	T	T	T	T	T	T	T
chr2	108135432	SNV	A	0	33	2	1	C	C	C	C	C	C	C	C	C	C	C	C	C	C	C	C	C	C	C	C	CC	C	C	C	C	C	C	C	C	C	C	C	C
chr2	108143983	SNV	G	0	33	1	1	T	T	T	T	T	T	T	T	T	T	T	T	T	T	T	T	T	T	T	T	T	T	T	T	T	T	T	T	T	T	T	T	T
chr2	108221573	SNV	A	0	33	2	1	T	T	T	T	T	T	T	T	T	T	T	T	T	T	T	T	T	T	T	T	T	T	T	T	T	T	T	TT	T	T	T	T	T
chr2	108232107	SNV	C	0	33	1	1	G	G	G	G	G	G	G	G	G	G	G	G	G	G	G	G	G	G	G	G	G	G	G	G	G	G	G	G	G	G	G	G	G
chr2	108316198	SNV	T	0	32	1	1	C	C	C	C	C	C	C	C	C	C	C	C	C	C	.	C	C	C	C	C	C	C	C	C	C	C	C	C	C	C	C	C	C
chr2	108457566	SNV	T	0	33	1	1	C	C	C	C	C	C	C	C	C	C	C	C	C	C	C	C	C	C	C	C	C	C	C	C	C	C	C	C	C	C	C	C	C
chr2	110706779	SNV	A	0	33	2	1	G	G	G	G	G	G	G	G	G	G	G	G	G	G	G	G	GG	G	G	G	G	G	G	G	G	G	G	G	G	G	G	G	G
chr2	110724620	SNV	A	0	33	1	1	G	G	G	G	G	G	G	G	G	G	G	G	G	G	G	G	G	G	G	G	G	G	G	G	G	G	G	G	G	G	G	G	G
chr2	110725597	SNV	A	0	32	1	1	G	G	G	G	G	G	G	G	G	G	G	G	G	G	G	G	G	G	G	G	G	-	G	G	G	G	G	G	G	G	G	G	G
chr2	110726252	SNV	G	0	33	1	1	C	C	C	C	C	C	C	C	C	C	C	C	C	C	C	C	C	C	C	C	C	C	C	C	C	C	C	C	C	C	C	C	C
chr2	110751269	SNV	C	0	32	1	1	A	A	A	A	A	A	A	A	A	A	A	.	A	A	A	A	A	A	A	A	A	A	A	A	A	A	A	A	A	A	A	A	A
chr2	110958411	INS	.	0	33	1	2	TT	TT	TT	TT	TT	TT	TT	TT	TT	TT	TT	TT	TT	TT	TT	TT	TT	TT	TT	TT	TT	TT	TT	TT	TT	TT	TT	TT	TT	TT	TT	TT	TT
chr2	110958806	SNV	A	0	33	1	1	G	G	G	G	G	G	G	G	G	G	G	G	G	G	G	G	G	G	G	G	G	G	G	G	G	G	G	G	G	G	G	G	G
chr2	110958988	SNV	G	0	33	1	1	T	T	T	T	T	T	T	T	T	T	T	T	T	T	T	T	T	T	T	T	T	T	T	T	T	T	T	T	T	T	T	T	T
chr2	110959138	SNV	C	0	33	1	1	T	T	T	T	T	T	T	T	T	T	T	T	T	T	T	T	T	T	T	T	T	T	T	T	T	T	T	T	T	T	T	T	T
chr2	110962162	SNV	A	0	33	1	1	G	G	G	G	G	G	G	G	G	G	G	G	G	G	G	G	G	G	G	G	G	G	G	G	G	G	G	G	G	G	G	G	G
chr2	110965558	SNV	T	0	33	1	1	G	G	G	G	G	G	G	G	G	G	G	G	G	G	G	G	G	G	G	G	G	G	G	G	G	G	G	G	G	G	G	G	G
chr2	110970564	SNV	A	0	33	1	1	G	G	G	G	G	G	G	G	G	G	G	G	G	G	G	G	G	G	G	G	G	G	G	G	G	G	G	G	G	G	G	G	G
chr2	110971343	SNV	T	0	33	1	1	A	A	A	A	A	A	A	A	A	A	A	A	A	A	A	A	A	A	A	A	A	A	A	A	A	A	A	A	A	A	A	A	A
chr2	110972407	SNV	T	0	33	1	1	C	C	C	C	C	C	C	C	C	C	C	C	C	C	C	C	C	C	C	C	C	C	C	C	C	C	C	C	C	C	C	C	C
chr2	110972655	SNV	T	0	33	1	1	C	C	C	C	C	C	C	C	C	C	C	C	C	C	C	C	C	C	C	C	C	C	C	C	C	C	C	C	C	C	C	C	C
chr2	110973045	SNV	T	0	33	1	1	C	C	C	C	C	C	C	C	C	C	C	C	C	C	C	C	C	C	C	C	C	C	C	C	C	C	C	C	C	C	C	C	C
chr2	110973151	SNV	G	0	33	1	1	C	C	C	C	C	C	C	C	C	C	C	C	C	C	C	C	C	C	C	C	C	C	C	C	C	C	C	C	C	C	C	C	C
chr2	110975170	SNV	A	0	33	1	1	G	G	G	G	G	G	G	G	G	G	G	G	G	G	G	G	G	G	G	G	G	G	G	G	G	G	G	G	G	G	G	G	G
chr2	110979539	SNV	C	0	30	1	1	T	-	T	T	T	T	T	T	T	T	T	T	T	T	T	T	T	T	T	T	T	T	T	T	-	T	T	T	T	-	T	T	T
chr2	111065519	SNV	C	0	33	1	1	T	T	T	T	T	T	T	T	T	T	T	T	T	T	T	T	T	T	T	T	T	T	T	T	T	T	T	T	T	T	T	T	T
chr2	111066867	SNV	G	0	33	1	1	A	A	A	A	A	A	A	A	A	A	A	A	A	A	A	A	A	A	A	A	A	A	A	A	A	A	A	A	A	A	A	A	A
chr2	111080128	SNV	T	0	33	1	1	C	C	C	C	C	C	C	C	C	C	C	C	C	C	C	C	C	C	C	C	C	C	C	C	C	C	C	C	C	C	C	C	C
chr2	111091238	SNV	G	0	33	1	1	A	A	A	A	A	A	A	A	A	A	A	A	A	A	A	A	A	A	A	A	A	A	A	A	A	A	A	A	A	A	A	A	A
chr2	111093476	SNV	A	0	33	1	1	G	G	G	G	G	G	G	G	G	G	G	G	G	G	G	G	G	G	G	G	G	G	G	G	G	G	G	G	G	G	G	G	G
chr2	111093594	SNV	T	0	33	1	1	G	G	G	G	G	G	G	G	G	G	G	G	G	G	G	G	G	G	G	G	G	G	G	G	G	G	G	G	G	G	G	G	G
chr2	119109852	SNV	C	0	33	1	1	A	A	A	A	A	A	A	A	A	A	A	A	A	A	A	A	A	A	A	A	A	A	A	A	A	A	A	A	A	A	A	A	A
chr2	119112704	SNV	T	0	33	1	1	G	G	G	G	G	G	G	G	G	G	G	G	G	G	G	G	G	G	G	G	G	G	G	G	G	G	G	G	G	G	G	G	G
chr2	119125367	SNV	C	0	33	1	1	A	A	A	A	A	A	A	A	A	A	A	A	A	A	A	A	A	A	A	A	A	A	A	A	A	A	A	A	A	A	A	A	A
chr2	119129804	SNV	T	0	33	1	1	C	C	C	C	C	C	C	C	C	C	C	C	C	C	C	C	C	C	C	C	C	C	C	C	C	C	C	C	C	C	C	C	C
chr2	119140550	SNV	A	0	32	1	1	C	C	C	C	C	C	C	C	C	C	C	C	C	C	C	C	C	C	C	C	C	C	C	C	C	C	C	.	C	C	C	C	C
chr2	119174677	SNV	A	0	33	1	1	C	C	C	C	C	C	C	C	C	C	C	C	C	C	C	C	C	C	C	C	C	C	C	C	C	C	C	C	C	C	C	C	C
chr2	119182182	SNV	T	0	30	1	1	A	A	G	A	A	A	G	A	G	G	A	-	A	-	A	-	G	A	A	A	A	A	G	A	G	G	G	G	G	G	A	G	A
chr2	119188526	SNV	T	0	33	1	1	A	A	A	A	A	A	A	A	A	A	A	A	A	A	A	A	A	A	A	A	A	A	A	A	A	A	A	A	A	A	A	A	A
chr2	119193784	SNV	C	0	33	1	1	A	A	A	A	A	A	A	A	A	A	A	A	A	A	A	A	A	A	A	A	A	A	A	A	A	A	A	A	A	A	A	A	A
chr2	119216289	SNV	T	0	33	1	1	G	G	G	G	G	G	G	G	G	G	G	G	G	G	G	G	G	G	G	G	G	G	G	G	G	G	G	G	G	G	G	G	G
chr2	119238962	SNV	G	0	33	1	1	T	T	T	T	T	T	T	T	T	T	T	T	T	T	T	T	T	T	T	T	T	T	T	T	T	T	T	T	T	T	T	T	T
chr2	119292817	SNV	A	0	33	1	1	C	C	C	C	C	C	C	C	C	C	C	C	C	C	C	C	C	C	C	C	C	C	C	C	C	C	C	C	C	C	C	C	C
chr2	119305651	SNV	G	0	33	1	1	T	T	T	T	T	T	T	T	T	T	T	T	T	T	T	T	T	T	T	T	T	T	T	T	T	T	T	T	T	T	T	T	T
chr2	119359311	SNV	C	0	33	1	1	A	A	A	A	A	A	A	A	A	A	A	A	A	A	A	A	A	A	A	A	A	A	A	A	A	A	A	A	A	A	A	A	A
chr2	119374265	SNV	T	0	33	1	1	A	A	A	A	A	A	A	A	A	A	A	A	A	A	A	A	A	A	A	A	A	A	A	A	A	A	A	A	A	A	A	A	A
chr2	119399079	SNV	G	0	33	1	1	T	T	T	T	T	T	T	T	T	T	T	T	T	T	T	T	T	T	T	T	T	T	T	T	T	T	T	T	T	T	T	T	T
chr2	119405649	SNV	A	0	33	1	1	C	C	C	C	C	C	C	C	C	C	C	C	C	C	C	C	C	C	C	C	C	C	C	C	C	C	C	C	C	C	C	C	C
chr2	119417161	SNV	T	0	33	1	1	G	G	G	G	G	G	G	G	G	G	G	G	G	G	G	G	G	G	G	G	G	G	G	G	G	G	G	G	G	G	G	G	G
chr2	119433718	SNV	C	0	32	1	1	A	A	A	A	A	A	A	A	A	A	A	A	A	A	A	A	A	A	A	A	A	A	A	A	A	A	A	.	A	A	A	A	A
chr2	119545742	SNV	T	0	33	1	1	G	G	G	G	G	G	G	G	G	G	G	G	G	G	G	G	G	G	G	G	G	G	G	G	G	G	G	G	G	G	G	G	G
chr2	119583840	SNV	G	0	33	1	1	A	A	A	A	A	A	A	A	A	A	A	A	A	A	A	A	A	A	A	A	A	A	A	A	A	A	A	A	A	A	A	A	A
chr2	119584731	SNV	T	0	33	1	1	A	A	A	A	A	A	A	A	A	A	A	A	A	A	A	A	A	A	A	A	A	A	A	A	A	A	A	A	A	A	A	A	A
chr2	119645783	SNV	C	0	33	1	1	A	A	A	A	A	A	A	A	A	A	A	A	A	A	A	A	A	A	A	A	A	A	A	A	A	A	A	A	A	A	A	A	A
chr2	119700782	SNV	C	0	33	1	1	G	G	G	G	G	G	G	G	G	G	G	G	G	G	G	G	G	G	G	G	G	G	G	G	G	G	G	G	G	G	G	G	G
chr2	119705526	SNV	T	0	33	1	1	G	G	G	G	G	G	G	G	G	G	G	G	G	G	G	G	G	G	G	G	G	G	G	G	G	G	G	G	G	G	G	G	G
chr2	119728150	SNV	G	0	32	1	1	T	T	T	T	T	T	T	T	T	T	T	.	T	T	T	T	T	T	T	T	T	T	T	T	T	T	T	T	T	T	T	T	T
chr2	119731207	SNV	C	0	33	1	1	A	A	A	A	A	A	A	A	A	A	A	A	A	A	A	A	A	A	A	A	A	A	A	A	A	A	A	A	A	A	A	A	A
chr2	119731394	SNV	C	0	33	1	1	A	A	A	A	A	A	A	A	A	A	A	A	A	A	A	A	A	A	A	A	A	A	A	A	A	A	A	A	A	A	A	A	A
chr2	119829433	SNV	G	0	33	1	1	A	A	A	A	A	A	A	A	A	A	A	A	A	A	A	A	A	A	A	A	A	A	A	A	A	A	A	A	A	A	A	A	A
chr2	119835999	SNV	T	0	33	1	1	A	A	A	A	A	A	A	A	A	N	A	A	A	A	A	A	A	A	A	A	A	A	A	A	A	A	A	A	A	A	A	A	A
chr2	119836585	SNV	G	0	33	1	1	T	T	T	T	T	T	T	T	T	T	T	T	T	T	T	T	T	T	T	T	T	T	T	T	T	T	T	T	T	T	T	T	T
chr2	119847592	SNV	G	0	33	1	1	C	C	C	C	C	C	C	C	C	C	C	C	C	C	C	C	C	C	C	C	C	C	C	C	C	C	C	C	C	C	C	C	C
chr2	119858952	SNV	C	0	32	1	1	A	A	A	A	A	A	A	A	A	A	A	A	A	A	A	A	A	A	A	A	A	A	A	-	A	A	A	A	A	A	A	A	A
chr2	119867016	SNV	C	0	33	1	1	A	A	A	A	A	A	A	A	A	A	A	A	A	A	A	A	A	A	A	A	A	A	A	A	A	A	A	A	A	A	A	A	A
chr2	119869701	SNV	A	0	33	1	1	G	G	G	G	G	G	G	G	G	G	G	G	G	G	G	G	G	G	G	G	G	G	G	G	G	G	G	G	G	G	G	G	G
chr2	119896766	SNV	T	0	33	1	1	C	C	C	C	C	C	C	C	C	C	C	C	C	C	C	C	C	C	C	C	C	C	C	C	C	C	C	C	C	C	C	C	C
chr2	119897692	SNV	G	0	33	1	1	T	T	T	T	T	T	T	T	T	T	T	T	T	T	T	T	T	T	T	T	T	T	T	T	T	T	T	T	T	T	T	T	T
chr2	119910350	SNV	A	0	33	1	1	G	G	G	G	G	G	G	G	G	G	G	G	G	G	G	G	G	G	G	G	G	G	G	G	G	G	G	G	G	G	G	G	G
chr2	119912266	SNV	T	0	33	1	1	A	A	A	A	A	A	A	A	A	A	A	A	A	A	A	A	A	A	A	A	A	A	A	A	A	A	A	A	A	A	A	A	A
chr2	120016281	SNV	G	0	33	1	1	A	A	A	A	A	A	A	A	A	A	A	A	A	A	A	A	A	A	A	A	A	A	A	A	A	A	A	A	A	A	A	A	A
chr2	120064336	SNV	G	0	33	2	1	T	T	T	TT	T	T	T	T	T	T	T	T	T	T	T	T	T	T	T	T	T	T	T	T	T	T	T	T	T	T	T	T	T
chr2	120064342	SNV	C	0	33	2	1	T	T	T	TT	T	T	T	T	T	T	T	T	T	T	T	T	T	T	T	T	T	T	T	T	T	T	T	T	T	T	T	T	T
chr2	120163653	SNV	G	0	33	1	1	C	C	C	C	C	C	C	C	C	C	C	C	C	C	C	C	C	C	C	C	C	C	C	C	C	C	C	C	C	C	C	C	C
chr2	123425028	SNV	T	0	33	2	1	A	A	A	A	A	A	A	A	A	A	A	A	A	A	A	A	AA	A	A	A	A	A	A	A	A	A	A	A	A	A	A	A	A
chr2	123425030	SNV	C	0	33	2	1	A	A	A	A	A	A	A	A	A	A	A	A	A	A	A	A	AA	A	A	A	A	A	A	A	A	A	A	A	A	A	A	A	A
chr2	123429707	SNV	T	0	33	1	1	G	G	G	G	G	G	G	G	G	G	G	G	G	G	G	G	G	G	G	G	G	G	G	G	G	G	G	G	G	G	G	G	G
chr2	123444525	SNV	T	0	33	1	1	G	G	G	G	G	G	G	G	G	G	G	G	G	G	G	G	G	G	G	G	G	G	G	G	G	G	G	G	G	G	G	G	G
chr2	123450527	SNV	C	0	33	1	1	A	A	A	A	A	A	A	A	A	A	A	A	A	A	A	A	A	A	A	A	A	A	A	A	A	A	A	A	A	A	A	A	A
chr2	123489501	SNV	C	0	33	1	1	A	A	A	A	A	A	A	A	A	A	A	A	A	A	A	A	A	A	A	A	A	A	A	A	A	A	A	A	A	A	A	A	A
chr2	123497567	SNV	G	0	33	1	1	T	T	T	T	T	T	T	T	T	T	T	T	T	T	T	T	T	T	T	T	T	T	T	T	T	T	T	T	T	T	T	T	T
chr2	123526399	SNV	T	0	33	1	1	A	A	A	A	A	A	A	A	A	A	A	A	A	A	A	A	A	A	A	A	A	A	A	A	A	A	A	A	A	A	A	A	A
chr2	123526402	SNV	C	0	33	1	1	A	A	A	A	A	A	A	A	A	A	A	A	A	A	A	A	A	A	A	A	A	A	A	A	A	A	A	A	A	A	A	A	A
chr2	123526406	SNV	C	0	33	1	1	A	A	A	A	A	A	A	A	A	A	A	A	A	A	A	A	A	A	A	A	A	A	G	A	A	G	A	G	A	A	A	A	A
chr2	123533987	SNV	C	0	32	1	1	A	A	A	A	A	A	A	A	A	A	A	A	A	A	A	A	A	A	A	.	A	A	A	A	A	A	A	A	A	A	A	A	A
chr2	123534849	SNV	C	0	32	1	1	A	A	A	A	A	A	A	A	A	A	A	A	A	A	A	A	A	A	A	.	A	A	A	A	A	A	A	A	A	A	A	A	A
chr2	123549545	SNV	G	0	33	2	1	T	T	T	T	T	T	T	T	T	T	T	T	TT	T	T	T	T	T	T	T	T	T	T	T	T	T	T	T	T	T	T	T	T
chr2	123552866	SNV	G	0	33	1	1	C	C	C	C	C	C	C	C	C	C	C	C	C	C	C	C	C	C	C	C	C	C	C	C	C	C	C	C	C	C	C	C	C
chr2	123563471	SNV	C	0	33	1	1	A	A	A	A	A	A	A	A	A	A	A	A	A	A	A	A	A	A	A	A	A	A	A	A	A	A	A	A	A	A	A	A	A
chr2	123578547	SNV	T	0	33	1	1	G	G	G	G	G	G	G	G	G	G	G	G	G	G	G	G	G	G	G	G	G	G	G	G	G	G	G	G	G	G	G	G	G
chr2	123608332	SNV	C	0	33	1	1	A	A	A	A	A	A	A	A	A	A	A	A	A	A	A	A	A	A	A	A	A	A	A	A	A	A	A	A	A	A	A	A	A
chr2	123673291	SNV	T	0	33	1	1	G	G	G	G	G	G	G	G	G	G	G	G	G	G	G	G	G	G	G	G	G	G	G	G	G	G	G	G	G	G	G	G	G
chr2	123751781	SNV	G	0	33	1	1	T	T	T	T	T	T	T	T	T	T	T	T	T	T	T	T	T	T	T	T	T	T	T	T	T	T	T	T	T	T	T	T	T
chr2	123774180	SNV	C	0	33	1	1	A	A	A	A	A	A	A	A	A	A	A	A	A	A	A	A	A	A	A	A	A	A	A	A	A	A	A	A	A	A	A	A	A
chr2	123777920	SNV	A	0	33	1	1	C	C	C	C	C	C	C	C	C	C	C	C	C	C	C	C	C	C	C	C	C	C	C	C	C	C	C	C	C	C	C	C	C
chr2	123808772	SNV	G	0	33	1	1	T	T	T	T	T	T	T	T	T	T	T	T	T	T	T	T	T	T	T	T	T	T	T	T	T	T	T	T	T	T	T	T	T
chr2	123816057	SNV	G	0	33	1	1	T	T	T	T	T	T	T	T	T	T	T	T	T	T	T	T	T	T	T	T	T	T	T	T	T	T	T	T	T	T	T	T	T
chr2	123818735	SNV	T	0	33	1	1	G	G	G	G	G	G	G	G	G	G	G	G	G	G	G	G	G	G	G	G	G	G	G	G	G	G	G	G	G	G	G	G	G
chr2	123833238	SNV	T	0	33	1	1	G	G	G	G	G	G	G	G	G	G	G	G	G	G	G	G	G	G	G	G	G	G	G	G	G	G	G	G	G	G	G	G	G
chr2	123859704	SNV	C	0	33	1	1	A	A	A	A	A	A	A	A	A	A	A	A	A	A	A	A	A	A	A	A	A	A	A	A	A	A	A	A	A	A	A	A	A
chr2	123864178	SNV	A	0	33	1	1	C	C	C	C	C	C	C	C	C	C	C	C	C	C	C	C	C	C	C	C	C	C	C	C	C	C	C	C	C	C	C	C	C
chr2	123913086	SNV	C	0	33	2	1	A	AA	A	A	A	A	A	A	A	A	A	A	A	A	A	A	A	A	A	A	A	A	A	A	A	A	A	A	A	A	A	A	A
chr2	123920500	SNV	T	0	33	2	1	G	GG	G	G	G	G	G	G	G	G	G	G	G	G	G	G	G	G	G	G	G	G	G	G	G	G	G	G	G	G	G	G	G
chr2	123937059	SNV	C	0	33	1	1	A	A	A	A	A	A	A	A	A	A	A	A	A	A	A	A	A	A	A	A	A	A	A	A	A	A	A	A	A	A	A	A	A
chr2	123938964	SNV	C	0	33	1	1	A	A	A	A	A	A	A	A	A	A	A	A	A	A	A	A	A	A	A	A	A	A	A	A	A	A	A	A	A	A	A	A	A
chr2	123945755	SNV	T	0	33	1	1	G	G	G	G	G	G	G	G	G	G	G	G	G	G	G	G	G	G	G	G	G	G	G	G	G	G	G	G	G	G	G	G	G
chr2	123967712	SNV	T	0	32	1	1	-	A	A	A	A	A	A	A	A	A	A	A	A	A	A	A	A	A	A	A	A	A	A	A	A	A	A	A	A	A	A	A	A
chr2	123980948	SNV	G	0	33	1	1	T	T	T	T	T	T	T	T	T	T	T	T	T	T	T	T	T	T	T	T	T	T	T	T	T	T	T	T	T	T	T	T	T
chr2	123993410	SNV	A	0	33	1	1	C	C	C	C	C	C	C	C	C	C	C	C	C	C	C	C	C	C	C	C	C	C	C	C	C	C	C	C	C	C	C	C	C
chr2	123999536	SNV	C	0	33	1	1	A	A	A	A	A	A	A	A	A	A	A	A	A	A	A	A	A	A	A	A	A	A	A	A	A	A	A	A	A	A	A	A	A
chr2	124005845	SNV	C	0	33	1	1	A	A	A	A	A	A	A	A	A	A	A	A	A	A	A	A	A	A	A	A	A	A	A	A	A	A	A	A	A	A	A	A	A
chr2	124008668	SNV	T	0	33	1	1	G	G	G	G	G	G	G	G	G	G	G	G	G	G	G	G	G	G	G	G	G	G	G	G	G	G	G	G	G	G	G	G	G
chr2	124042460	SNV	C	0	33	1	1	A	A	A	A	A	A	A	A	A	A	A	A	A	A	A	A	A	A	A	A	A	A	A	A	A	A	A	A	A	A	A	A	A
chr2	124077275	SNV	G	0	33	1	1	T	T	T	T	T	T	T	T	T	T	T	T	T	T	T	T	T	T	T	T	T	T	T	T	T	T	T	T	T	T	T	T	T
chr2	124095748	SNV	G	0	33	1	1	T	T	T	T	T	T	T	T	T	T	T	T	T	T	T	T	T	T	T	T	T	T	T	T	T	T	T	T	T	T	T	T	T
chr2	124109208	SNV	C	0	33	1	1	A	A	A	A	A	A	A	A	A	A	A	A	A	A	A	A	A	A	A	A	A	A	A	A	A	A	A	A	A	A	A	A	A
chr2	124118215	SNV	G	0	33	1	1	T	T	T	T	T	T	T	T	T	T	T	T	T	T	T	T	T	T	T	T	T	T	T	T	T	T	T	T	T	T	T	T	T
chr2	124131605	SNV	C	0	33	1	1	A	A	A	A	A	A	A	A	A	A	A	A	A	A	A	A	A	A	A	A	A	A	A	A	A	A	A	A	A	A	A	A	A
chr2	124134221	SNV	G	0	33	1	1	T	T	T	T	T	T	T	T	T	T	T	T	T	T	T	T	T	T	T	T	T	T	T	T	T	T	T	T	T	T	T	T	T
chr2	124152308	SNV	G	0	33	1	1	T	T	T	T	T	T	T	T	T	T	T	T	T	T	T	T	T	T	T	T	T	T	T	T	T	T	T	T	T	T	T	T	T
chr2	124177304	SNV	C	0	33	1	1	A	A	A	A	A	A	A	A	A	A	A	A	A	A	A	A	A	A	A	A	A	A	A	A	A	A	A	A	A	A	A	A	A
chr2	124199710	SNV	G	0	33	1	1	A	A	A	A	A	A	A	A	A	A	A	A	A	A	A	A	A	A	A	A	A	A	A	A	A	A	A	A	A	A	A	A	A
chr2	124212828	SNV	G	0	33	1	1	T	T	T	T	T	T	T	T	T	T	T	T	T	T	T	T	T	T	T	T	T	T	T	T	T	T	T	T	T	T	T	T	T
chr2	124262670	SNV	A	0	33	1	1	G	G	G	G	G	G	G	G	G	G	G	G	G	G	G	G	G	G	G	G	G	G	G	G	G	G	G	G	G	G	G	G	G
chr2	124262671	SNV	G	0	33	1	1	C	C	C	C	C	C	C	C	C	C	C	C	C	C	C	C	C	C	C	C	C	C	C	C	C	C	C	C	C	C	C	C	C
chr2	124262673	SNV	T	0	33	1	1	C	C	C	C	C	C	C	C	C	C	C	C	C	C	C	C	C	C	C	C	C	C	C	C	C	C	C	C	C	C	C	C	C
chr2	124262675	SNV	G	0	33	1	1	A	A	A	A	A	A	A	A	A	A	A	A	A	A	A	A	A	A	A	A	A	A	A	A	A	A	A	A	A	A	A	A	A
chr2	124262676	SNV	G	0	33	1	1	C	C	C	C	C	C	C	C	C	C	C	C	C	C	C	C	C	C	C	C	C	C	C	C	C	C	C	C	C	C	C	C	C
chr2	124274140	SNV	G	0	33	1	1	T	T	T	T	T	T	T	T	T	T	T	T	T	T	T	T	T	T	T	T	T	T	T	T	T	T	T	T	T	T	T	T	T
chr2	124284024	SNV	G	0	33	1	1	T	T	T	T	T	T	T	T	T	T	T	T	T	T	T	T	T	T	T	T	T	T	T	T	T	T	T	T	T	T	T	T	T
chr2	124297126	SNV	G	0	33	1	1	T	T	T	T	T	T	T	T	T	T	T	T	T	T	T	T	T	T	T	T	T	T	T	T	T	T	T	T	T	T	T	T	T
chr2	124305700	SNV	G	0	33	1	1	T	T	T	T	T	T	T	T	T	T	T	T	T	T	T	T	T	T	T	T	T	T	T	T	T	T	T	T	T	T	T	T	T
chr2	124326488	SNV	G	0	33	1	1	C	C	C	C	C	C	C	C	C	C	C	C	C	C	C	C	C	C	C	C	C	C	C	C	C	C	C	C	C	C	C	C	C
chr2	124327274	SNV	G	0	33	1	1	T	T	T	T	T	T	T	T	T	T	T	T	T	T	T	T	T	T	T	T	T	T	T	T	T	T	T	T	T	T	T	T	T
chr2	124397359	SNV	A	0	33	1	1	G	G	G	G	G	G	G	G	G	G	G	G	G	G	G	G	G	G	G	G	G	G	G	G	G	G	G	G	G	G	G	G	G
chr2	124421275	SNV	C	0	33	1	1	A	A	A	A	A	A	A	A	A	A	A	A	A	A	A	A	A	A	A	A	A	A	A	A	A	A	A	A	A	A	A	A	A
chr2	124430955	SNV	C	0	31	1	1	A	A	A	A	A	A	A	A	A	A	A	A	A	A	A	A	A	A	A	A	A	A	A	A	A	A	A	A	A	-	A	A	-
chr2	124451405	SNV	G	0	32	1	1	T	T	T	T	T	T	T	T	T	T	T	T	T	T	T	T	.	T	T	T	T	T	T	T	T	T	T	T	T	T	T	T	T
chr2	124459872	SNV	A	0	33	1	1	C	C	C	C	C	C	C	C	C	C	C	C	C	C	C	C	C	C	C	C	C	C	C	C	C	C	C	C	C	C	C	C	C
chr2	124465378	SNV	G	0	33	1	1	T	T	T	T	T	T	T	T	T	T	T	T	T	T	T	T	T	T	T	T	T	T	T	T	T	T	T	T	T	T	T	T	T
chr2	124489795	SNV	A	0	33	1	1	C	C	C	C	C	C	C	C	C	C	C	C	C	C	C	C	C	C	C	C	C	C	C	C	C	C	C	C	C	C	C	C	C
chr2	124502098	SNV	G	0	33	1	1	T	T	T	T	T	T	T	T	T	T	T	T	T	T	T	T	T	T	T	T	T	T	T	T	T	T	T	T	T	T	T	T	T
chr2	124502264	SNV	G	0	33	1	1	T	T	T	T	T	T	T	T	T	T	T	T	T	T	T	T	T	T	T	T	T	T	T	T	T	T	T	T	T	T	T	T	T
chr2	124512642	SNV	G	0	33	1	1	T	T	T	T	T	T	T	T	T	T	T	T	T	T	T	T	T	T	T	T	T	T	T	T	T	T	T	T	T	T	T	T	T
chr2	124520787	SNV	G	0	33	1	1	T	T	T	T	T	T	T	T	T	T	T	T	T	T	T	T	T	T	T	T	T	T	T	T	T	T	T	T	T	T	T	T	T
chr2	124526168	SNV	G	0	33	1	1	T	T	T	T	T	T	T	T	T	T	T	T	T	T	T	T	T	T	T	T	T	T	T	T	T	T	T	T	T	T	T	T	T
chr2	124550831	SNV	A	0	32	1	1	C	C	C	C	C	C	C	C	C	C	C	C	C	C	C	C	C	C	C	C	C	C	C	C	C	C	C	C	C	.	C	C	C
chr2	124585793	SNV	G	0	33	1	1	T	T	T	T	T	T	T	T	T	T	T	T	T	T	T	T	T	T	T	T	T	T	T	T	T	T	T	T	T	T	T	T	T
chr2	124672316	SNV	A	0	33	1	1	C	C	C	C	C	C	C	C	C	C	C	C	C	C	C	C	C	C	C	C	C	C	C	C	C	C	C	C	C	C	C	C	C
chr2	124693228	SNV	A	0	33	1	1	G	G	G	G	G	G	G	G	G	G	G	G	G	G	G	G	G	G	G	G	G	G	G	G	G	G	G	G	G	G	G	G	G
chr2	124708921	SNV	G	0	32	1	1	A	A	A	A	A	A	A	A	A	A	A	A	A	A	A	A	A	A	A	A	-	A	A	A	A	A	A	A	A	A	A	A	A
chr2	124720180	SNV	T	0	33	1	1	A	A	A	A	A	A	A	A	A	A	A	A	A	A	A	A	A	A	A	A	A	A	A	A	A	A	A	A	A	A	A	A	A
chr2	124721757	SNV	G	0	32	1	1	A	A	A	A	A	A	A	A	A	A	A	A	A	A	A	A	-	A	A	A	A	A	A	A	A	A	A	A	A	A	A	A	A
chr2	124722112	SNV	G	0	32	1	1	A	A	A	A	A	A	A	A	A	A	A	A	A	A	A	A	-	A	A	A	A	A	A	A	A	A	A	A	A	A	A	A	A
chr2	127560978	SNV	A	0	33	1	1	G	G	G	G	G	G	G	G	G	G	G	G	G	G	G	G	G	G	G	G	G	G	G	G	G	G	G	G	G	G	G	G	G
chr2	127570171	SNV	C	0	33	1	1	T	T	T	T	T	T	T	T	T	T	T	T	T	T	T	T	T	T	T	T	T	T	T	T	T	T	T	T	T	T	T	T	T
chr2	127570312	SNV	G	0	33	1	1	T	T	T	T	T	T	T	T	T	T	T	T	T	T	T	T	T	T	T	T	T	T	T	T	T	T	T	T	T	T	T	T	T
chr2	127570565	SNV	T	0	33	1	1	C	C	C	C	C	C	C	C	C	C	C	C	C	C	C	C	C	C	C	C	C	C	C	C	C	C	C	C	C	C	C	C	C
chr2	127602156	SNV	A	0	31	1	1	G	G	G	G	G	G	G	G	.	G	G	G	G	G	G	G	G	G	G	G	G	G	G	G	G	G	G	.	G	G	G	G	G
chr2	127602205	SNV	T	0	31	1	1	C	C	C	C	C	C	C	C	.	C	C	C	C	C	C	C	C	C	C	C	C	C	C	C	C	C	C	.	C	C	C	C	C
chr2	127653780	SNV	A	0	32	1	1	G	G	G	G	G	G	G	G	G	G	G	G	G	G	G	G	G	G	G	G	G	G	G	G	G	G	G	.	G	G	G	G	G
chr2	127682639	SNV	G	0	31	1	1	T	T	T	T	T	T	T	T	.	T	T	T	T	T	T	T	T	T	T	T	T	T	T	T	T	T	T	.	T	T	T	T	T
chr2	127700484	SNV	G	0	31	1	1	T	T	T	T	T	T	T	T	.	T	T	T	T	T	T	T	T	T	T	T	T	T	T	T	T	T	T	.	T	T	T	T	T
chr2	127702095	SNV	T	0	31	1	1	C	C	C	C	C	C	C	C	.	C	C	C	C	C	C	C	C	C	C	C	C	C	C	C	C	C	C	.	C	C	C	C	C
chr2	127705860	SNV	G	0	33	1	1	A	A	A	A	A	A	A	A	A	A	A	A	A	A	A	A	A	A	A	A	A	A	A	A	A	A	A	A	A	A	A	A	A
chr2	127706654	SNV	T	0	33	1	1	C	C	C	C	C	C	C	C	C	C	C	C	C	C	C	C	C	C	C	C	C	C	C	C	C	C	C	C	C	C	C	C	C
chr2	127706662	SNV	A	0	33	1	1	G	G	G	G	G	G	G	G	G	G	G	G	G	G	G	G	G	G	G	G	G	G	G	G	G	G	G	G	G	G	G	G	G
chr2	127708027	SNV	T	0	33	1	1	A	A	A	A	A	A	A	A	A	A	A	A	A	A	A	A	A	A	A	A	A	A	A	A	A	A	A	A	A	A	A	A	A
chr2	127733959	SNV	C	0	33	1	1	A	A	A	A	A	A	A	A	A	A	A	A	A	A	A	A	A	A	A	A	A	A	A	A	A	A	A	A	A	A	A	A	A
chr2	127744585	SNV	A	0	33	1	1	C	C	C	C	C	C	C	C	C	C	C	C	C	C	C	C	C	C	C	C	C	C	C	C	C	C	C	C	C	C	C	C	C
chr2	127757940	SNV	C	0	33	1	1	A	A	A	A	A	A	A	A	A	A	A	A	A	A	A	A	A	A	A	A	A	A	A	A	A	A	A	A	A	A	A	A	A
chr2	127763963	SNV	G	0	33	1	1	T	T	T	T	T	T	T	T	T	T	T	T	T	T	T	T	T	T	T	T	T	T	T	T	T	T	T	T	T	T	T	T	T
chr2	127764808	SNV	G	0	33	1	1	T	T	T	T	T	T	T	T	T	T	T	T	T	T	T	T	T	T	T	T	T	T	T	T	T	T	T	T	T	T	T	T	T
chr2	127765827	SNV	C	0	33	1	1	A	A	A	A	A	A	A	A	A	A	A	A	A	A	A	A	A	A	A	A	A	A	A	A	A	A	A	A	A	A	A	A	A
chr2	127770853	SNV	G	0	33	1	1	T	T	T	T	T	T	T	T	T	T	T	T	T	T	T	T	T	T	T	T	T	T	T	T	T	T	T	T	T	T	T	T	T
chr2	127774835	SNV	A	0	33	1	1	C	C	C	C	C	C	C	C	C	C	C	C	C	C	C	C	C	C	C	C	C	C	C	C	C	C	C	C	C	C	C	C	C
chr2	127782338	SNV	G	0	33	1	1	T	T	T	T	T	T	T	T	T	T	T	T	N	T	T	T	T	T	T	T	T	T	T	T	T	T	T	T	T	T	T	T	T
chr2	127785091	SNV	A	0	33	1	1	C	C	C	C	C	C	C	C	C	C	C	C	C	C	C	C	C	C	C	C	C	C	C	C	C	C	C	C	C	C	C	C	C
chr2	127806406	SNV	C	0	33	1	1	A	A	A	A	A	A	A	A	A	A	A	A	A	A	A	A	A	A	A	A	A	A	A	A	A	A	A	A	A	A	A	A	A
chr2	127853155	SNV	G	0	33	2	1	T	T	T	T	T	T	T	T	T	T	T	T	T	T	T	T	T	T	T	T	T	T	T	TT	T	T	T	T	T	T	T	T	T
chr2	127867550	SNV	C	0	33	1	1	A	A	A	A	A	A	A	A	A	A	A	A	A	A	A	A	A	A	A	A	A	A	A	A	A	A	A	A	A	A	A	A	A
chr2	127873894	SNV	G	0	33	1	1	A	A	A	A	A	A	A	A	A	A	A	A	A	A	A	A	A	A	A	A	A	A	A	A	A	A	A	A	A	A	A	A	A
chr2	127873899	SNV	G	0	33	1	1	C	C	C	C	C	C	C	C	C	C	C	C	C	C	C	C	C	C	C	C	C	C	C	C	C	C	C	C	C	C	C	C	C
chr2	127873903	SNV	G	0	33	1	1	T	T	T	T	T	T	T	T	T	T	T	T	T	T	T	T	T	T	T	T	T	T	T	T	T	T	T	T	T	T	T	T	T
chr2	127879365	SNV	T	0	33	2	1	G	G	G	G	G	G	G	G	G	G	G	G	G	G	G	G	G	G	G	GG	G	G	G	G	G	G	G	G	G	G	G	G	G
chr2	127885838	SNV	C	0	33	1	1	A	A	A	A	A	A	A	A	A	A	A	A	A	A	A	A	A	A	A	A	A	A	A	A	A	A	A	A	A	A	A	A	A
chr2	127901543	SNV	T	0	32	2	1	G	G	G	G	G	G	G	G	G	G	G	G	G	-	G	G	G	G	G	GG	G	G	G	G	G	G	G	G	G	G	G	G	G
chr2	127918855	SNV	C	0	32	1	1	A	A	A	A	A	A	A	A	A	A	A	.	A	A	A	A	A	A	A	A	A	A	A	A	A	A	A	A	A	A	A	A	A
chr2	127934425	SNV	T	0	33	2	1	C	C	C	C	C	C	C	C	C	C	C	CC	C	C	C	C	C	C	C	C	C	C	C	C	C	C	C	C	C	C	C	C	C
chr2	127934434	SNV	G	0	33	2	1	C	C	C	C	C	C	C	C	C	C	C	CC	C	C	C	C	C	C	C	C	C	C	C	C	C	C	C	C	C	C	C	C	C
chr2	127960790	SNV	T	0	33	1	1	G	G	G	G	G	G	G	G	G	G	G	G	G	G	G	G	G	G	G	G	G	G	G	G	G	G	G	G	G	G	G	G	G
chr3	9643601	SNV	T	0	33	1	1	C	C	C	C	C	C	C	C	C	C	C	C	C	C	C	C	C	C	C	C	C	C	C	C	C	C	C	C	C	C	C	C	C
chr3	9723792	SNV	A	0	31	1	1	C	C	C	C	C	C	C	C	C	C	C	C	C	.	C	C	C	C	C	C	-	C	C	C	C	C	C	C	C	C	C	C	C
chr3	9743508	SNV	A	0	33	1	1	G	G	G	G	G	G	G	G	G	G	G	G	G	G	G	G	G	G	G	G	G	G	G	G	G	G	G	G	G	G	G	G	G
chr3	9761357	SNV	C	0	33	1	1	A	A	A	A	A	A	A	A	A	A	A	A	A	A	A	A	A	A	A	A	A	A	A	A	A	A	A	A	A	A	A	A	A
chr3	9787282	SNV	C	0	33	1	1	A	A	A	A	A	A	A	A	A	A	A	A	A	A	A	A	A	A	A	A	A	A	A	A	A	A	A	A	A	A	A	A	A
chr3	9800064	SNV	C	0	33	1	1	A	A	A	A	A	A	A	A	A	A	A	A	A	A	A	A	A	A	A	A	A	A	A	A	A	A	A	A	A	A	A	A	A
chr3	9807444	SNV	C	0	33	1	1	A	A	A	A	A	A	A	A	A	A	A	A	A	A	A	A	A	A	A	A	A	A	A	A	A	A	A	A	A	A	A	A	A
chr3	9847468	SNV	C	0	33	1	1	A	A	A	A	A	A	A	A	A	A	A	A	A	A	A	A	A	A	A	A	A	A	A	A	A	A	A	A	A	A	A	A	A
chr3	9945508	SNV	G	0	33	1	1	T	T	T	T	T	T	T	T	T	T	T	T	T	T	T	T	T	T	T	T	T	T	T	T	T	T	T	T	T	T	T	T	T
chr3	9954570	SNV	C	0	31	1	1	A	A	A	A	A	A	A	A	A	A	.	A	A	A	A	A	A	A	A	A	A	.	A	A	A	A	A	A	A	A	A	A	A
chr3	23553849	SNV	C	0	33	2	1	A	A	A	A	A	A	A	A	A	A	A	A	A	A	A	A	A	A	A	AA	A	A	A	A	A	A	A	A	A	A	A	A	A
chr3	23557122	SNV	A	0	33	1	1	G	G	G	G	G	G	G	G	G	G	G	G	G	G	G	G	G	G	G	G	G	G	G	G	G	G	G	G	G	G	G	G	G
chr3	23560439	SNV	G	0	33	1	1	T	T	T	T	T	T	T	T	T	T	T	T	T	T	T	T	T	T	T	T	T	T	T	T	T	T	T	T	T	T	T	T	T
chr3	23597469	SNV	G	0	33	1	1	T	T	T	T	T	T	T	T	T	T	T	T	T	T	T	T	T	T	T	T	T	T	T	T	T	T	T	T	T	T	T	T	T
chr3	23617979	SNV	A	0	33	1	1	C	C	C	C	C	C	C	C	C	C	C	C	C	C	C	C	C	C	C	C	C	C	C	C	C	C	C	C	C	C	C	C	C
chr3	23620099	SNV	C	0	32	1	1	A	A	-	A	A	A	A	A	A	A	A	A	A	A	A	A	A	A	A	A	A	A	A	A	A	A	A	A	A	A	A	A	A
chr3	23621504	SNV	C	0	33	1	1	A	A	A	A	A	A	A	A	A	A	A	A	A	A	A	A	A	A	A	A	A	A	A	A	A	A	A	A	A	A	A	A	A
chr3	23661684	SNV	T	0	33	1	1	C	C	C	C	C	C	C	C	C	C	C	C	C	C	C	C	C	C	C	C	C	C	C	C	C	C	C	C	C	C	C	C	C
chr3	23664919	SNV	G	0	33	1	1	A	A	A	A	A	A	A	A	A	A	A	A	A	A	A	A	A	A	A	A	A	A	A	A	A	A	A	A	A	A	A	A	A
chr3	23670490	SNV	C	0	33	1	1	T	T	T	T	T	T	T	T	T	T	T	T	T	T	T	T	T	T	T	T	T	T	T	T	T	T	T	T	T	T	T	T	T
chr3	23672691	SNV	C	0	33	1	1	T	T	T	T	T	T	T	T	T	T	T	T	T	T	T	T	T	T	T	T	T	T	T	T	T	T	T	T	T	T	T	T	T
chr3	23674204	SNV	A	0	33	1	1	T	T	T	T	T	T	T	T	T	T	T	T	T	C	T	T	T	T	T	T	C	T	T	T	T	T	T	T	T	T	T	T	C
chr3	23678357	SNV	A	0	33	1	1	G	G	G	G	G	G	G	G	G	G	G	G	G	G	G	G	G	G	G	G	G	G	G	G	G	G	G	G	G	G	G	G	G
chr3	23679509	SNV	T	0	33	1	1	C	C	C	C	C	C	C	C	C	C	C	C	C	C	C	C	C	C	C	C	C	C	C	C	C	C	C	C	C	C	C	C	C
chr3	23680506	SNV	A	0	33	1	1	G	G	G	G	G	G	G	G	G	G	G	G	G	G	G	G	G	G	G	G	G	G	G	G	G	G	G	G	G	G	G	G	G
chr3	23694199	SNV	C	0	32	1	1	T	T	T	T	T	T	T	T	T	T	T	T	T	.	T	T	T	T	T	T	T	T	T	T	T	T	T	T	T	T	T	T	T
chr3	23753193	SNV	G	0	33	1	1	T	T	T	T	T	T	T	T	T	T	T	T	T	T	T	T	T	T	T	T	T	T	T	T	T	T	T	T	T	T	T	T	T
chr3	23766897	SNV	C	0	33	1	1	A	A	A	A	A	A	A	A	A	A	A	A	A	A	A	A	A	A	A	A	A	A	A	A	A	A	A	A	A	A	A	A	A
chr3	23768614	SNV	G	0	33	1	1	T	T	T	T	T	T	T	T	T	T	T	T	T	T	T	T	T	T	T	T	T	T	T	T	T	T	T	T	T	T	T	T	T
chr3	23781206	SNV	T	0	33	1	1	C	C	C	C	C	C	C	C	C	C	C	C	C	C	C	C	C	C	C	C	C	C	C	C	C	C	C	C	C	C	C	C	C
chr3	23796824	SNV	C	0	33	1	1	G	G	G	G	G	G	G	G	G	G	G	G	G	G	G	G	G	G	G	G	G	G	G	G	G	G	G	G	G	G	G	G	G
chr3	23908031	INS	.	0	32	1	4	GGAC	GGAC	GGAC	GAAT	GAAT	GGAC	GAAT	GGAC	GGAC	GGAC	GGAC	GGAC	GGAC	GGAC	GGAC	GAAT	GAAT	GGAC	GAAT	GGAC	GGAC	GGAC	GGAC	GGAC	GGAC	GGAC	GGAC	.	GGAC	GGAC	GGAC	GGAC	GGAC
chr3	28703948	SNV	C	0	33	1	1	A	A	A	A	A	A	A	A	A	A	A	A	A	A	A	A	A	A	A	A	A	A	A	A	A	A	A	A	A	A	A	A	A
chr3	28713576	SNV	C	0	33	1	1	G	G	G	G	G	G	G	G	G	G	G	G	G	G	G	G	G	G	G	G	G	G	G	G	G	G	G	G	G	G	G	G	G
chr3	28719690	SNV	G	0	33	1	1	T	T	T	T	T	T	T	T	T	T	T	T	T	T	T	T	T	T	T	T	T	T	T	T	T	T	T	T	T	T	T	T	T
chr3	28890127	SNV	A	0	33	1	1	C	C	C	C	C	C	C	C	C	C	C	C	C	C	C	C	C	C	C	C	C	C	C	C	C	C	C	C	C	C	C	C	C
chr3	28890740	SNV	G	0	33	1	1	T	T	T	T	T	T	T	T	T	T	T	T	T	T	T	T	T	T	T	T	T	T	T	T	T	T	T	T	T	T	T	T	T
chr3	28894864	SNV	A	0	33	1	1	C	C	C	C	C	C	C	C	C	C	C	C	C	C	C	C	C	C	C	C	C	C	C	C	C	C	C	C	C	C	C	C	C
chr3	28895427	SNV	G	0	33	1	1	T	T	T	T	T	T	T	T	T	T	T	T	T	T	T	T	T	T	T	T	T	T	T	T	T	T	T	T	T	T	T	T	T
chr3	28901040	SNV	G	0	33	1	1	T	T	T	T	T	T	T	T	T	T	T	T	T	T	T	T	T	T	T	T	T	T	T	T	T	T	T	T	T	T	T	T	T
chr3	28934516	SNV	T	0	33	1	1	G	G	G	G	G	G	G	G	G	G	G	G	G	G	G	G	G	G	G	G	G	G	G	G	G	G	G	G	G	G	G	G	G
chr3	28939653	SNV	G	0	33	2	1	T	T	T	T	T	T	T	T	T	T	T	T	T	T	T	T	T	T	T	T	T	T	T	T	T	TT	T	T	T	T	T	T	T
chr3	28959526	SNV	C	0	33	1	1	T	T	T	T	T	T	T	T	T	T	T	T	T	T	T	T	T	T	T	T	T	T	T	T	T	T	T	T	T	T	T	T	T
chr3	28960696	SNV	C	0	33	1	1	T	T	T	T	T	T	T	T	T	T	T	T	T	T	T	T	T	T	T	T	T	T	T	T	T	T	T	T	T	T	T	T	T
chr3	28969041	SNV	G	0	33	1	1	A	A	A	A	A	A	A	A	A	A	A	A	A	A	A	A	A	A	A	A	A	A	A	A	A	A	A	A	A	A	A	A	A
chr3	28969406	SNV	G	0	33	1	1	A	A	A	A	A	A	A	A	A	A	A	A	A	A	A	A	A	A	A	A	A	A	A	A	A	A	A	A	A	A	A	A	A
chr3	28979196	SNV	G	0	32	1	1	A	-	A	A	A	A	A	A	A	A	A	A	A	A	A	A	A	A	A	A	A	A	A	A	A	A	A	A	A	A	A	A	A
chr3	28982674	SNV	C	0	33	1	1	T	T	T	T	T	T	T	T	T	T	T	T	T	T	T	T	T	T	T	T	T	T	T	T	T	T	T	T	T	T	T	T	T
chr3	28989343	SNV	G	0	33	1	1	A	A	A	A	A	A	A	A	A	A	A	A	A	A	A	A	A	A	A	A	A	A	A	A	A	A	A	A	A	A	A	A	A
chr3	28998694	SNV	A	0	33	1	1	G	G	G	G	G	G	G	G	G	G	G	G	G	G	G	G	G	G	G	G	G	G	G	G	G	G	G	G	G	G	G	G	G
chr3	28998903	SNV	C	0	33	1	1	T	T	T	T	T	T	T	T	T	T	T	T	T	T	T	T	T	T	T	T	T	T	T	T	T	T	T	T	T	T	T	T	T
chr3	28999015	SNV	G	0	33	1	1	A	A	A	A	A	A	A	A	A	A	A	A	A	A	A	A	A	A	A	A	A	A	A	A	A	A	A	A	A	A	A	A	A
chr3	28999267	SNV	C	0	33	1	1	T	T	T	T	T	T	T	T	T	T	T	T	T	T	T	T	T	T	T	T	T	T	T	T	T	T	T	T	T	T	T	T	T
chr3	29000625	SNV	C	0	33	1	1	T	T	T	T	T	T	T	T	T	T	T	T	T	T	T	T	T	T	T	T	T	T	T	T	T	T	T	T	T	T	T	T	T
chr3	29018590	SNV	A	0	33	1	1	T	T	T	T	T	T	T	T	T	T	T	T	T	T	T	T	T	T	T	T	T	T	T	T	T	T	T	T	T	T	T	T	T
chr3	29046563	SNV	G	0	33	1	1	T	T	T	T	T	T	T	T	T	T	T	T	T	T	T	T	T	T	T	T	T	T	T	T	T	T	T	T	T	T	T	T	T
chr3	29167687	SNV	C	0	33	1	1	A	A	A	A	A	A	A	A	A	A	A	A	A	A	A	A	A	A	A	A	A	A	A	A	A	A	A	A	A	A	A	A	A
chr3	29191817	SNV	T	0	33	1	1	G	G	G	G	G	G	G	G	G	G	G	G	G	G	G	G	G	G	G	G	G	G	G	G	G	G	G	G	G	G	G	G	G
chr3	29191827	SNV	T	0	33	1	1	G	G	G	G	G	G	G	G	G	G	G	G	G	G	G	G	G	G	G	G	G	G	G	G	G	G	G	G	G	G	G	G	G
chr3	29216536	SNV	T	0	33	1	1	C	C	C	C	C	C	C	C	C	C	C	C	C	C	C	C	C	C	C	C	C	C	C	C	C	C	C	C	C	C	C	C	C
chr3	29216548	SNV	G	0	33	1	1	C	C	C	C	C	C	C	C	C	C	C	C	C	C	C	C	C	C	C	C	C	C	C	C	C	C	C	C	C	C	C	C	C
chr3	29220796	SNV	A	0	33	1	1	C	C	C	C	C	C	C	C	C	C	C	C	C	C	C	C	C	C	C	C	C	C	C	C	C	C	C	C	C	C	C	C	C
chr3	29230621	SNV	A	0	33	1	1	T	C	T	T	C	C	T	C	C	T	C	T	C	C	C	C	T	C	C	C	C	C	C	C	C	C	C	C	C	C	C	C	C
chr3	29249812	SNV	T	0	33	1	1	C	C	C	C	C	C	C	C	C	C	C	C	C	C	C	C	C	C	C	C	C	C	C	C	C	C	C	C	C	C	C	C	C
chr3	29258139	SNV	C	0	33	2	1	T	T	T	T	T	T	T	T	T	T	T	T	T	T	TT	T	T	T	T	T	T	T	T	T	T	T	T	T	T	T	T	T	T
chr3	29259370	INS	.	0	33	1	1	G	G	G	G	G	G	G	G	G	G	G	G	G	G	G	G	G	G	G	G	G	G	G	G	G	G	G	G	G	G	G	G	G
chr3	29262968	SNV	T	0	33	1	1	C	C	C	C	C	C	C	C	C	C	C	C	C	C	C	C	C	C	C	C	C	C	C	C	C	C	C	C	C	C	C	C	C
chr3	29263598	SNV	A	0	33	1	1	G	G	G	G	G	G	G	G	G	G	G	G	G	G	G	G	G	G	G	G	G	G	G	G	G	G	G	G	G	G	G	G	G
chr3	29263835	SNV	A	0	33	1	1	G	G	G	G	G	G	G	G	G	G	G	G	G	G	G	G	G	G	G	G	G	G	G	G	G	G	G	G	G	G	G	G	G
chr3	29264607	SNV	C	0	33	1	1	G	G	G	G	G	G	G	G	G	G	G	G	G	G	G	G	G	G	G	G	G	G	G	G	G	G	G	G	G	G	G	G	G
chr3	29264864	SNV	G	0	33	1	1	A	A	A	A	A	A	A	A	A	A	A	A	A	A	A	A	A	A	A	A	A	A	A	A	A	A	A	A	A	A	A	A	A
chr3	29264885	SNV	G	0	33	1	1	A	A	A	A	A	A	A	A	A	A	A	A	A	A	A	A	A	A	A	A	A	A	A	A	A	A	A	A	A	A	A	A	A
chr3	29264909	SNV	A	0	33	1	1	G	G	G	G	G	G	G	G	G	G	G	G	G	G	G	G	G	G	G	G	G	G	G	G	G	G	G	G	G	G	G	G	G
chr3	29265254	SNV	C	0	33	1	1	T	T	T	T	T	T	T	T	T	T	T	T	T	T	T	T	T	T	T	T	T	T	T	T	T	T	T	T	T	T	T	T	T
chr3	29265280	SNV	T	0	33	1	1	G	G	G	G	G	G	G	G	G	G	G	G	G	G	G	G	G	G	G	G	G	G	G	G	G	G	G	G	G	G	G	G	G
chr3	29265289	SNV	A	0	33	1	1	C	C	C	C	C	C	C	C	C	C	C	C	C	C	C	C	C	C	C	C	C	C	C	C	C	C	C	C	C	C	C	C	C
chr3	29265290	SNV	A	0	33	1	1	G	G	G	G	G	G	G	G	G	G	G	G	G	G	G	G	G	G	G	G	G	G	G	G	G	G	G	G	G	G	G	G	G
chr3	29265294	SNV	C	0	33	1	1	T	T	T	T	T	T	T	T	T	T	T	T	T	T	T	T	T	T	T	T	T	T	T	T	T	T	T	T	T	T	T	T	T
chr3	29268472	INS	.	0	33	1	2	CT	CT	CT	CT	CT	CT	CT	CT	CT	CT	CT	CT	CT	CT	CT	CT	CT	CT	CT	CT	CT	CT	CT	CT	CT	CT	CT	CT	CT	CT	CT	CT	CT
chr3	29269560	SNV	T	0	33	1	1	G	G	G	G	G	G	G	G	G	G	G	G	G	G	G	G	G	G	G	G	G	G	G	G	G	G	G	G	G	G	G	G	G
chr3	29275168	SNV	C	0	33	1	1	T	T	T	T	T	T	T	T	T	T	T	T	T	T	T	T	T	T	T	T	T	T	T	T	T	T	T	T	T	T	T	T	T
chr3	29275795	SNV	T	0	33	1	1	C	C	C	C	C	C	C	C	C	C	C	C	C	C	C	C	C	C	C	C	C	C	C	C	C	C	C	C	C	C	C	C	C
chr3	29276355	SNV	C	0	33	1	1	T	T	T	T	T	T	T	T	T	T	T	T	T	T	T	T	T	T	T	T	T	T	T	T	T	T	T	T	T	T	T	T	T
chr3	29285819	SNV	C	0	33	1	1	T	T	T	T	T	T	T	T	T	T	T	T	T	T	T	T	T	T	T	T	T	T	T	T	T	T	T	T	T	T	T	T	T
chr3	29289358	SNV	T	0	30	1	1	C	C	C	C	C	C	C	C	C	C	C	C	C	.	C	C	C	C	C	.	.	C	C	C	C	C	C	C	C	C	C	C	C
chr3	29291595	SNV	C	0	32	1	1	T	T	T	T	T	T	T	T	T	T	T	T	T	T	T	T	T	T	T	T	.	T	T	T	T	T	T	T	T	T	T	T	T
chr3	29291906	SNV	C	0	32	1	1	T	T	T	T	T	T	T	T	T	T	T	T	T	T	T	T	T	T	T	T	.	T	T	T	T	T	T	T	T	T	T	T	T
chr3	29292939	SNV	A	0	32	1	1	G	G	G	G	G	G	G	G	G	G	G	G	G	G	G	G	G	G	G	G	.	G	G	G	G	G	G	G	G	G	G	G	G
chr3	29294769	SNV	C	0	32	1	1	T	T	T	T	T	T	T	T	T	T	T	T	T	T	T	T	T	T	T	T	.	T	T	T	T	T	T	T	T	T	T	T	T
chr3	29295234	SNV	C	0	32	1	1	T	T	T	T	T	T	T	T	T	T	T	T	T	T	T	T	T	T	T	T	.	T	T	T	T	T	T	T	T	T	T	T	T
chr3	29428136	SNV	C	0	32	1	1	A	A	A	A	A	A	A	A	A	A	A	A	A	A	A	A	A	A	A	A	A	A	A	A	A	.	A	A	A	A	A	A	A
chr3	29534076	SNV	A	0	32	1	1	G	G	G	G	G	G	G	G	G	G	G	G	G	G	G	G	G	G	G	G	G	G	G	G	G	.	G	G	G	G	G	G	G
chr3	29561524	SNV	A	0	32	1	1	G	G	G	G	G	G	G	G	G	G	G	G	G	G	G	G	G	G	G	G	G	G	G	G	G	.	G	G	G	G	G	G	G
chr3	29570062	SNV	G	0	32	1	1	T	T	T	T	T	T	T	T	T	T	T	T	T	T	T	T	T	T	T	T	T	T	T	T	T	.	T	T	T	T	T	T	T
chr3	29571011	SNV	G	0	32	1	1	T	T	T	T	T	T	T	T	T	T	T	T	T	T	T	T	T	T	T	T	T	T	T	T	T	.	T	T	T	T	T	T	T
chr3	29587171	SNV	G	0	32	2	1	T	T	T	T	T	T	T	T	T	T	TT	T	T	T	T	T	T	T	T	T	T	T	T	T	T	.	T	T	T	T	T	T	T
chr3	29588096	SNV	G	0	32	2	1	T	T	T	T	T	T	T	T	T	T	TT	T	T	T	T	T	T	T	T	T	T	T	T	T	T	.	T	T	T	T	T	T	T
chr3	29589685	SNV	C	0	32	1	1	A	A	A	A	A	A	A	A	A	A	A	A	A	A	A	A	A	A	A	A	A	A	A	A	A	.	A	A	A	A	A	A	A
chr3	29624978	SNV	A	0	32	1	1	C	C	C	T	C	C	C	C	C	C	C	C	C	C	C	G	T	C	C	C	-	C	G	C	C	C	C	G	C	C	C	C	C
chr3	29682502	SNV	T	0	32	1	1	G	G	G	G	G	G	G	G	G	G	G	G	G	G	G	.	G	G	G	G	G	G	G	G	G	G	G	G	G	G	G	G	G
chr3	29719638	SNV	G	0	33	1	1	A	A	A	A	A	A	A	A	A	A	A	A	A	A	A	A	A	A	A	A	A	A	A	A	A	A	A	A	A	A	A	A	A
chr3	29725237	SNV	G	0	33	1	1	A	A	A	A	A	A	A	A	A	A	A	A	A	A	A	A	A	A	A	A	A	A	A	A	A	A	A	A	A	A	A	A	A
chr3	29735217	SNV	G	0	33	1	1	A	A	A	A	A	A	A	A	A	A	A	A	A	A	A	A	A	A	A	A	A	A	A	A	A	A	A	A	A	A	A	A	A
chr3	29735234	SNV	A	0	33	1	1	G	G	G	G	G	G	G	G	G	G	G	G	G	G	G	G	G	G	G	G	G	G	G	G	G	G	G	G	G	G	G	G	G
chr3	29737405	SNV	T	0	33	1	1	C	C	C	C	C	C	C	C	C	C	C	C	C	C	C	C	C	C	C	C	C	C	C	C	C	C	C	C	C	C	C	C	C
chr3	29737757	SNV	C	0	32	1	1	T	T	T	T	T	T	T	T	T	T	T	T	T	T	T	T	T	T	T	T	T	-	T	T	T	T	T	T	T	T	T	T	T
chr3	29746296	SNV	G	0	33	1	1	T	T	T	T	T	T	T	T	T	T	T	T	T	T	T	T	T	T	T	T	T	T	T	T	T	T	T	T	T	T	T	T	T
chr3	29750773	SNV	G	0	33	1	1	T	T	T	T	T	T	T	T	T	T	T	T	T	T	T	T	T	T	T	T	T	T	T	T	T	T	T	T	T	T	T	T	T
chr3	29788522	SNV	T	0	33	1	1	G	G	G	G	G	G	G	G	G	G	G	G	G	G	G	G	G	G	G	G	G	G	G	G	G	G	G	G	G	G	G	G	G
chr3	38369041	SNV	A	0	33	1	1	G	G	G	G	G	G	G	G	G	G	G	G	G	G	G	G	G	G	G	G	G	G	G	G	G	G	G	G	G	G	G	G	G
chr3	38381960	SNV	A	0	33	1	1	C	C	C	C	C	C	C	C	C	C	C	C	C	C	C	C	C	C	C	C	C	C	C	C	C	C	C	C	C	C	C	C	C
chr3	38394859	SNV	A	0	33	1	1	C	C	C	C	C	C	C	C	C	C	C	C	C	C	C	C	C	C	C	C	C	C	C	C	C	C	C	C	C	C	C	C	C
chr3	38486814	SNV	C	0	33	1	1	A	A	A	A	A	A	A	A	A	A	A	A	A	A	A	A	A	A	A	A	A	A	A	A	A	A	A	A	A	A	A	A	A
chr3	38489980	SNV	T	0	33	1	1	G	G	G	G	G	G	G	G	G	G	G	G	G	G	G	G	G	G	G	G	G	G	G	G	G	G	G	G	G	G	G	G	G
chr3	38534046	SNV	G	0	33	1	1	T	T	T	T	T	T	T	T	T	T	T	T	T	T	T	T	T	T	T	T	T	T	T	T	T	T	T	T	T	T	T	T	T
chr3	38614562	SNV	T	0	32	1	1	G	G	G	G	G	G	G	G	G	G	G	G	G	G	G	G	G	G	G	G	G	G	G	G	G	.	G	G	G	G	G	G	G
chr3	38619005	SNV	C	0	33	1	1	A	A	A	A	A	A	A	A	A	A	A	A	A	A	A	A	A	A	A	A	A	A	A	A	A	A	A	A	A	A	A	A	A
chr3	38619854	SNV	A	0	33	2	1	C	C	C	C	C	C	C	C	C	C	C	C	C	C	CC	C	C	C	C	C	C	C	C	C	C	C	C	C	C	C	C	C	C
chr3	38705785	SNV	T	0	33	1	1	G	G	G	G	G	G	G	G	G	G	G	G	G	G	G	G	G	G	G	G	G	G	G	G	G	G	G	G	G	G	G	G	G
chr3	38747366	SNV	T	0	32	1	1	G	G	G	G	G	G	G	G	G	G	G	G	G	G	G	G	G	G	G	.	G	G	G	G	G	G	G	G	G	G	G	G	G
chr3	38816311	SNV	G	0	33	1	1	T	T	T	T	T	T	T	T	T	T	T	T	T	T	T	T	T	T	T	T	T	T	T	T	T	T	T	T	T	T	T	T	T
chr3	38872263	SNV	G	0	33	1	1	T	T	T	T	T	T	T	T	T	T	T	T	T	T	T	T	T	T	T	T	T	T	T	T	T	T	T	T	T	T	T	T	T
chr3	38877009	SNV	A	0	33	1	1	C	C	C	C	C	C	C	C	C	C	C	C	C	C	C	C	C	C	C	C	C	C	C	C	C	C	C	C	C	C	C	C	C
chr3	38889892	SNV	C	0	33	1	1	A	A	A	A	A	A	A	A	A	A	A	A	A	A	A	A	A	A	A	A	A	A	A	A	A	A	A	A	A	A	A	A	A
chr3	38963995	SNV	G	0	33	1	1	T	T	T	T	T	T	T	T	T	T	T	T	T	T	T	T	T	T	T	T	T	T	T	T	T	T	T	T	T	T	T	T	T
chr3	38988605	SNV	A	0	32	2	1	G	G	G	G	G	G	G	G	G	G	.	G	G	GG	G	G	G	G	G	G	G	G	G	G	G	G	G	G	G	G	G	G	G
chr3	38989215	SNV	C	0	32	2	1	T	T	T	T	T	T	T	T	T	T	.	T	T	TT	T	T	T	T	T	T	T	T	T	T	T	T	T	T	T	T	T	T	T
chr3	38989634	SNV	T	0	33	2	1	C	C	C	C	C	C	C	C	C	C	C	C	C	CC	C	C	C	C	C	C	C	C	C	C	C	C	C	C	C	C	C	C	C
chr3	38989739	SNV	C	0	33	2	1	T	T	T	T	T	T	T	T	T	T	T	T	T	TT	T	T	T	T	T	T	T	T	T	T	T	T	T	T	T	T	T	T	T
chr3	38992014	SNV	G	0	33	1	1	T	T	T	T	T	T	T	T	T	T	T	T	T	T	T	T	T	T	T	T	T	T	T	T	T	T	T	T	T	T	T	T	T
chr3	39010862	SNV	C	0	33	1	1	A	A	A	A	A	A	A	A	A	A	A	A	A	A	A	A	A	A	A	A	A	A	A	A	A	A	A	A	A	A	A	A	A
chr3	39011428	SNV	C	0	33	1	1	A	A	A	A	A	A	A	A	A	A	A	A	A	A	A	A	A	A	A	A	A	A	A	A	A	A	A	A	A	A	A	A	A
chr3	39016799	SNV	A	0	33	1	1	C	C	C	C	C	C	C	C	C	C	C	C	C	C	C	C	C	C	C	C	C	C	C	C	C	C	C	C	C	C	C	C	C
chr3	39027128	SNV	A	0	33	1	1	C	C	C	C	C	C	C	C	C	C	C	C	C	C	C	C	C	C	C	C	C	C	C	C	C	C	C	C	C	C	C	C	C
chr3	39032721	SNV	C	0	33	1	1	A	A	A	A	A	A	A	A	A	A	A	A	A	A	A	A	A	A	A	A	A	A	A	A	A	A	A	A	A	A	A	A	A
chr3	39047753	SNV	T	0	33	1	1	G	G	G	G	G	G	G	G	G	G	G	G	G	G	G	G	G	G	G	G	G	G	G	G	G	G	G	G	G	G	G	G	G
chr3	39047773	SNV	C	0	33	1	1	G	G	G	G	G	G	G	G	G	G	G	G	G	G	G	G	G	G	G	G	G	G	G	G	G	G	G	G	G	G	G	G	G
chr3	39055808	SNV	G	0	33	1	1	T	T	T	T	T	T	T	T	T	T	T	T	T	T	T	T	T	T	T	T	T	T	T	T	T	T	T	T	T	T	T	T	T
chr3	42308222	SNV	G	0	33	1	1	T	T	T	T	T	T	T	T	T	T	T	T	T	T	T	T	T	T	T	T	T	T	T	T	T	T	T	T	T	T	T	T	T
chr3	42309801	SNV	G	0	33	2	1	T	T	T	T	T	T	T	T	T	T	T	T	T	T	T	T	T	T	T	T	T	T	T	T	T	T	T	TT	T	T	T	T	T
chr3	42317132	SNV	T	0	33	1	1	G	G	G	G	G	G	G	G	G	G	G	G	G	G	G	G	G	G	G	G	G	G	G	G	G	G	G	G	G	G	G	G	G
chr3	42328094	SNV	G	0	33	2	1	T	T	T	T	T	T	T	T	T	T	T	T	T	TT	T	T	T	T	T	T	T	T	T	T	T	T	T	T	T	T	T	T	T
chr3	42340022	SNV	C	0	33	1	1	A	A	A	A	A	A	A	A	A	A	A	A	A	A	A	A	A	A	A	A	A	A	A	A	A	A	A	A	A	A	A	A	A
chr3	42347564	SNV	C	0	33	1	1	T	T	T	T	T	T	T	T	T	T	T	T	T	T	T	T	T	T	T	T	T	T	T	T	T	T	T	T	T	T	T	T	T
chr3	42348471	SNV	T	0	33	1	1	C	C	C	C	C	C	C	C	C	C	C	C	C	C	C	C	C	C	C	C	C	C	C	C	C	C	C	C	C	C	C	C	C
chr3	42348499	SNV	C	0	33	1	1	T	T	T	T	T	T	T	T	T	T	T	T	T	T	T	T	T	T	T	T	T	T	T	T	T	T	T	T	T	T	T	T	T
chr3	42348597	SNV	C	0	33	1	1	T	T	T	T	T	T	T	T	T	T	T	T	T	T	T	T	T	T	T	T	T	T	T	T	T	T	T	T	T	T	T	T	T
chr3	42348689	SNV	T	0	33	1	1	C	C	C	C	C	C	C	C	C	C	C	C	C	C	C	C	C	C	C	C	C	C	C	C	C	C	C	C	C	C	C	C	C
chr3	42349082	SNV	T	0	33	1	1	C	C	C	C	C	C	C	C	C	C	C	C	C	C	C	C	C	C	C	C	C	C	C	C	C	C	C	C	C	C	C	C	C
chr3	42353250	SNV	C	0	33	1	1	A	A	A	A	A	A	A	A	A	A	A	A	A	A	A	A	A	A	A	A	A	A	A	A	A	A	A	A	A	A	A	A	A
chr3	42353527	SNV	C	0	33	1	1	T	T	T	T	T	T	T	T	T	T	T	T	T	T	T	T	T	T	T	T	T	T	T	T	T	T	T	T	T	T	T	T	T
chr3	42353533	SNV	A	0	33	1	1	G	G	G	G	G	G	G	G	G	G	G	G	G	G	G	G	G	G	G	G	G	G	G	G	G	G	G	G	G	G	G	G	G
chr3	42354728	SNV	T	0	33	1	1	C	C	C	C	C	C	C	C	C	C	C	C	C	C	C	C	C	C	C	C	C	C	C	C	C	C	C	C	C	C	C	C	C
chr3	42358463	SNV	A	0	33	1	1	G	G	G	G	G	G	G	G	G	G	G	G	G	G	G	G	G	G	G	G	G	G	G	G	G	G	G	G	G	G	G	G	G
chr3	42359056	SNV	G	0	33	1	1	A	A	A	A	A	A	A	A	A	A	A	A	A	A	A	A	A	A	A	A	A	A	A	A	A	A	A	A	A	A	A	A	A
chr3	42359377	SNV	A	0	33	1	1	G	G	G	G	G	G	G	G	G	G	G	G	G	G	G	G	G	G	G	G	G	G	G	G	G	G	G	G	G	G	G	G	G
chr3	42360697	SNV	T	0	33	1	1	A	A	A	A	A	A	A	A	A	A	A	A	A	A	A	A	A	A	A	A	A	A	A	A	A	A	A	A	A	A	A	A	A
chr3	42361529	SNV	T	0	33	1	1	C	C	C	C	C	C	C	C	C	C	C	C	C	C	C	C	C	C	C	C	C	C	C	C	C	C	C	C	C	C	C	C	C
chr3	42362976	SNV	A	0	33	1	1	C	C	C	C	C	C	C	C	C	C	C	C	C	C	C	C	C	C	C	C	C	C	C	C	C	C	C	C	C	C	C	C	C
chr3	42370340	SNV	A	0	33	1	1	C	C	C	C	C	C	C	C	C	C	C	C	C	C	C	C	C	C	C	C	C	C	C	C	C	C	C	C	C	C	C	C	C
chr3	42370837	SNV	T	0	33	1	1	C	C	C	C	C	C	C	C	C	C	C	C	C	C	C	C	C	C	C	C	C	C	C	C	C	C	C	C	C	C	C	C	C
chr3	42375269	SNV	A	0	33	1	1	C	C	C	C	C	C	C	C	C	C	C	C	C	C	C	C	C	C	C	C	C	C	C	C	C	C	C	C	C	C	C	C	C
chr3	42375295	SNV	G	0	33	1	1	A	A	A	A	A	A	A	A	A	A	A	A	A	A	A	A	A	A	A	A	A	A	A	A	A	A	A	A	A	A	A	A	A
chr3	42377279	SNV	T	0	33	1	1	C	C	C	C	C	C	C	C	C	C	C	C	C	C	C	C	C	C	C	C	C	C	C	C	C	C	C	C	C	C	C	C	C
chr3	42377554	SNV	C	0	33	1	1	T	T	T	T	T	T	T	T	T	T	T	T	T	T	T	T	T	T	T	T	T	T	T	T	T	T	T	T	T	T	T	T	T
chr3	42377958	SNV	T	0	33	1	1	C	C	C	C	C	C	C	C	C	C	C	C	C	C	C	C	C	C	C	C	C	C	C	C	C	C	C	C	C	C	C	C	C
chr3	42381275	SNV	C	0	33	2	1	T	T	T	T	T	T	T	T	T	T	T	T	T	T	T	T	T	T	T	TT	T	T	T	T	T	T	T	T	T	T	T	T	T
chr3	42381401	SNV	A	0	33	2	1	G	G	G	G	G	G	G	G	G	G	G	G	G	G	G	G	G	G	G	GG	G	G	G	G	G	G	G	G	G	G	G	G	G
chr3	42381677	SNV	G	0	33	2	1	A	A	A	A	A	A	A	A	A	A	A	A	A	A	A	A	A	A	A	AA	A	A	A	A	A	A	A	A	A	A	A	A	A
chr3	42387928	SNV	C	0	33	1	1	T	T	T	T	T	T	T	T	T	T	T	T	T	T	T	T	T	T	T	T	T	T	T	T	T	T	T	T	T	T	T	T	T
chr3	42391763	SNV	G	0	33	2	1	A	A	A	A	A	A	A	A	A	A	A	A	A	A	A	A	A	A	A	A	A	A	A	AA	A	A	A	A	A	A	A	A	A
chr3	42392526	SNV	C	0	33	2	1	T	T	T	T	T	T	T	T	T	T	T	T	T	T	T	T	T	T	T	T	T	T	T	TT	T	T	T	T	T	T	T	T	T
chr3	42402244	SNV	A	0	33	1	1	G	G	G	G	G	G	G	G	G	G	G	G	G	G	G	G	G	G	G	G	G	G	G	G	G	G	G	G	G	G	G	G	G
chr3	42406803	SNV	T	0	33	1	1	C	C	C	C	C	C	C	C	C	C	C	C	C	C	C	C	C	C	C	C	C	C	C	C	C	C	C	C	C	C	C	C	C
chr3	42407885	SNV	T	0	33	1	1	C	C	C	C	C	C	C	C	C	C	C	C	C	C	C	C	C	C	C	C	C	C	C	C	C	C	C	C	C	C	C	C	C
chr3	42410352	SNV	C	0	33	1	1	T	T	T	T	T	T	T	T	T	T	T	T	T	T	T	T	T	T	T	T	T	T	T	T	T	T	T	T	T	T	T	T	T
chr3	42410793	SNV	G	0	33	1	1	A	A	A	A	A	A	A	A	A	A	A	A	A	A	A	A	A	A	A	A	A	A	A	A	A	A	A	A	A	A	A	A	A
chr3	42413291	SNV	C	0	32	1	1	-	T	T	T	T	T	T	T	T	T	T	T	T	T	T	T	T	T	T	T	T	T	T	T	T	T	T	T	T	T	T	T	T
chr3	42416872	SNV	T	0	33	1	1	C	C	C	C	C	C	C	C	C	C	C	C	C	C	C	C	C	C	C	C	C	C	C	C	C	C	C	C	C	C	C	C	C
chr3	42417094	SNV	G	0	33	1	1	A	A	A	A	A	A	A	A	A	A	A	A	A	A	A	A	A	A	A	A	A	A	A	A	A	A	A	A	A	A	A	A	A
chr3	42424410	SNV	T	0	33	1	1	C	C	C	C	C	C	C	C	C	C	C	C	C	C	C	C	C	C	C	C	C	C	C	C	C	C	C	C	C	C	C	C	C
chr3	42429938	SNV	C	0	33	1	1	T	T	T	T	T	T	T	T	T	T	T	T	T	T	T	T	T	T	T	T	T	T	T	T	T	T	T	T	T	T	T	T	T
chr3	42431163	SNV	T	0	33	1	1	A	A	A	A	A	A	A	A	A	A	A	A	A	A	A	A	A	A	A	A	A	A	A	A	A	A	A	A	A	A	A	A	A
chr3	42444641	SNV	T	0	33	1	1	G	G	G	G	G	G	G	G	G	G	G	G	G	G	G	G	G	G	G	G	G	G	G	G	G	G	G	G	G	G	G	G	G
chr3	42444659	SNV	C	0	33	1	1	T	T	T	T	T	T	T	T	T	T	T	T	T	T	T	T	T	T	T	T	T	T	T	T	T	T	T	T	T	T	T	T	T
chr3	42444937	SNV	A	0	33	1	1	G	G	G	G	G	G	G	G	G	G	G	G	G	G	G	G	G	G	G	G	G	G	G	G	G	G	G	G	G	G	G	G	G
chr3	42445234	SNV	G	0	33	1	1	T	T	T	T	T	T	T	T	T	T	T	T	T	T	T	T	T	T	T	T	T	T	T	T	T	T	T	T	T	T	T	T	T
chr3	42452825	SNV	A	0	33	1	1	G	G	G	G	G	G	G	G	G	G	G	G	G	G	G	G	G	G	G	G	G	G	G	G	G	G	G	G	G	G	G	G	G
chr3	42454932	SNV	G	0	33	1	1	A	A	A	A	A	A	A	A	A	A	A	A	A	A	A	A	A	A	A	A	A	A	A	A	A	A	A	A	A	A	A	A	A
chr3	42455318	SNV	C	0	33	1	1	T	T	T	T	T	T	T	T	T	T	T	T	T	T	T	T	T	T	T	T	T	T	T	T	T	T	T	T	T	T	T	T	T
chr3	42455382	SNV	A	0	33	1	1	G	G	G	G	G	G	G	G	G	G	G	G	G	G	G	G	G	G	G	G	G	G	G	G	G	G	G	G	G	G	G	G	G
chr3	42458942	SNV	G	0	33	1	1	A	A	A	A	A	A	A	A	A	A	A	A	A	A	A	A	A	A	A	A	A	A	A	A	A	A	A	A	A	A	A	A	A
chr3	42461207	SNV	A	0	33	1	1	G	G	G	G	G	G	G	G	G	G	G	G	G	G	G	G	G	G	G	G	G	G	G	G	G	G	G	G	G	G	G	G	G
chr3	42463166	SNV	A	0	33	1	1	G	G	G	G	G	G	G	G	G	G	G	G	G	G	G	G	G	G	G	G	G	G	G	G	G	G	G	G	G	G	G	G	G
chr3	42464691	SNV	T	0	33	1	1	G	G	G	G	G	G	G	G	G	G	G	G	G	G	G	G	G	G	G	G	G	G	G	G	G	G	G	G	G	G	G	G	G
chr3	42464868	SNV	C	0	33	2	1	A	A	A	A	A	A	A	A	A	A	A	AA	A	A	A	A	A	A	A	A	A	A	A	A	A	A	A	A	A	A	A	A	A
chr3	42465458	SNV	G	0	33	2	1	T	T	T	T	T	T	T	T	T	T	T	TT	T	T	T	T	T	T	T	T	T	T	T	T	T	T	T	T	T	T	T	T	T
chr3	42466003	SNV	G	0	33	2	1	A	A	A	A	A	A	A	A	A	A	A	AA	A	A	A	A	A	A	A	A	A	A	A	A	A	A	A	A	A	A	A	A	A
chr3	42466362	SNV	C	0	33	2	1	T	T	T	T	T	T	T	T	T	T	T	TT	T	T	T	T	T	T	T	T	T	T	T	T	T	T	T	T	T	T	T	T	T
chr3	42466437	SNV	A	0	33	2	1	G	G	G	G	G	G	G	G	G	G	G	GG	G	G	G	G	G	G	G	G	G	G	G	G	G	G	G	G	G	G	G	G	G
chr3	42466478	SNV	A	0	33	2	1	C	C	C	C	C	C	C	C	C	C	C	CC	C	C	C	C	C	C	C	C	C	C	C	C	C	C	C	C	C	C	C	C	C
chr3	42467040	SNV	G	0	33	2	1	C	C	C	C	C	C	C	C	C	C	C	CC	C	C	C	C	C	C	C	C	C	C	C	C	C	C	C	C	C	C	C	C	C
chr3	42467063	SNV	A	0	33	2	1	G	G	G	G	G	G	G	G	G	G	G	GG	G	G	G	G	G	G	G	G	G	G	G	G	G	G	G	G	G	G	G	G	G
chr3	42467068	SNV	T	0	33	2	1	C	C	C	C	C	C	C	C	C	C	C	CC	C	C	C	C	C	C	C	C	C	C	C	C	C	C	C	C	C	C	C	C	C
chr3	42467069	SNV	A	0	33	2	1	C	C	C	C	C	C	C	C	C	C	C	CC	C	C	C	C	C	C	C	C	C	C	C	C	C	C	C	C	C	C	C	C	C
chr3	42467933	SNV	C	0	33	2	1	T	T	T	T	T	T	T	T	T	T	T	TT	T	T	T	T	T	T	T	T	T	T	T	T	T	T	T	T	T	T	T	T	T
chr3	42468812	SNV	T	0	33	1	1	C	C	C	C	C	C	C	C	C	C	C	C	C	C	C	C	C	C	C	C	C	C	C	C	C	C	C	C	C	C	C	C	C
chr3	42468860	SNV	G	0	33	1	1	A	A	A	A	A	A	A	A	A	A	A	A	A	A	A	A	A	A	A	A	A	A	A	A	A	A	A	A	A	A	A	A	A
chr3	42469437	SNV	C	0	33	1	1	T	T	T	T	T	T	T	T	T	T	T	T	T	T	T	T	T	T	T	T	T	T	T	T	T	T	T	T	T	T	T	T	T
chr3	42470356	SNV	C	0	33	1	1	T	T	T	T	T	T	T	T	T	T	T	T	T	T	T	T	T	T	T	T	T	T	T	T	T	T	T	T	T	T	T	T	T
chr3	42471056	SNV	G	0	33	1	1	A	A	A	A	A	A	A	A	A	A	A	A	A	A	A	A	A	A	A	A	A	A	A	A	A	A	A	A	A	A	A	A	A
chr3	42475093	SNV	G	0	33	1	1	T	T	T	T	T	T	T	T	T	T	T	T	T	T	T	T	T	T	T	T	T	T	T	T	T	T	T	T	T	T	T	T	T
chr3	42478594	SNV	T	0	33	1	1	C	C	C	C	C	C	C	C	C	C	C	C	C	C	C	C	C	C	C	C	C	C	C	C	C	C	C	C	C	C	C	C	C
chr3	42479051	SNV	T	0	33	1	1	A	A	A	A	A	A	A	A	A	A	A	A	A	A	A	A	A	A	A	A	A	A	A	A	A	A	A	A	A	A	A	A	A
chr3	42484700	SNV	G	0	33	1	1	A	A	A	A	A	A	A	A	A	A	A	A	A	A	A	A	A	A	A	A	A	A	A	A	A	A	A	A	A	A	A	A	A
chr3	42492148	SNV	A	0	33	1	1	G	G	G	G	G	G	G	G	G	G	G	G	G	G	G	G	G	G	G	G	G	G	G	G	G	G	G	G	G	G	G	G	G
chr3	42493952	SNV	A	0	33	1	1	G	G	G	G	G	G	G	G	G	G	G	G	G	G	G	G	G	G	G	G	G	G	G	G	G	G	G	G	G	G	G	G	G
chr3	42499260	SNV	T	0	33	1	1	C	C	C	C	C	C	C	C	C	C	C	C	C	C	C	C	C	C	C	C	C	C	C	C	C	C	C	C	C	C	C	C	C
chr3	42499954	SNV	G	0	33	1	1	A	A	A	A	A	A	A	A	A	A	A	A	A	A	A	A	A	A	A	A	A	A	A	A	A	A	A	A	A	A	A	A	A
chr3	42514107	SNV	T	0	33	1	1	C	C	C	C	C	C	C	C	C	C	C	C	C	C	C	C	C	C	C	C	C	C	C	C	C	C	C	C	C	C	C	C	C
chr3	42551619	SNV	T	0	33	1	1	C	C	C	C	C	C	C	C	C	C	C	C	C	C	C	C	C	C	C	C	C	C	C	C	C	C	C	C	C	C	C	C	C
chr3	42558623	SNV	G	0	33	2	1	T	T	T	T	T	T	T	T	T	T	T	T	T	TT	T	T	T	T	T	T	T	T	T	T	T	T	T	T	T	T	T	T	T
chr3	42659100	SNV	C	0	33	1	1	T	T	T	T	T	T	T	T	T	T	T	T	T	T	T	T	T	T	T	T	T	T	T	T	T	T	T	T	T	T	T	T	T
chr3	42660052	SNV	T	0	33	1	1	C	C	C	C	C	C	C	C	C	C	C	C	C	C	C	C	C	C	C	C	C	C	C	C	C	C	C	C	C	C	C	C	C
chr3	42668027	SNV	G	0	33	1	1	A	A	A	A	A	A	A	A	A	A	A	A	A	A	A	A	A	A	A	A	A	A	A	A	A	A	A	A	A	A	A	A	A
chr3	42670230	SNV	T	0	33	1	1	C	C	C	C	C	C	C	C	C	C	C	C	C	C	C	C	C	C	C	C	C	C	C	C	C	C	C	C	C	C	C	C	C
chr3	42675956	SNV	A	0	32	1	1	C	C	C	C	C	C	C	C	C	C	C	C	C	C	C	C	C	C	C	C	C	C	C	C	C	.	C	C	C	C	C	C	C
chr3	42744223	SNV	C	0	33	1	1	T	T	T	T	T	T	T	T	T	T	T	T	T	T	T	T	T	T	T	T	T	T	T	T	T	T	T	T	T	T	T	T	T
chr3	42754416	SNV	A	0	33	1	1	G	G	G	G	G	G	G	G	G	G	G	G	G	G	G	G	G	G	G	G	G	G	G	G	G	G	G	G	G	G	G	G	G
chr3	42754503	SNV	A	0	33	1	1	G	G	G	G	G	G	G	G	G	G	G	G	G	G	G	G	G	G	G	G	G	G	G	G	G	G	G	G	G	G	G	G	G
chr3	42754515	SNV	A	0	33	1	1	G	G	G	G	G	G	G	G	G	G	G	G	G	G	G	G	G	G	G	G	G	G	G	G	G	G	G	G	G	G	G	G	G
chr3	42754563	SNV	A	0	33	1	1	G	G	G	G	G	G	G	G	G	G	G	G	G	G	G	G	G	G	G	G	G	G	G	G	G	G	G	G	G	G	G	G	G
chr3	42755753	SNV	G	0	33	1	1	A	A	A	A	A	A	A	A	A	A	A	A	A	A	A	A	A	A	A	A	A	A	A	A	A	A	A	A	A	A	A	A	A
chr3	42761353	SNV	G	0	33	1	1	A	A	A	A	A	A	A	A	A	A	A	A	A	A	A	A	A	A	A	A	A	A	A	A	A	A	A	A	A	A	A	A	A
chr3	42761434	SNV	T	0	33	1	1	C	C	C	C	C	C	C	C	C	C	C	C	C	C	C	C	C	C	C	C	C	C	C	C	C	C	C	C	C	C	C	C	C
chr3	42764955	SNV	A	0	33	1	1	G	G	G	G	G	G	G	G	G	G	G	G	G	G	G	G	G	G	G	G	G	G	G	G	G	G	G	G	G	G	G	G	G
chr3	42766084	SNV	A	0	33	1	1	G	G	G	G	G	G	G	G	G	G	G	G	G	G	G	G	G	G	G	G	G	G	G	G	G	G	G	G	G	G	G	G	G
chr3	42775123	SNV	A	0	32	1	1	T	T	T	T	T	T	T	T	T	T	T	T	T	T	T	T	T	T	T	T	T	T	T	-	T	T	T	T	T	T	T	T	T
chr3	42780017	SNV	T	0	33	1	1	C	C	C	C	C	C	C	C	C	C	C	C	C	C	C	C	C	C	C	C	C	C	C	C	C	C	C	C	C	C	C	C	C
chr3	42784748	SNV	T	0	33	1	1	C	C	C	C	C	C	C	C	C	C	C	C	C	C	C	C	C	C	C	C	C	C	C	C	C	C	C	C	C	C	C	C	C
chr3	42793459	SNV	G	0	33	2	1	A	A	A	A	A	A	A	A	A	A	A	A	A	AA	A	A	A	A	A	A	A	A	A	A	A	A	A	A	A	A	A	A	A
chr3	42793525	SNV	T	0	33	2	1	G	G	G	G	G	G	G	G	G	G	G	G	G	GG	G	G	G	G	G	G	G	G	G	G	G	G	G	G	G	G	G	G	G
chr3	42815250	SNV	T	0	33	1	1	G	G	G	G	G	G	G	G	G	G	G	G	G	G	G	G	G	G	G	G	G	G	G	G	G	G	G	G	G	G	G	G	G
chr3	62457974	SNV	A	0	33	1	1	C	C	C	C	C	C	C	C	C	C	C	C	C	C	C	C	C	C	C	C	C	C	C	C	C	C	C	C	C	C	C	C	C
chr3	62486897	SNV	A	0	33	1	1	T	T	T	T	T	T	T	T	T	T	T	T	T	T	T	T	T	T	T	T	T	T	T	T	T	T	T	T	T	T	T	T	T
chr3	62492728	SNV	T	0	33	1	1	C	C	C	C	C	C	C	C	C	C	C	C	C	C	C	C	C	C	C	C	C	C	C	C	C	C	C	C	C	C	C	C	C
chr3	62576567	SNV	T	0	33	1	1	G	G	G	G	G	G	G	G	G	G	G	G	G	G	G	G	G	G	G	G	G	G	G	G	G	G	G	G	G	G	G	G	G
chr3	62616325	SNV	G	0	33	1	1	C	C	C	C	C	C	C	C	C	C	C	C	C	C	C	C	C	C	C	C	C	C	C	C	C	C	C	C	C	C	C	C	C
chr3	62616347	SNV	G	0	33	1	1	C	C	C	C	C	C	C	C	C	C	C	C	C	C	C	C	C	C	C	C	C	C	C	C	C	C	C	C	C	C	C	C	C
chr3	62747108	SNV	G	0	33	1	1	T	T	T	T	T	T	T	T	T	T	T	T	T	T	T	T	T	T	T	T	T	T	T	T	T	T	T	T	T	T	T	T	T
chr3	62770303	SNV	C	0	33	1	1	G	G	G	G	G	G	G	G	G	G	G	G	G	G	G	G	G	G	G	G	G	A	A	G	G	G	G	G	G	G	G	G	G
chr3	62790238	SNV	T	0	33	1	1	A	A	A	A	A	A	A	A	A	A	A	A	A	A	A	A	A	A	A	A	A	A	A	A	A	A	A	A	A	A	A	A	A
chr3	62815104	SNV	G	0	33	1	1	A	A	A	A	A	A	A	A	A	A	A	A	A	A	A	A	A	A	A	A	A	A	A	A	A	A	A	A	A	A	A	A	A
chr3	62827119	SNV	T	0	33	1	1	C	C	C	C	C	C	C	C	C	C	C	C	C	C	C	C	C	C	C	C	C	C	C	C	C	C	C	C	C	C	C	C	C
chr3	62832866	SNV	C	0	33	1	1	T	T	T	T	T	T	T	T	T	T	T	T	T	T	T	T	T	T	T	T	T	T	T	T	T	T	T	T	T	T	T	T	T
chr3	62839280	SNV	G	0	30	1	1	A	-	A	A	A	A	A	A	A	A	-	A	A	A	-	A	A	A	A	A	A	A	A	A	A	A	A	A	A	A	A	A	A
chr3	83746390	SNV	G	0	33	1	1	C	C	C	C	C	C	C	C	C	C	C	C	C	C	C	C	C	C	C	C	C	C	C	C	C	C	C	C	C	C	C	C	C
chr3	83746393	SNV	G	0	33	1	1	A	A	A	A	A	A	A	A	A	A	A	A	A	A	A	A	A	A	A	A	A	A	A	A	A	A	A	A	A	A	A	A	A
chr3	83746394	SNV	G	0	33	1	1	C	C	C	C	C	C	C	C	C	C	C	C	C	C	C	C	C	C	C	C	C	C	C	C	C	C	C	C	C	C	C	C	C
chr3	83748334	SNV	T	0	33	1	1	G	G	G	G	G	G	G	G	G	G	G	G	G	G	G	G	G	G	G	G	G	G	G	G	G	G	G	G	G	G	G	G	G
chr3	83779686	SNV	C	0	33	1	1	A	A	A	A	A	A	A	A	A	A	A	A	A	A	A	A	A	A	A	A	A	A	A	A	A	A	A	A	A	A	A	A	A
chr3	83781097	SNV	C	0	33	1	1	A	A	A	A	A	A	A	A	A	A	A	A	A	A	A	A	A	A	A	A	A	A	A	A	A	A	A	A	A	A	A	A	A
chr3	83794570	SNV	G	0	33	1	1	T	T	T	T	T	T	T	T	T	T	T	T	T	T	T	T	T	T	T	T	T	T	T	T	T	T	T	T	T	T	T	T	T
chr3	83804043	SNV	A	0	33	1	1	C	N	C	C	C	C	C	C	C	C	C	C	C	C	C	C	C	C	C	C	C	C	C	C	C	C	C	C	C	C	C	C	C
chr3	83808257	SNV	A	0	33	1	1	C	C	C	C	C	C	C	C	C	C	C	C	C	C	C	C	C	C	C	C	C	C	C	C	C	C	C	C	C	C	C	C	C
chr3	83834718	SNV	C	0	33	1	1	A	A	A	A	A	A	A	A	A	A	A	A	A	A	A	A	A	A	A	A	A	A	A	A	A	A	A	A	A	A	A	A	A
chr3	83852155	SNV	T	0	33	1	1	C	C	C	C	C	C	C	C	C	C	C	C	C	C	C	C	C	C	C	C	C	C	C	C	C	C	C	C	C	C	C	C	C
chr3	83877659	SNV	A	0	33	1	1	C	C	C	C	C	C	C	C	C	C	C	C	C	C	C	C	C	C	C	C	C	C	C	C	C	C	C	C	C	C	C	C	C
chr3	83903331	SNV	A	0	32	1	1	C	C	C	C	C	C	C	C	C	C	C	C	C	C	C	C	C	C	C	C	C	C	C	C	C	C	C	.	C	C	C	C	C
chr3	83909006	SNV	C	0	32	1	1	A	A	A	A	A	A	A	A	A	A	A	A	A	A	A	A	A	A	A	A	A	A	A	A	A	A	A	.	A	A	A	A	A
chr3	83936062	SNV	G	0	32	1	1	T	T	T	T	T	T	T	T	T	T	T	T	T	T	T	T	T	T	T	T	T	T	T	T	T	.	T	T	T	T	T	T	T
chr3	83942583	SNV	C	0	32	1	1	A	A	A	A	A	A	A	A	A	A	A	A	A	A	A	A	A	A	A	A	A	A	A	A	A	.	A	A	A	A	A	A	A
chr3	83944544	SNV	T	0	32	1	1	G	G	G	G	G	G	G	G	G	G	G	G	G	G	G	G	G	G	G	G	G	G	G	G	G	.	G	G	G	G	G	G	G
chr3	83946908	SNV	A	0	32	2	1	C	C	C	C	C	C	C	C	C	C	C	CC	C	C	C	C	C	C	C	C	C	C	C	C	C	.	C	C	C	C	C	C	C
chr3	83948518	SNV	C	0	32	1	1	A	A	A	A	A	A	A	A	A	A	A	A	A	A	A	A	A	A	A	A	A	A	A	A	A	.	A	A	A	A	A	A	A
chr3	83954007	SNV	T	0	32	1	1	C	C	C	C	C	C	C	C	C	C	C	C	C	C	C	C	C	C	C	C	C	C	C	C	C	.	C	C	C	C	C	C	C
chr3	83982774	SNV	A	0	33	1	1	C	C	C	C	C	C	C	C	C	C	C	C	C	C	C	C	C	C	C	C	C	C	C	C	C	C	C	C	C	C	C	C	C
chr3	83983864	SNV	A	0	33	1	1	C	C	C	C	C	C	C	C	C	C	C	C	C	C	C	C	C	C	C	C	C	C	C	C	C	C	C	C	C	C	C	C	C
chr3	83983882	SNV	A	0	33	1	1	C	C	C	C	C	C	C	C	C	C	C	C	C	C	C	C	C	C	C	C	C	C	C	C	C	C	C	C	C	C	C	C	C
chr3	83983907	SNV	A	0	33	1	1	C	C	C	C	C	C	C	C	C	C	C	C	C	C	C	C	C	C	C	C	C	C	C	C	C	C	C	C	C	C	C	C	C
chr3	83996049	SNV	G	0	33	1	1	T	T	T	T	T	T	T	T	T	T	T	T	T	T	T	T	T	T	T	T	T	T	T	T	T	T	T	T	T	T	T	T	T
chr3	84012156	SNV	C	0	33	1	1	A	A	A	A	A	A	A	A	A	A	A	A	A	A	A	A	A	A	A	A	A	A	A	A	A	A	A	A	A	A	A	A	A
chr3	84074908	SNV	A	0	33	1	1	C	C	C	C	C	C	C	C	C	C	C	C	C	C	C	C	C	C	C	C	C	C	C	C	C	C	C	C	C	C	C	C	C
chr3	84094113	SNV	G	0	33	1	1	T	T	T	T	T	T	T	T	T	T	T	T	T	T	T	T	T	T	T	T	T	T	T	T	T	T	T	T	T	T	T	T	T
chr3	84106199	SNV	A	0	33	1	1	C	C	C	C	C	C	C	C	C	C	C	C	C	C	C	C	C	C	C	C	C	C	C	C	C	C	C	C	C	C	C	C	C
chr3	84110519	SNV	C	0	33	1	1	A	A	A	A	A	A	A	A	A	A	A	A	A	A	A	A	A	A	A	A	A	A	A	A	A	A	A	A	A	A	A	A	A
chr3	84151594	SNV	G	0	33	1	1	T	T	T	T	T	T	T	T	T	T	T	T	T	T	T	T	T	T	T	T	T	T	T	T	T	T	T	T	T	T	T	T	T
chr3	84156301	SNV	T	0	33	1	1	G	G	G	G	G	G	G	G	G	G	G	G	G	G	G	G	G	G	G	G	G	G	G	G	G	G	G	G	G	G	G	G	G
chr3	84210155	SNV	G	0	33	1	1	T	T	T	T	T	T	T	T	T	T	T	T	T	T	T	T	T	T	T	T	T	T	T	T	T	T	T	T	T	T	T	T	T
chr3	84210988	SNV	T	0	33	1	1	G	G	G	G	G	G	G	G	G	G	G	G	G	G	G	G	G	G	G	G	G	G	G	G	G	G	G	G	G	G	G	G	G
chr3	84212617	SNV	A	0	33	1	1	C	C	C	C	C	C	C	C	C	C	C	C	C	C	C	C	C	C	C	C	C	C	C	C	C	C	C	C	C	C	C	C	C
chr3	84213153	SNV	A	0	33	1	1	C	C	C	C	C	C	C	C	C	C	C	C	C	C	C	C	C	C	C	C	C	C	C	C	C	C	C	C	C	C	C	C	C
chr3	84230916	SNV	G	0	32	1	1	C	C	C	C	C	C	C	C	C	C	C	C	C	C	C	C	C	C	C	C	C	C	C	C	C	.	C	C	C	C	C	C	C
chr3	84230920	SNV	G	0	32	1	1	C	C	C	C	C	C	C	C	C	C	C	C	C	C	C	C	C	C	C	C	C	C	C	C	C	.	C	C	C	C	C	C	C
chr3	84238455	SNV	G	0	32	1	1	T	T	T	T	T	T	T	T	T	T	T	T	T	T	T	T	T	T	T	T	T	T	T	T	T	.	T	T	T	T	T	T	T
chr3	84245430	SNV	G	0	32	1	1	T	T	T	T	T	T	T	T	T	T	T	T	T	T	T	T	T	T	T	T	T	T	T	T	T	.	T	T	T	T	T	T	T
chr3	84271633	SNV	G	0	32	1	1	T	T	T	T	T	T	T	T	T	T	T	T	T	T	T	T	T	T	T	T	T	T	T	T	T	.	T	T	T	T	T	T	T
chr3	84307218	SNV	C	0	33	1	1	A	A	A	A	A	A	A	A	A	A	A	A	A	A	A	A	A	A	A	A	A	A	A	A	A	A	A	A	A	A	A	A	A
chr3	84393585	SNV	T	0	33	1	1	G	G	G	G	G	G	G	G	G	G	G	G	G	A	G	G	G	G	G	G	G	G	G	G	G	G	G	G	G	G	G	G	G
chr3	84400149	SNV	A	0	33	1	1	C	C	C	C	C	C	C	C	C	C	C	C	C	C	C	C	C	C	C	C	C	C	C	C	C	C	C	C	C	C	C	C	C
chr3	84472765	SNV	G	0	32	1	1	T	T	T	T	T	T	T	T	T	T	T	T	T	T	T	T	T	T	T	T	T	T	T	T	T	.	T	T	T	T	T	T	T
chr3	93779159	SNV	C	0	33	1	1	T	T	T	T	T	T	T	T	T	T	T	T	T	T	T	T	T	T	T	T	T	T	T	T	T	T	T	T	T	T	T	T	T
chr3	93799898	SNV	G	0	33	1	1	T	T	T	T	T	T	T	T	T	T	T	T	T	T	T	T	T	T	T	T	T	T	T	T	T	T	T	T	T	T	T	T	T
chr3	93860870	SNV	C	0	33	1	1	T	T	T	T	T	T	T	T	T	T	T	T	T	T	T	T	T	T	T	T	T	T	T	T	T	T	T	T	T	T	T	T	T
chr4	12031593	SNV	C	0	33	1	1	A	A	A	A	A	A	A	A	A	A	A	A	A	A	A	A	A	A	A	A	A	A	A	A	A	A	A	A	A	A	A	A	A
chr4	12032266	SNV	T	0	33	1	1	G	G	G	G	G	G	G	G	G	G	G	G	G	G	G	G	G	G	G	G	G	G	G	G	G	G	G	G	G	G	G	G	G
chr4	12032635	SNV	G	0	33	1	1	A	A	A	A	A	A	A	A	A	A	A	A	A	A	A	A	A	A	A	A	A	A	A	A	A	A	A	A	A	A	A	A	A
chr4	12032711	SNV	C	0	33	1	1	T	T	T	T	T	T	T	T	T	T	T	T	T	T	T	T	T	T	T	T	T	T	T	T	T	T	T	T	T	T	T	T	T
chr4	12041305	SNV	A	0	33	1	1	C	C	C	C	C	C	C	C	C	C	C	C	C	C	C	C	C	C	C	C	C	C	C	C	C	C	C	C	C	C	C	C	C
chr4	12056001	SNV	G	0	33	1	1	T	T	T	T	T	T	T	T	T	T	T	T	T	T	T	T	T	T	T	T	T	T	T	T	T	T	T	T	T	T	T	T	T
chr4	12065034	SNV	G	0	33	1	1	A	A	A	A	A	A	A	A	A	A	A	A	A	A	A	A	A	A	A	A	A	A	A	A	A	A	A	A	A	A	A	A	A
chr4	12065079	SNV	A	0	33	1	1	G	G	G	G	G	G	G	G	G	G	G	G	G	G	G	G	G	G	G	G	G	G	G	G	G	G	G	G	G	G	G	G	G
chr4	12065323	SNV	T	0	33	1	1	C	C	C	C	C	C	C	C	C	C	C	C	C	C	C	C	C	C	C	C	C	C	C	C	C	C	C	C	C	C	C	C	C
chr4	12065349	INS	.	0	33	1	1	C	C	C	C	C	C	C	C	C	C	C	C	C	C	C	C	C	C	C	C	C	C	C	C	C	C	C	C	C	C	C	C	C
chr4	12065437	SNV	T	0	33	1	1	G	G	G	G	G	G	G	G	G	G	G	G	G	G	G	G	G	G	G	G	G	G	G	G	G	G	G	G	G	G	G	G	G
chr4	12065443	SNV	G	0	33	1	1	C	C	C	C	C	C	C	C	C	C	C	C	C	C	C	C	C	C	C	C	C	C	C	C	C	C	C	C	C	C	C	C	C
chr4	12065444	SNV	G	0	33	1	1	A	A	A	A	A	A	A	A	A	A	A	A	A	A	A	A	A	A	A	A	A	A	A	A	A	A	A	A	A	A	A	A	A
chr4	12066257	SNV	T	0	33	1	1	C	C	C	C	C	C	C	C	C	C	C	C	C	C	C	C	C	C	C	C	C	C	C	C	C	C	C	C	C	C	C	C	C
chr4	12067194	SNV	G	0	33	1	1	C	C	C	C	C	C	C	C	C	C	C	C	C	C	C	C	C	C	C	C	C	C	C	C	C	C	C	C	C	C	C	C	C
chr4	12067312	SNV	T	0	33	1	1	C	C	C	C	C	C	C	C	C	C	C	C	C	C	C	C	C	C	C	C	C	C	C	C	C	C	C	C	C	C	C	C	C
chr4	12075213	SNV	T	0	33	1	1	C	C	C	C	C	C	C	C	C	C	C	C	C	C	C	C	C	C	C	C	C	C	C	C	C	C	C	C	C	C	C	C	C
chr4	12075344	SNV	A	0	33	1	1	T	T	T	T	T	T	T	T	T	T	T	T	T	T	T	T	T	T	T	T	T	T	T	T	T	T	T	T	T	T	T	T	T
chr4	12075815	SNV	T	0	33	2	1	C	C	C	C	C	C	C	C	C	C	C	C	C	C	C	C	C	C	C	C	C	C	C	C	C	C	C	CC	C	C	C	C	C
chr4	12077010	SNV	T	0	33	2	1	G	G	G	G	G	G	G	G	G	G	G	G	G	G	G	G	G	G	G	G	G	G	G	G	G	G	G	GG	G	G	G	G	G
chr4	12077247	INS	.	0	33	2	1	C	C	C	C	C	C	C	C	C	C	C	C	C	C	C	C	C	C	C	C	C	C	C	C	C	C	C	C|C	C	C	C	C	C
chr4	12079643	SNV	T	0	32	2	1	C	C	C	C	C	C	-	C	C	C	C	C	C	C	C	C	C	C	C	C	C	C	C	C	C	C	C	CC	C	C	C	C	C
chr4	12082388	SNV	T	0	33	2	1	A	A	A	A	A	A	A	A	A	A	A	A	A	A	A	A	A	A	A	A	A	A	A	A	A	A	A	AA	A	A	A	A	A
chr4	12083836	SNV	A	0	33	2	1	G	G	G	G	G	G	G	G	G	G	G	G	G	G	G	G	G	G	G	G	G	G	G	G	G	G	G	GG	G	G	G	G	G
chr4	12085456	SNV	G	0	33	2	1	C	C	C	C	C	C	C	C	C	C	C	C	C	C	C	C	C	C	C	C	C	C	C	C	C	C	C	CC	C	C	C	C	C
chr4	12088864	SNV	T	0	32	2	1	C	C	C	C	C	C	C	C	C	C	C	C	C	C	C	C	C	C	C	.	C	C	C	C	C	C	C	CC	C	C	C	C	C
chr4	12089216	SNV	T	0	32	2	1	A	A	A	A	A	A	A	A	A	A	A	A	A	A	A	A	A	A	A	.	A	A	A	A	A	A	A	AA	A	A	A	A	A
chr4	12098852	SNV	T	0	32	1	1	C	C	C	C	C	C	C	C	C	C	C	C	C	C	C	C	C	C	C	C	-	C	C	C	C	C	C	C	C	C	C	C	C
chr4	12101868	SNV	A	0	33	1	1	C	C	C	C	C	C	C	C	C	C	C	C	C	C	C	C	C	C	C	C	C	C	C	C	C	C	C	C	C	C	C	C	C
chr4	12102148	SNV	C	0	33	1	1	A	A	A	A	A	A	A	A	A	A	A	A	A	A	A	A	A	A	A	A	A	A	A	A	A	A	A	A	A	A	A	A	A
chr4	12102204	SNV	G	0	33	1	1	C	C	C	C	C	C	C	C	C	C	C	C	C	C	C	C	C	C	C	C	C	C	C	C	C	C	C	C	C	C	C	C	C
chr4	12118860	SNV	G	0	33	1	1	T	T	T	T	T	T	T	T	T	T	T	T	T	T	T	T	T	T	T	T	T	T	T	T	T	T	T	T	T	T	T	T	T
chr4	12143300	SNV	T	0	33	1	1	A	A	A	A	A	A	A	A	A	A	A	A	A	A	A	A	A	A	A	A	A	A	A	A	A	A	A	A	A	A	A	A	A
chr4	12149199	SNV	C	0	33	1	1	A	A	A	A	A	A	A	A	A	A	A	A	A	A	A	A	A	A	A	A	A	A	A	A	A	A	A	A	A	A	A	A	A
chr4	12159046	SNV	G	0	33	2	1	T	T	T	T	T	T	T	T	T	T	T	T	T	TT	T	T	T	T	T	T	T	T	T	T	T	T	T	T	T	T	T	T	T
chr4	12191045	SNV	A	0	33	1	1	T	T	T	T	T	T	T	T	T	T	T	T	T	T	T	T	T	T	T	T	T	T	T	T	T	T	T	T	T	T	T	T	T
chr4	12204282	SNV	T	0	33	1	1	G	G	G	G	G	G	G	G	G	G	G	G	G	G	G	G	G	G	G	G	G	G	G	G	G	G	G	G	G	G	G	G	G
chr4	12205573	DEL	.	0	33	1	2	TC	TC	TC	TC	TC	TC	TC	TC	TC	TC	TC	TC	TC	TC	TC	TC	TC	TC	TC	TC	TC	TC	TC	TC	TC	TC	TC	TC	TC	TC	TC	TC	TC
chr4	12206243	SNV	G	0	33	1	1	A	A	A	A	A	A	A	A	A	A	A	A	A	A	A	A	A	A	A	A	A	A	A	A	A	A	A	A	A	A	A	A	A
chr4	12208114	SNV	G	0	33	1	1	A	A	A	A	A	A	A	A	A	A	A	A	A	A	A	A	A	A	A	A	A	A	A	A	A	A	A	A	A	A	A	A	A
chr4	12208303	SNV	G	0	33	1	1	A	A	A	A	A	A	A	A	A	A	A	A	A	A	A	A	A	A	A	A	A	A	A	A	A	A	A	A	A	A	A	A	A
chr4	12208339	SNV	A	0	33	1	1	G	G	G	G	G	G	G	G	G	G	G	G	G	G	G	G	G	G	G	G	G	G	G	G	G	G	G	G	G	G	G	G	G
chr4	12212899	SNV	C	0	33	1	1	A	A	A	A	A	A	A	A	A	A	A	A	A	A	A	A	A	A	A	A	A	A	A	A	A	A	A	A	A	A	A	A	A
chr4	12213918	SNV	A	0	33	1	1	G	G	G	G	G	G	G	G	G	G	G	G	G	G	G	G	G	G	G	G	G	G	G	G	G	G	G	G	G	G	G	G	G
chr4	12216079	SNV	C	0	33	1	1	A	A	A	A	A	A	A	A	A	A	A	A	A	A	A	A	A	A	A	A	A	A	A	A	A	A	A	A	A	A	A	A	A
chr4	12217543	SNV	C	0	33	1	1	A	A	A	A	A	A	A	A	A	A	A	A	A	A	A	A	A	A	A	A	A	A	A	A	A	A	A	A	A	A	A	A	A
chr4	12217970	SNV	T	0	33	1	1	C	C	C	C	C	C	C	C	C	C	C	C	C	C	C	C	C	C	C	C	C	C	C	C	C	C	C	C	C	C	C	C	C
chr4	12219135	SNV	C	0	33	1	1	T	T	T	T	T	T	T	T	T	T	T	T	T	T	T	T	T	T	T	T	T	T	T	T	T	T	T	T	T	T	T	T	T
chr4	12221199	SNV	C	0	33	1	1	T	T	T	T	T	T	T	T	T	T	T	T	T	T	T	T	T	T	T	T	T	T	T	T	T	T	T	T	T	T	T	T	T
chr4	12222475	SNV	A	0	33	1	1	T	T	T	T	T	T	T	T	T	T	T	T	T	T	T	T	T	T	T	T	T	T	T	T	T	T	T	T	T	T	T	T	T
chr4	12222664	SNV	G	0	33	1	1	A	A	A	A	A	A	A	A	A	A	A	A	A	A	A	A	A	A	A	A	A	A	A	A	A	A	A	A	A	A	A	A	A
chr4	12222823	SNV	A	0	33	1	1	T	T	T	T	T	T	T	T	T	T	T	T	T	T	T	T	T	T	T	T	T	T	T	T	T	T	T	T	T	T	T	T	T
chr4	12245330	SNV	C	0	33	1	1	A	A	A	A	A	A	A	A	A	A	A	A	A	A	A	A	A	A	A	A	A	A	A	A	A	A	A	A	A	A	A	A	A
chr4	12263014	SNV	T	0	33	1	1	G	G	G	G	G	G	G	G	G	G	G	G	G	G	G	G	G	G	G	G	G	G	G	G	G	G	G	G	G	G	G	G	G
chr4	12270734	SNV	C	0	33	1	1	A	A	A	A	A	A	A	A	A	A	A	A	A	A	A	A	A	A	A	A	A	A	A	A	A	A	A	A	A	A	A	A	A
chr4	12279888	SNV	G	0	33	1	1	T	T	T	T	T	T	T	T	T	T	T	T	T	T	T	T	T	T	T	T	T	T	T	T	T	T	T	T	T	T	T	T	T
chr4	12281239	SNV	G	0	33	1	1	A	A	A	A	A	A	A	A	A	A	A	A	A	A	A	A	A	A	A	A	A	A	A	A	A	A	A	A	A	A	A	A	A
chr4	12281694	SNV	A	0	33	1	1	G	G	G	G	G	G	G	G	G	G	G	G	G	G	G	G	G	G	G	G	G	G	G	G	G	G	G	G	G	G	G	G	G
chr4	12282887	SNV	T	0	32	1	1	C	C	C	C	C	C	C	C	C	C	C	C	C	C	C	C	C	C	C	C	.	C	C	C	C	C	C	C	C	C	C	C	C
chr4	12316864	SNV	C	0	33	1	1	A	A	A	A	A	A	A	A	A	A	A	A	A	A	A	A	A	A	A	A	A	A	A	A	A	A	A	A	A	A	A	A	A
chr4	12344075	SNV	C	0	33	1	1	T	T	T	T	T	T	T	T	T	T	T	T	T	T	T	T	T	T	T	T	T	T	T	T	T	T	T	T	T	T	T	T	T
chr4	12344268	SNV	G	0	33	1	1	A	A	A	A	A	A	A	A	A	A	A	A	A	A	A	A	A	A	A	A	A	A	A	A	A	A	A	A	A	A	A	A	A
chr4	12344398	SNV	C	0	33	1	1	T	T	T	T	T	T	T	T	T	T	T	T	T	T	T	T	T	T	T	T	T	T	T	T	T	T	T	T	T	T	T	T	T
chr4	12345195	SNV	C	0	33	1	1	G	G	G	G	G	G	G	G	G	G	G	G	G	G	G	G	G	G	G	G	G	G	G	G	G	G	G	G	G	G	G	G	G
chr4	12348038	SNV	C	0	32	1	1	T	T	T	T	T	T	T	T	T	T	T	T	T	T	T	T	T	T	T	T	-	T	T	T	T	T	T	T	T	T	T	T	T
chr4	12350578	SNV	G	0	33	1	1	T	T	T	T	T	T	T	T	T	T	T	T	T	T	T	T	T	T	T	T	T	T	T	T	T	T	T	T	T	T	T	T	T
chr4	12372844	SNV	G	0	32	1	1	T	T	T	T	T	T	T	T	T	T	T	T	T	T	T	T	T	T	T	T	T	T	T	T	T	T	T	.	T	T	T	T	T
chr4	12388719	SNV	C	0	33	1	1	A	A	A	A	A	A	A	A	A	A	A	A	A	A	A	A	A	A	A	A	A	A	A	A	A	A	A	A	A	A	A	A	A
chr4	12389880	SNV	G	0	33	1	1	A	A	A	A	A	A	A	A	A	A	A	A	A	A	A	A	A	A	A	A	A	A	A	A	A	A	A	A	A	A	A	A	A
chr4	12395592	SNV	T	0	33	1	1	C	C	C	C	C	C	C	C	C	C	C	C	C	C	C	C	C	C	C	C	C	C	C	C	C	C	C	C	C	C	C	C	C
chr4	12401425	SNV	C	0	33	2	1	A	A	A	A	A	A	A	A	A	A	A	A	A	AA	A	A	A	A	A	A	A	A	A	A	A	A	A	A	A	A	A	A	A
chr4	12409704	SNV	A	0	33	2	1	G	G	G	G	G	G	G	G	G	G	G	G	G	G	G	G	G	G	G	G	G	G	G	G	G	G	G	GG	G	G	G	G	G
chr4	12410432	SNV	G	0	32	2	1	A	A	A	A	A	A	-	A	A	A	A	A	A	A	A	A	A	A	A	A	A	A	A	A	A	A	A	AA	A	A	A	A	A
chr4	12411152	SNV	T	0	33	1	1	C	C	C	C	C	C	C	C	C	C	C	C	C	C	C	C	C	C	C	C	C	C	C	C	C	C	C	C	C	C	C	C	C
chr4	12413444	SNV	C	0	33	1	1	A	A	A	A	A	A	A	A	A	A	A	A	A	A	A	A	A	A	A	A	A	A	A	A	A	A	A	A	A	A	A	A	A
chr4	17940767	SNV	T	0	33	1	1	G	G	G	G	G	G	G	G	G	G	G	G	G	G	G	G	G	G	G	G	G	G	G	G	G	G	G	G	G	G	G	G	G
chr4	17967440	SNV	G	0	33	1	1	T	T	T	T	T	T	T	T	T	T	T	T	T	T	T	T	T	T	T	T	T	T	T	T	T	T	T	T	T	T	T	T	T
chr4	17979859	SNV	C	0	33	1	1	A	A	A	A	A	A	A	A	A	A	A	A	A	A	A	A	A	A	A	A	A	A	A	A	A	A	A	A	A	A	A	A	A
chr4	17980443	SNV	G	0	32	1	1	T	T	T	T	T	T	T	T	T	T	T	T	T	T	T	T	T	T	T	T	T	T	T	T	-	T	T	T	T	T	T	T	T
chr4	17980445	SNV	G	0	32	1	1	C	C	C	C	C	C	C	C	C	C	C	C	C	C	C	C	C	C	C	C	C	C	C	C	-	C	C	C	C	C	C	C	C
chr4	17980446	SNV	G	0	32	1	1	C	C	C	C	C	C	C	C	C	C	C	C	C	C	C	C	C	C	C	C	C	C	C	C	-	C	C	C	C	C	C	C	C
chr4	17980447	SNV	G	0	32	1	1	C	C	C	C	C	C	C	C	C	C	C	C	C	C	C	C	C	C	C	C	C	C	C	C	-	C	C	C	C	C	C	C	C
chr4	17980448	SNV	G	0	32	1	1	C	C	C	C	C	C	C	C	C	C	C	C	C	C	C	C	C	C	C	C	C	C	C	C	-	C	C	C	C	C	C	C	C
chr4	17985916	SNV	G	0	33	1	1	A	A	A	A	A	A	A	A	A	A	A	A	A	A	A	A	A	A	A	A	A	A	A	A	A	A	A	A	A	A	A	A	A
chr4	17998351	SNV	A	0	33	1	1	C	C	C	C	C	C	C	C	C	C	C	C	C	C	C	C	C	C	C	C	C	C	C	C	C	C	C	C	C	C	C	C	C
chr4	18014341	SNV	A	0	33	1	1	G	G	G	G	G	G	G	G	G	G	G	G	G	G	G	G	G	G	G	G	G	G	G	G	G	G	G	G	G	G	G	G	G
chr4	18222569	SNV	C	0	32	1	1	A	A	A	A	A	A	A	A	A	A	A	A	A	A	A	A	A	A	A	A	A	A	A	A	A	.	A	A	A	A	A	A	A
chr4	18250715	SNV	C	0	32	2	1	A	A	A	A	A	A	A	A	A	A	A	A	A	AA	A	A	A	A	A	A	A	A	A	A	A	.	A	A	A	A	A	A	A
chr4	18258372	SNV	C	0	32	1	1	A	A	A	A	A	A	A	A	A	A	A	A	A	A	A	A	A	A	A	A	A	A	A	A	A	.	A	A	A	A	A	A	A
chr4	18429443	SNV	T	0	32	1	1	G	G	G	G	G	G	G	G	G	G	G	G	G	G	G	G	G	G	G	G	G	G	G	G	G	.	G	G	G	G	G	G	G
chr4	18477585	SNV	G	0	31	1	1	C	C	C	C	C	C	C	C	C	C	C	C	C	C	C	C	C	-	C	C	C	C	C	C	C	.	C	C	C	C	C	C	C
chr4	18538801	SNV	A	0	32	1	1	G	G	G	G	G	G	G	G	G	G	G	G	G	G	G	G	G	G	G	G	G	G	G	G	G	.	G	G	G	G	G	G	G
chr4	18555694	SNV	C	0	32	1	1	G	G	G	G	G	G	G	G	G	G	G	G	G	G	G	G	G	G	G	G	G	G	G	G	G	.	G	G	G	G	G	G	G
chr4	18615257	SNV	T	0	32	1	1	C	C	C	C	C	C	C	C	C	C	C	C	C	C	C	C	C	C	C	C	C	C	C	C	C	.	C	C	C	C	C	C	C
chr4	18645118	SNV	C	0	30	1	1	G	-	G	G	G	G	G	G	G	N	G	G	-	G	G	G	G	G	G	G	G	G	G	G	G	.	G	G	G	G	G	G	G
chr4	18704724	SNV	G	0	32	1	1	T	T	T	T	T	T	T	T	T	T	T	T	T	T	T	T	T	T	T	T	T	T	T	T	T	.	T	T	T	T	T	T	T
chr4	18711806	SNV	C	0	32	1	1	A	A	A	A	A	A	A	A	A	A	A	A	A	A	A	A	A	A	A	A	A	A	A	A	A	.	A	A	A	A	A	A	A
chr4	18727284	SNV	T	0	32	1	1	C	C	C	C	C	C	C	C	C	C	C	C	C	C	C	C	C	C	C	C	C	C	C	C	C	.	C	C	C	C	C	C	C
chr4	18809346	SNV	G	0	32	1	1	T	T	T	T	T	T	T	T	T	T	T	T	T	T	T	T	T	T	T	T	T	T	T	T	T	.	T	T	T	T	T	T	T
chr4	18847256	SNV	G	0	32	1	1	T	T	T	T	T	T	T	T	T	T	T	T	T	T	T	T	T	T	T	T	T	T	T	T	T	.	T	T	T	T	T	T	T
chr4	18853398	SNV	G	0	32	1	1	T	T	T	T	T	T	T	T	T	T	T	T	T	T	T	T	T	T	T	T	T	T	T	T	T	.	T	T	T	T	T	T	T
chr4	18879328	SNV	G	0	30	1	1	A	A	A	A	A	A	A	A	A	A	A	A	A	.	.	A	A	A	A	A	A	A	A	A	A	.	A	A	A	A	A	A	A
chr4	18989006	SNV	T	0	32	1	1	C	C	C	C	C	C	C	C	C	C	C	C	C	C	C	C	C	C	C	C	C	C	C	C	C	.	C	C	C	C	C	C	C
chr4	19033085	SNV	A	0	32	2	1	C	C	C	C	C	C	C	C	C	C	C	C	C	CC	C	C	C	C	C	C	C	C	C	C	C	.	C	C	C	C	C	C	C
chr4	19232460	SNV	T	0	32	1	1	A	A	A	A	A	A	A	A	A	A	A	A	A	A	A	A	A	A	A	A	A	A	A	A	A	.	A	A	A	A	A	A	A
chr4	19351224	SNV	C	0	32	1	1	A	A	A	A	A	A	A	A	A	A	A	A	A	A	A	A	A	A	A	A	A	A	A	A	A	.	A	A	A	A	A	A	A
chr4	19397251	SNV	A	0	32	1	1	C	C	C	C	C	C	C	C	C	C	C	C	C	C	C	C	C	C	C	C	C	C	C	C	C	.	C	C	C	C	C	C	C
chr4	19397381	SNV	T	0	32	1	1	G	G	G	G	G	G	G	G	G	G	G	G	G	G	G	G	G	G	G	G	G	G	G	G	G	.	G	G	G	G	G	G	G
chr4	19416713	SNV	C	0	32	1	1	A	A	A	A	A	A	A	A	A	A	A	A	A	A	A	A	A	A	A	A	A	A	A	A	A	.	A	A	A	A	A	A	A
chr4	19421089	SNV	G	0	32	1	1	T	T	T	T	T	T	T	T	T	T	T	T	T	T	T	T	T	T	T	T	T	T	T	T	T	.	T	T	T	T	T	T	T
chr4	19421640	SNV	G	0	32	1	1	T	T	T	T	T	T	T	T	T	T	T	T	T	T	T	T	T	T	T	T	T	T	T	T	T	.	T	T	T	T	T	T	T
chr4	19432743	SNV	C	0	32	2	1	T	T	T	T	T	T	T	T	T	T	T	T	T	T	T	T	T	T	T	T-	T	T	T	T	T	.	T	T	T	T	T	T	T
chr4	19439311	SNV	A	0	32	1	1	C	C	C	C	C	C	C	C	C	C	C	C	C	C	C	C	C	C	C	C	C	C	C	C	C	.	C	C	C	C	C	C	C
chr4	19470490	SNV	G	0	32	1	1	T	T	T	T	T	T	T	T	T	T	T	T	T	T	T	T	T	T	T	T	T	T	T	T	T	.	T	T	T	T	T	T	T
chr4	19470731	SNV	G	0	32	1	1	T	T	T	T	T	T	T	T	T	T	T	T	T	T	T	T	T	T	T	T	T	T	T	T	T	.	T	T	T	T	T	T	T
chr4	19535897	SNV	C	0	32	1	1	A	A	A	A	A	A	A	A	A	A	A	A	A	A	A	A	A	A	A	A	A	A	A	A	A	.	A	A	A	A	A	A	A
chr4	19699159	SNV	C	0	32	1	1	A	A	A	A	A	A	A	A	A	A	A	A	A	A	A	A	A	A	A	A	A	A	A	A	A	.	A	A	A	A	A	A	A
chr4	19828678	SNV	G	0	32	1	1	C	C	C	C	C	C	C	C	C	C	C	C	C	C	C	C	C	C	C	C	C	C	C	C	C	.	C	C	C	C	C	C	C
chr4	19846553	SNV	G	0	32	1	1	A	A	A	A	A	A	A	A	A	A	A	A	A	A	A	A	A	A	A	A	A	A	A	A	A	.	A	A	A	A	A	A	A
chr4	19851614	SNV	A	0	32	1	1	C	C	C	C	C	C	C	C	C	C	C	C	C	C	C	C	C	C	C	C	C	C	C	C	C	.	C	C	C	C	C	C	C
chr4	19856445	SNV	G	0	32	1	1	T	T	T	T	T	T	T	T	T	T	T	T	T	T	T	T	T	T	T	T	T	T	T	T	T	.	T	T	T	T	T	T	T
chr4	23832048	SNV	G	0	33	1	1	T	T	T	T	T	T	T	T	T	T	T	T	T	T	T	T	T	T	T	T	T	T	T	T	T	T	T	T	T	T	T	T	T
chr4	23836282	SNV	G	0	33	1	1	T	T	T	T	T	T	T	T	T	T	T	T	T	T	T	T	T	T	T	T	T	T	T	T	T	T	T	T	T	T	T	T	T
chr4	23862607	SNV	C	0	32	1	1	A	A	A	A	A	A	A	-	A	A	A	A	A	A	A	A	A	A	A	A	A	A	A	A	A	A	A	A	A	A	A	A	A
chr4	23877436	SNV	G	0	31	1	1	T	T	T	T	T	T	T	T	T	T	-	T	T	T	T	T	.	T	T	T	T	T	T	T	T	T	T	T	T	T	T	T	T
chr4	23885008	SNV	A	0	32	1	1	C	C	C	C	C	C	C	C	C	C	-	C	C	C	C	C	C	C	C	C	C	C	C	C	C	C	C	C	C	C	C	C	C
chr4	23893950	SNV	G	0	33	1	1	T	T	T	T	T	T	T	T	T	T	T	T	T	T	T	T	T	T	T	T	T	T	T	T	T	T	T	T	T	T	T	T	T
chr4	23905136	SNV	C	0	33	1	1	A	A	A	A	A	A	A	A	A	A	A	A	A	A	A	A	A	A	A	A	A	A	A	A	A	A	A	A	A	A	A	A	A
chr4	23915913	SNV	A	0	33	1	1	G	G	G	G	G	G	G	G	G	G	G	G	G	G	G	G	G	G	G	G	G	G	G	G	G	G	G	G	G	G	G	G	G
chr4	23929416	SNV	A	0	33	1	1	C	C	C	C	C	C	C	C	C	C	C	C	C	C	C	C	C	C	C	C	C	C	C	C	C	C	C	C	C	C	C	C	C
chr4	24075309	SNV	T	0	33	1	1	G	G	G	G	G	G	G	G	G	G	G	G	G	G	G	G	G	G	G	G	G	G	G	G	G	G	G	G	G	G	G	G	G
chr4	24096678	SNV	C	0	33	1	1	A	A	A	A	A	A	A	A	A	A	A	A	A	A	A	A	A	A	A	A	A	A	A	A	A	A	A	A	A	A	A	A	A
chr4	24121205	SNV	C	0	33	1	1	A	A	A	A	A	A	A	A	A	A	A	A	A	A	A	A	A	A	A	A	A	A	A	A	A	A	A	A	A	A	A	A	A
chr4	24135700	SNV	T	0	33	1	1	G	G	G	G	G	G	G	G	G	G	G	G	G	G	G	G	G	G	G	G	G	G	G	G	G	G	G	G	G	G	G	G	G
chr4	24154877	SNV	T	0	33	1	1	G	G	G	G	G	G	G	G	G	G	G	G	G	G	G	G	G	G	G	G	G	G	G	G	G	G	G	G	G	G	G	G	G
chr4	24165851	SNV	T	0	33	1	1	G	G	G	G	G	G	G	G	G	G	G	G	G	G	G	G	G	G	G	G	G	G	G	G	G	G	G	G	G	G	G	G	G
chr4	24206958	SNV	C	0	32	1	1	A	A	A	A	A	A	A	A	A	A	.	A	A	A	A	A	A	A	A	A	A	A	A	A	A	A	A	A	A	A	A	A	A
chr4	24226817	SNV	T	0	33	1	1	G	G	G	G	G	G	G	G	G	G	G	G	G	G	G	G	G	G	G	G	G	G	G	G	G	G	G	G	G	G	G	G	G
chr4	24226888	SNV	T	0	33	1	1	G	G	G	G	G	G	G	G	G	G	G	G	G	G	G	G	G	G	G	G	G	G	G	G	G	G	G	G	G	G	G	G	G
chr4	24309560	SNV	A	0	33	1	1	C	C	C	C	C	C	C	C	C	C	C	C	C	C	C	C	C	C	C	C	C	C	C	C	C	C	C	C	C	C	C	C	C
chr4	24313984	SNV	G	0	33	1	1	C	C	C	C	C	C	C	C	C	C	C	C	C	C	C	C	C	C	C	C	C	C	C	C	C	C	C	C	C	C	C	C	C
chr4	24331363	SNV	C	0	33	1	1	A	A	A	A	A	A	A	A	A	A	A	A	A	A	A	A	A	A	A	A	A	A	A	A	A	A	A	A	A	A	A	A	A
chr4	24332003	SNV	G	0	33	1	1	T	T	T	T	T	T	T	T	T	T	T	T	T	T	T	T	T	T	T	T	T	T	T	T	T	T	T	T	T	T	T	T	T
chr4	24332611	SNV	G	0	33	1	1	T	T	T	T	T	T	T	T	T	T	T	T	T	T	T	T	T	T	T	T	T	T	T	T	T	T	T	T	T	T	T	T	T
chr4	24353241	SNV	A	0	33	2	1	C	C	C	C	C	C	C	C	C	C	C	C	C	C	C	C	CC	C	C	C	C	C	C	C	C	C	C	C	C	C	C	C	C
chr4	24353262	SNV	T	0	33	2	1	G	G	G	G	G	G	G	G	G	G	G	G	G	G	G	G	GG	G	G	G	G	G	G	G	G	G	G	G	G	G	G	G	G
chr4	24376949	SNV	A	0	33	1	1	C	C	C	C	C	C	C	C	C	C	C	C	C	C	C	C	C	C	C	C	C	C	C	C	C	C	C	C	C	C	C	C	C
chr4	24391814	SNV	G	0	33	1	1	T	T	T	T	T	T	T	T	T	T	T	T	T	T	T	T	T	T	T	T	T	T	T	T	T	T	T	T	T	T	T	T	T
chr4	24393186	SNV	A	0	33	1	1	G	G	G	G	G	G	G	G	G	G	G	G	G	G	G	G	G	G	G	G	G	G	G	G	G	G	G	G	G	G	G	G	G
chr4	24399446	SNV	G	0	32	1	1	T	T	T	T	T	T	T	T	T	T	T	T	T	T	T	T	T	T	T	T	T	T	T	T	T	.	T	T	T	T	T	T	T
chr4	24399565	SNV	C	0	32	1	1	A	A	A	A	A	A	A	A	A	A	A	A	A	A	A	A	A	A	A	A	A	A	A	A	A	.	A	A	A	A	A	A	A
chr4	24400509	SNV	G	0	32	1	1	T	T	T	T	T	T	T	T	T	T	T	T	T	T	T	T	T	T	T	T	T	T	T	T	T	.	T	T	T	T	T	T	T
chr4	24406539	SNV	A	0	33	2	1	C	C	C	C	C	C	C	C	C	C	C	C	C	C	C	CC	C	C	C	C	C	C	C	C	C	C	C	C	C	C	C	C	C
chr4	24419258	SNV	G	0	33	2	1	T	T	T	T	T	T	TT	T	C	T	T	T	T	C	C	T	T	T	C	T	T	T	T	C	T	C	C	C	T	T	T	C	T
chr4	24422133	SNV	A	0	33	2	1	C	C	C	C	C	C	CC	C	C	C	C	C	C	C	C	C	C	C	C	C	C	C	C	C	C	C	C	C	C	C	C	C	C
chr4	24422305	SNV	C	0	33	2	1	A	A	A	A	A	A	AA	A	A	A	A	A	A	A	A	A	A	A	A	A	A	A	A	A	A	A	A	A	A	A	A	A	A
chr4	24423937	INS	.	0	33	2	1	T	T	T	T	T	T	T|T	T	T	T	T	T	T	T	T	T	T	T	T	T	T	T	T	T	T	T	T	T	T	T	T	T	T
chr4	24436328	SNV	G	0	33	1	1	T	T	T	T	T	T	T	T	T	T	T	T	T	T	T	T	T	T	T	T	T	T	T	T	T	T	T	T	T	T	T	T	T
chr4	24445741	SNV	G	0	33	1	1	T	T	T	T	T	T	T	T	T	T	T	T	T	T	T	T	T	T	T	T	T	T	T	T	T	T	T	T	T	T	T	T	T
chr4	24451550	SNV	G	0	33	1	1	T	T	T	T	T	T	T	T	T	T	T	T	T	T	T	T	T	T	T	T	T	T	T	T	T	T	T	T	T	T	T	T	T
chr4	24553143	SNV	A	0	33	1	1	G	G	G	G	G	G	G	G	G	G	G	G	G	G	G	G	G	G	G	G	G	G	G	G	G	G	G	G	G	G	G	G	G
chr4	24556488	SNV	T	0	33	1	1	C	C	C	C	C	C	C	C	C	C	C	C	C	C	C	C	C	C	C	C	C	C	C	C	C	C	C	C	C	C	C	C	C
chr4	24572465	SNV	T	0	33	1	1	G	G	G	G	G	G	G	G	G	G	G	G	G	G	G	G	G	G	G	G	G	G	G	G	G	G	G	G	G	G	G	G	G
chr4	24592330	SNV	A	0	33	1	1	C	C	C	C	C	C	C	C	C	C	C	C	C	C	C	C	C	C	C	C	C	C	C	C	C	C	C	C	C	C	C	C	C
chr4	37827497	SNV	T	0	33	1	1	G	G	G	G	G	G	G	G	G	G	G	G	G	G	G	G	G	G	G	G	G	G	G	G	G	G	G	G	G	G	G	G	G
chr4	37835724	SNV	G	0	33	1	1	T	T	T	T	T	T	T	T	T	T	T	T	T	T	T	T	T	T	T	T	T	T	T	T	T	T	T	T	T	T	T	T	T
chr4	37869925	SNV	A	0	33	1	1	C	C	C	C	C	C	C	C	C	C	C	C	C	C	C	C	C	C	C	C	C	C	C	C	C	C	C	C	C	C	C	C	C
chr4	37876712	SNV	G	0	33	1	1	T	T	T	T	T	T	T	T	T	T	T	T	T	T	T	T	T	T	T	T	T	T	T	T	T	T	T	T	T	T	T	T	T
chr4	37899479	SNV	A	0	33	1	1	C	C	C	C	C	C	C	C	C	C	C	C	C	C	C	C	C	C	C	C	C	C	C	C	C	C	C	C	C	C	C	C	C
chr4	37950254	SNV	G	0	33	1	1	T	T	T	T	T	T	T	T	T	T	T	T	T	T	T	T	T	T	T	T	T	T	T	T	T	T	T	T	T	T	T	T	T
chr4	37956275	SNV	C	0	33	1	1	A	A	A	A	A	A	A	A	A	A	A	A	A	A	A	A	A	A	A	A	A	A	A	A	A	A	A	A	A	A	A	A	A
chr4	37976291	SNV	C	0	33	1	1	A	A	A	A	A	A	A	A	A	A	A	A	A	A	A	A	A	A	A	A	A	A	A	A	A	A	A	A	A	A	A	A	A
chr4	37980615	SNV	A	0	33	1	1	C	C	C	C	C	C	C	C	C	C	C	C	C	C	C	C	C	C	C	C	C	C	C	C	C	C	C	C	C	C	C	C	C
chr4	37987087	SNV	C	0	33	1	1	A	A	A	A	A	A	A	A	A	A	A	A	A	A	A	A	A	A	A	A	A	A	A	A	A	A	A	A	A	A	A	A	A
chr4	37993443	SNV	G	0	33	1	1	T	T	T	T	T	T	T	T	T	T	T	T	T	T	T	T	T	T	T	T	T	T	T	T	T	T	T	T	T	T	T	T	T
chr4	38026250	SNV	G	0	33	1	1	T	T	T	T	T	T	T	T	T	T	T	T	T	T	T	T	T	T	T	T	T	T	T	T	T	T	T	T	T	T	T	T	T
chr4	38070352	SNV	G	0	33	1	1	T	T	T	T	T	T	T	T	T	T	T	T	T	T	T	T	T	T	T	T	T	T	T	T	T	T	T	T	T	T	T	T	T
chr4	38079839	SNV	C	0	31	1	1	A	.	A	A	A	A	A	A	A	A	A	A	A	A	A	A	A	A	A	.	A	A	A	A	A	A	A	A	A	A	A	A	A
chr4	38093506	SNV	G	0	33	1	1	T	T	T	T	T	T	T	T	T	T	T	T	T	T	T	T	T	T	T	T	T	T	T	T	T	T	T	T	T	T	T	T	T
chr4	38097964	SNV	A	0	33	1	1	C	C	C	C	C	C	C	C	C	C	C	C	C	C	C	C	C	C	C	C	C	C	C	C	C	C	C	C	C	C	C	C	C
chr4	38097972	SNV	C	0	33	1	1	G	G	G	G	G	G	G	G	G	G	G	G	G	G	G	G	G	G	G	G	G	G	G	G	G	G	G	G	G	G	G	G	G
chr4	38103650	SNV	A	0	33	1	1	G	G	G	G	G	G	G	G	G	G	G	G	G	G	G	G	G	G	G	G	G	G	G	G	G	G	G	G	G	G	G	G	G
chr4	38108701	SNV	A	0	33	1	1	G	G	G	G	G	G	G	G	G	G	G	G	G	G	G	G	G	G	G	G	G	G	G	G	G	G	G	G	G	G	G	G	G
chr4	38112977	SNV	C	0	33	1	1	T	T	T	T	T	T	T	T	T	T	T	T	T	T	T	T	T	T	T	T	T	T	T	T	T	T	T	T	T	T	T	T	T
chr4	38114397	SNV	T	0	33	1	1	A	A	A	A	A	A	A	A	A	A	A	A	A	A	A	A	A	A	A	A	A	A	A	A	A	A	A	A	A	A	A	A	A
chr4	38115858	SNV	C	0	33	1	1	A	A	A	A	A	A	A	A	A	A	A	A	A	A	A	A	A	A	A	A	A	A	A	A	A	A	A	A	A	A	A	A	A
chr4	38159782	SNV	T	0	33	1	1	G	G	G	G	G	G	G	G	G	G	G	G	G	G	G	G	G	G	G	G	G	G	G	G	G	G	G	G	G	G	G	G	G
chr4	38165814	SNV	C	0	33	1	1	T	T	T	T	T	T	T	T	T	T	T	T	T	T	T	T	T	T	T	T	T	T	T	T	T	T	T	T	T	T	T	T	T
chr4	38171221	SNV	G	0	33	1	1	T	T	T	T	T	T	T	T	T	T	T	T	T	T	T	T	T	T	T	T	T	T	T	T	T	T	T	T	T	T	T	T	T
chr4	38173912	SNV	T	0	32	1	1	A	G	A	A	A	G	G	A	A	G	G	G	G	G	.	G	G	G	G	G	G	A	G	G	G	G	A	A	G	G	G	G	G
chr4	38196974	SNV	C	0	33	1	1	T	T	T	T	T	T	T	T	T	T	T	T	T	T	T	T	T	T	T	T	T	T	T	T	T	T	T	T	T	T	T	T	T
chr4	38202942	SNV	C	0	33	1	1	G	G	G	G	G	G	G	G	G	G	G	G	G	G	G	G	G	G	G	G	G	G	G	G	G	G	G	G	G	G	G	G	G
chr4	38204361	SNV	C	0	32	1	1	G	G	G	G	G	G	G	G	G	G	G	G	G	G	G	G	G	G	G	G	G	G	-	G	G	G	G	G	G	G	G	G	G
chr4	38204937	SNV	G	0	33	1	1	A	A	A	A	A	A	A	A	A	A	A	A	A	A	A	A	A	A	A	A	A	A	A	A	A	A	A	A	A	A	A	A	A
chr4	38205413	SNV	A	0	33	1	1	G	G	T	T	T	G	G	T	G	G	G	T	G	G	G	G	G	G	T	G	T	T	G	G	T	G	G	G	G	G	T	G	G
chr4	38207001	SNV	A	0	33	2	1	G	G	G	G	G	G	G	G	G	G	G	G	G	G	G	G	GG	G	G	G	G	G	G	G	G	G	G	G	G	G	G	G	G
chr4	38207083	SNV	A	0	33	2	1	G	G	G	G	G	G	G	G	G	G	G	G	G	G	G	G	GG	G	G	G	G	G	G	G	G	G	G	G	G	G	G	G	G
chr4	38207147	SNV	G	0	33	2	1	A	A	A	A	A	A	A	A	A	A	A	A	A	A	A	A	AA	A	A	A	A	A	A	A	A	A	A	A	A	A	A	A	A
chr4	38243307	SNV	A	0	33	1	1	C	C	C	C	C	C	C	C	C	C	C	C	C	C	C	C	C	C	C	C	C	C	C	C	C	C	C	C	C	C	C	C	C
chr4	38243310	SNV	T	0	33	1	1	G	G	G	G	G	G	G	G	G	G	A	A	A	A	A	A	A	A	G	A	A	G	A	A	G	G	G	G	G	G	G	G	G
chr4	38268964	SNV	A	0	33	1	1	T	T	T	T	T	T	T	T	T	T	T	T	T	T	T	T	T	T	T	T	T	T	T	T	T	T	T	T	T	T	T	T	T
chr4	38275218	SNV	A	0	33	1	1	C	C	C	C	C	C	C	C	C	C	C	C	C	C	C	C	C	C	C	C	C	C	C	C	C	C	C	C	C	C	C	C	C
chr4	38289786	SNV	G	0	33	1	1	T	T	T	T	T	T	T	T	T	T	T	T	T	T	T	T	T	T	T	T	T	T	T	T	T	T	T	T	T	T	T	T	T
chr4	38318879	SNV	G	0	33	1	1	T	T	T	T	T	T	T	T	T	T	T	T	T	T	T	T	T	T	T	T	T	T	T	T	T	T	T	T	T	T	T	T	T
chr4	38330559	SNV	C	0	33	2	1	G	G	G	G	G	G	G	G	G	G	G	GG	G	G	G	G	G	G	G	G	G	G	G	G	G	G	G	G	G	G	G	G	G
chr4	39185596	SNV	T	0	33	1	1	C	C	C	C	C	C	C	C	C	C	C	C	C	C	C	C	C	C	C	C	C	C	C	C	C	C	C	C	C	C	C	C	C
chr4	39185704	SNV	C	0	33	1	1	G	G	G	G	G	G	G	G	G	G	G	G	G	G	G	G	G	G	G	G	G	G	G	G	G	G	G	G	G	G	G	G	G
chr4	39186587	SNV	T	0	32	1	1	C	C	C	C	C	C	C	C	C	-	C	C	C	C	C	C	C	C	C	C	C	C	C	C	C	C	C	C	C	C	C	C	C
chr4	39186914	SNV	G	0	33	1	1	T	T	T	T	T	T	T	T	T	T	T	T	T	T	T	T	T	T	T	T	T	T	T	T	T	T	T	T	T	T	T	T	T
chr4	39188887	SNV	A	0	33	1	1	G	G	G	G	G	G	G	G	G	G	G	G	G	G	G	G	G	G	G	G	G	G	G	G	G	G	G	G	G	G	G	G	G
chr4	39188965	SNV	T	0	33	1	1	C	C	C	C	C	C	C	C	C	C	C	C	C	C	C	C	C	C	C	C	C	C	C	C	C	C	C	C	C	C	C	C	C
chr4	39190616	SNV	A	0	33	1	1	G	G	G	G	G	G	G	G	G	G	G	G	G	G	G	G	G	G	G	G	G	G	G	G	G	G	G	G	G	G	G	G	G
chr4	39190696	SNV	A	0	33	1	1	G	G	G	G	G	G	G	G	G	G	G	G	G	G	G	G	G	G	G	G	G	G	G	G	G	G	G	G	G	G	G	G	G
chr4	39191253	SNV	A	0	33	1	1	G	G	G	G	G	G	G	G	G	G	G	G	G	G	G	G	G	G	G	G	G	G	G	G	G	G	G	G	G	G	G	G	G
chr4	39193240	SNV	G	0	33	1	1	A	A	A	A	A	A	A	A	A	A	A	A	A	A	A	A	A	A	A	A	A	A	A	A	A	A	A	A	A	A	A	A	A
chr4	39196274	SNV	G	0	33	2	1	A	A	A	A	A	A	A	A	A	A	A	A	A	A	A	A	A	A	A	AA	A	A	A	A	A	A	A	A	A	A	A	A	A
chr4	39198014	SNV	G	0	33	1	1	T	T	T	T	T	T	T	T	T	T	T	T	T	T	T	T	T	T	T	T	T	T	T	T	T	T	T	T	T	T	T	T	T
chr4	39202451	SNV	A	0	33	1	1	G	G	G	G	G	G	G	G	G	G	G	G	G	G	G	G	G	G	G	G	G	G	G	G	G	G	G	G	G	G	G	G	G
chr4	39211635	SNV	G	0	33	1	1	T	T	T	T	T	T	T	T	T	T	T	T	T	T	T	T	T	T	T	T	T	T	T	T	T	T	T	T	T	T	T	T	T
chr4	39228825	SNV	G	0	33	1	1	T	T	T	T	T	T	T	T	T	T	T	T	T	T	T	T	T	T	T	T	T	T	T	T	T	T	T	T	T	T	T	T	T
chr4	39256038	SNV	A	0	33	1	1	G	G	G	G	G	G	G	G	G	G	G	G	G	G	G	G	G	G	G	G	G	G	G	G	G	G	G	G	G	G	G	G	G
chr4	39303235	SNV	C	0	33	1	1	G	G	G	G	G	G	G	G	G	G	G	G	G	G	G	G	G	G	G	G	G	G	G	G	G	G	G	G	G	G	G	G	G
chr4	39303551	SNV	G	0	33	1	1	T	T	T	T	T	T	T	T	T	T	T	T	T	T	T	T	T	T	T	T	T	T	T	T	T	T	T	T	T	T	T	T	T
chr4	39312672	SNV	A	0	33	1	1	C	C	C	C	C	C	C	C	C	C	C	C	C	C	C	C	C	C	C	C	C	C	C	C	C	C	C	C	C	C	C	C	C
chr4	39312695	SNV	T	0	33	1	1	G	G	G	G	G	G	G	G	G	G	G	G	G	G	G	G	G	G	G	G	G	G	G	G	G	G	G	G	G	G	G	G	G
chr4	39318739	SNV	G	0	33	1	1	T	T	T	T	T	T	T	T	T	T	T	T	T	T	T	T	T	T	T	T	T	T	T	T	T	T	T	T	T	T	T	T	T
chr4	39319960	SNV	T	0	33	1	1	G	G	G	G	G	G	G	G	G	G	G	G	G	G	G	G	G	G	G	G	G	G	G	G	G	G	G	G	G	G	G	G	G
chr4	39330568	SNV	G	0	33	1	1	T	T	T	T	T	T	T	T	T	T	T	T	T	T	T	T	T	T	T	T	T	T	T	T	T	T	T	T	T	T	T	T	T
chr4	39333384	SNV	A	0	33	1	1	C	C	C	C	C	C	C	C	C	C	C	C	C	C	C	C	C	C	C	C	C	C	C	C	C	C	C	C	C	C	C	C	C
chr4	39366285	SNV	A	0	33	1	1	G	G	G	G	G	G	G	G	G	G	G	G	G	G	G	G	G	G	G	G	G	G	G	G	G	G	G	G	G	G	G	G	G
chr4	39371224	SNV	T	0	33	1	1	C	C	C	C	C	C	C	C	C	C	C	C	C	C	C	C	C	C	C	C	C	C	C	C	C	C	C	C	C	C	C	C	C
chr4	39374369	SNV	A	0	33	1	1	C	C	C	C	C	C	C	C	C	C	C	C	C	C	C	C	C	C	C	C	C	C	C	C	C	C	C	C	C	C	C	C	C
chr4	39396827	SNV	C	0	33	1	1	G	G	G	G	G	G	G	G	G	G	G	G	G	G	G	G	G	G	G	G	G	G	G	G	G	G	G	G	G	G	G	G	G
chr4	39400123	SNV	A	0	33	1	1	C	C	C	C	C	C	C	C	C	C	C	C	C	C	C	C	C	C	C	C	C	C	C	C	C	C	C	C	C	C	C	C	C
chr4	39406146	SNV	T	0	33	1	1	C	C	C	C	C	C	C	C	C	C	C	C	C	C	C	C	C	C	C	C	C	C	C	C	C	C	C	C	C	C	C	C	C
chr4	39406741	SNV	C	0	33	1	1	T	T	T	T	T	T	T	T	T	T	T	T	T	T	T	T	T	T	T	T	T	T	T	T	T	T	T	T	T	T	T	T	T
chr4	39406983	SNV	A	0	33	1	1	G	G	G	G	G	G	G	G	G	G	G	G	G	G	G	G	G	G	G	G	G	G	G	G	G	G	G	G	G	G	G	G	G
chr4	39411557	SNV	T	0	33	1	1	C	C	C	C	C	C	C	C	C	C	C	C	C	C	C	C	C	C	C	C	C	C	C	C	C	C	C	C	C	C	C	C	C
chr4	39415217	SNV	A	0	32	1	1	G	G	G	G	G	G	G	G	G	G	G	G	G	.	G	G	G	G	G	G	G	G	G	G	G	G	G	G	G	G	G	G	G
chr4	39415228	SNV	T	0	32	1	1	G	G	G	G	G	G	G	G	G	G	G	G	G	.	G	G	G	G	G	G	G	G	G	G	G	G	G	G	G	G	G	G	G
chr4	39415815	SNV	G	0	33	1	1	A	A	A	A	A	A	A	A	A	A	A	A	A	A	A	A	A	A	A	A	A	A	A	A	A	A	A	A	A	A	A	A	A
chr4	39418732	SNV	G	0	33	1	1	C	C	C	C	C	C	C	C	C	C	C	C	C	C	C	C	C	C	C	C	C	C	C	C	C	C	C	C	C	C	C	C	C
chr4	39430018	SNV	T	0	33	1	1	C	C	C	C	C	C	C	C	C	C	C	C	C	C	C	C	C	C	C	C	C	C	C	C	C	C	C	C	C	C	C	C	C
chr4	39432585	SNV	G	0	33	1	1	A	A	A	A	A	A	A	A	A	A	A	A	A	A	A	A	A	A	A	A	A	A	A	A	A	A	A	A	A	A	A	A	A
chr4	39434376	SNV	T	0	33	1	1	C	C	C	C	C	C	C	C	C	C	C	C	C	C	C	C	C	C	C	C	C	C	C	C	C	C	C	C	C	C	C	C	C
chr4	39435238	SNV	A	0	33	1	1	G	G	G	G	G	G	G	G	G	G	G	G	G	G	G	G	G	G	G	G	G	G	G	G	G	G	G	G	G	G	G	G	G
chr4	39436009	SNV	C	0	33	1	1	T	T	T	T	T	T	T	T	T	T	T	T	T	T	T	T	T	T	T	T	T	T	T	T	T	T	T	T	T	T	T	T	T
chr4	39436663	SNV	G	0	33	1	1	A	A	A	A	A	A	A	A	A	A	A	A	A	A	A	A	A	A	A	A	A	A	A	A	A	A	A	A	A	A	A	A	A
chr4	39438586	SNV	A	0	33	1	1	G	G	G	G	G	G	G	G	G	G	G	G	G	G	G	G	G	G	G	G	G	G	G	G	G	G	G	G	G	G	G	G	G
chr4	39441351	SNV	C	0	33	2	1	T	T	T	T	T	T	T	T	T	T	T	TT	T	T	T	T	T	T	T	T	T	T	T	T	T	T	T	T	T	T	T	T	T
chr4	39442302	SNV	T	0	33	2	1	C	C	C	C	C	C	C	C	C	C	C	CC	C	C	C	C	C	C	C	C	C	C	C	C	C	C	C	C	C	C	C	C	C
chr4	39442641	SNV	C	0	33	2	1	T	T	T	T	T	T	T	T	T	T	T	TT	T	T	T	T	T	T	T	T	T	T	T	T	T	T	T	T	T	T	T	T	T
chr4	39463270	SNV	G	0	33	1	1	A	A	A	A	A	A	A	A	A	A	A	A	A	A	A	A	A	A	A	A	A	A	A	A	A	A	A	A	A	A	A	A	A
chr4	39463589	SNV	T	0	33	1	1	C	C	C	C	C	C	C	C	C	C	C	C	C	C	C	C	C	C	C	C	C	C	C	C	C	C	C	C	C	C	C	C	C
chr4	39464809	SNV	T	0	33	1	1	C	C	C	C	C	C	C	C	C	C	C	C	C	C	C	C	C	C	C	C	C	C	C	C	C	C	C	C	C	C	C	C	C
chr4	39464824	SNV	T	0	33	1	1	C	C	C	C	C	C	C	C	C	C	C	C	C	C	C	C	C	C	C	C	C	C	C	C	C	C	C	C	C	C	C	C	C
chr4	39465316	SNV	C	0	33	1	1	T	T	T	T	T	T	T	T	T	T	T	T	T	T	T	T	T	T	T	T	T	T	T	T	T	T	T	T	T	T	T	T	T
chr4	39517666	SNV	T	0	32	1	1	G	G	G	G	G	G	G	G	G	G	-	G	G	G	G	G	G	G	G	G	G	G	G	G	G	G	G	G	G	G	G	G	G
chr4	39546279	SNV	A	0	33	1	1	G	G	G	G	G	G	G	G	G	G	G	G	G	G	G	G	G	G	G	G	G	G	G	G	G	G	G	G	G	G	G	G	G
chr4	39548027	SNV	G	0	33	1	1	A	A	A	A	A	A	A	A	A	A	A	A	A	A	A	A	A	A	A	A	A	A	A	A	A	A	A	A	A	A	A	A	A
chr4	39553361	SNV	C	0	30	1	1	G	G	G	G	.	G	G	G	G	G	G	G	.	G	G	.	G	G	G	G	G	G	G	G	G	G	G	G	G	G	G	G	G
chr4	39553382	SNV	C	0	30	1	1	T	T	T	T	.	T	T	T	T	T	T	T	.	T	T	.	T	T	T	T	T	T	T	T	T	T	T	T	T	T	T	T	T
chr4	39553545	SNV	T	0	33	1	1	C	C	C	C	C	C	C	C	C	C	C	C	C	C	C	C	C	C	C	C	C	C	C	C	C	C	C	C	C	C	C	C	C
chr4	39556002	SNV	A	0	33	2	1	G	G	G	G	G	G	G	G	G	G	G	G	G	G	G	G	G	G	G	G	G	G	G	GG	G	G	G	G	G	G	G	G	G
chr4	39556197	SNV	A	0	33	2	1	G	G	G	G	G	G	G	G	G	G	G	G	G	G	G	G	G	G	G	G	G	G	G	GG	G	G	G	G	G	G	G	G	G
chr4	39556588	SNV	G	0	33	2	1	A	A	A	A	A	A	A	A	A	A	A	A	A	A	A	A	A	A	A	A	A	A	A	AA	A	A	A	A	A	A	A	A	A
chr4	39557439	SNV	C	0	33	2	1	G	G	G	G	G	G	G	G	G	G	G	G	G	G	G	G	G	G	G	G	G	G	G	GG	G	G	G	G	G	G	G	G	G
chr4	70628100	SNV	T	0	33	1	1	C	C	C	C	C	C	C	C	C	C	C	C	C	C	C	C	C	C	C	C	C	C	C	C	C	C	C	C	C	C	C	C	C
chr4	70775073	SNV	A	0	33	1	1	C	C	C	C	C	C	C	C	C	C	C	C	C	C	C	C	C	C	C	C	C	C	C	C	C	C	C	C	C	C	C	C	C
chr4	70789162	SNV	A	0	33	1	1	C	C	C	C	C	C	C	C	C	C	C	C	C	C	C	C	C	C	C	C	C	C	C	C	C	C	C	C	C	C	C	C	C
chr4	70789252	SNV	A	0	33	1	1	C	G	G	C	G	G	C	C	G	C	G	G	G	C	G	G	C	C	C	C	G	C	G	G	G	G	G	G	C	C	C	C	G
chr4	70794811	SNV	A	0	33	1	1	T	T	T	T	T	T	T	T	T	T	T	T	T	T	T	T	T	T	T	T	T	T	T	T	T	T	T	T	T	T	T	T	T
chr4	70799336	SNV	A	0	33	1	1	G	G	G	G	G	G	G	G	G	G	G	G	G	G	G	G	G	C	G	G	G	G	C	G	G	C	G	G	G	G	G	G	G
chr4	70801447	SNV	G	0	33	1	1	A	A	A	A	A	A	A	A	A	A	A	A	A	A	A	A	A	A	A	A	A	A	A	A	A	A	A	A	A	A	A	A	A
chr4	70804550	SNV	C	0	33	1	1	T	T	T	T	T	T	T	T	T	T	T	T	T	T	T	T	T	T	T	T	T	T	T	T	T	T	T	T	T	T	T	T	T
chr4	70804750	SNV	A	0	33	1	1	G	G	G	G	G	G	G	G	G	G	G	G	G	G	G	G	G	G	G	G	G	G	G	G	G	G	G	G	G	G	G	G	G
chr4	70805986	SNV	C	0	33	1	1	T	T	T	T	T	T	T	T	T	T	T	T	T	T	T	T	T	T	T	T	T	T	T	T	T	T	T	T	T	T	T	T	T
chr4	70806012	SNV	G	0	33	1	1	A	A	A	A	A	A	A	A	A	A	A	A	A	A	A	A	A	A	A	A	A	A	A	A	A	A	A	A	A	A	A	A	A
chr4	70808967	SNV	C	0	33	1	1	A	A	A	A	A	A	A	A	A	A	A	A	A	A	A	A	A	A	A	A	A	A	A	A	A	A	A	A	A	A	A	A	A
chr4	70809772	SNV	T	0	33	1	1	C	C	C	C	C	C	C	C	C	C	C	C	C	C	C	C	C	C	C	C	C	C	C	C	C	C	C	C	C	C	C	C	C
chr4	70810591	SNV	G	0	33	1	1	T	T	T	T	T	T	T	T	T	T	T	T	T	T	T	T	T	T	T	T	T	T	T	T	T	T	T	T	T	T	T	T	T
chr4	70811348	SNV	A	0	33	1	1	C	C	C	C	C	C	C	C	C	C	C	C	C	C	C	C	C	C	C	C	C	C	C	C	C	C	C	C	C	C	C	C	C
chr4	70812995	SNV	A	0	33	1	1	G	G	G	G	G	G	G	G	G	G	G	G	G	G	G	G	G	G	G	G	G	G	G	G	G	G	G	G	G	G	G	G	G
chr4	70819112	DEL	.	0	32	1	9	C	C	C	C	C	C	CTGTATTAC	C	C	C	C	C	CTGTATTAC	CTGTATTAC	C	C	C	C	C	CTGTATTAC	C	C	C	C	C	.	C	C	C	CTGTATTAC	C	CTGTATTAC	C
chr4	70875576	SNV	G	0	33	1	1	A	A	A	A	A	A	A	A	A	A	A	A	A	A	A	A	A	A	A	A	A	A	A	A	A	A	A	A	A	A	A	A	A
chr4	70881946	SNV	C	0	33	1	1	G	G	G	G	G	G	G	G	G	G	G	G	G	G	G	G	G	G	G	G	G	G	G	G	G	G	G	G	G	G	G	G	G
chr4	70882297	SNV	T	0	33	1	1	A	A	A	A	A	A	A	A	A	A	A	A	A	A	A	A	A	A	A	A	A	A	A	A	A	A	A	A	A	A	A	A	A
chr4	70882891	SNV	C	0	33	1	1	T	T	T	T	T	T	T	T	T	T	T	T	T	T	T	T	T	T	T	T	T	T	T	T	T	T	T	T	T	T	T	T	T
chr4	70884876	SNV	G	0	32	1	1	A	A	A	A	A	-	A	A	A	A	A	A	A	A	A	A	A	A	A	A	A	A	A	A	A	A	A	A	A	A	A	A	A
chr4	70887343	SNV	A	0	33	1	1	G	G	G	G	G	G	G	G	G	G	G	G	G	G	G	G	G	G	G	G	G	G	G	G	G	G	G	G	G	G	G	G	G
chr4	70898711	SNV	A	0	33	1	1	G	G	G	G	G	G	G	G	G	G	G	G	G	G	G	G	G	G	G	G	G	G	G	G	G	G	G	G	G	G	G	G	G
chr4	70899526	SNV	A	0	33	1	1	G	G	G	G	G	G	G	G	G	G	G	G	G	G	G	G	G	G	G	G	G	G	G	G	G	G	G	G	G	G	G	G	G
chr4	70899901	SNV	C	0	33	1	1	T	T	T	T	T	T	T	T	T	T	T	T	T	T	T	T	T	T	T	T	T	T	T	T	T	T	T	T	T	T	T	T	T
chr4	70899988	SNV	T	0	33	1	1	C	C	C	C	C	C	C	C	C	C	C	C	C	C	C	C	C	C	C	C	C	C	C	C	C	C	C	C	C	C	C	C	C
chr4	70901165	SNV	A	0	33	1	1	G	G	G	G	G	G	G	G	G	G	G	G	G	G	G	G	G	G	G	G	G	G	G	G	G	G	G	G	G	G	G	G	G
chr4	70901367	SNV	T	0	33	1	1	C	C	C	C	C	C	C	C	C	C	C	C	C	C	C	C	C	C	C	C	C	C	C	C	C	C	C	C	C	C	C	C	C
chr4	70901707	SNV	G	0	33	1	1	A	A	A	A	A	A	A	A	A	A	A	A	A	A	A	A	A	A	A	A	A	A	A	A	A	A	A	A	A	A	A	A	A
chr4	70905022	SNV	A	0	33	1	1	G	G	G	G	G	G	G	G	G	G	G	G	G	G	G	G	G	G	G	G	G	G	G	G	G	G	G	G	G	G	G	G	G
chr4	70905344	SNV	A	0	33	1	1	G	G	G	G	G	G	G	G	G	G	G	G	G	G	G	G	G	G	G	G	G	G	G	G	G	G	G	G	G	G	G	G	G
chr4	70906318	SNV	A	0	33	1	1	G	G	G	G	G	G	G	G	G	G	G	G	G	G	G	G	G	G	G	G	G	G	G	G	G	G	G	G	G	G	G	G	G
chr4	70907353	SNV	A	0	32	1	1	T	T	T	T	T	-	T	T	T	T	T	T	T	T	T	T	T	T	T	T	T	T	T	T	T	T	T	T	T	T	T	T	T
chr4	70908234	SNV	T	0	33	1	1	C	C	C	C	C	C	C	C	C	C	C	C	C	C	C	C	C	C	C	C	C	C	C	C	C	C	C	C	C	C	C	C	C
chr4	70908235	SNV	T	0	33	1	1	C	C	C	C	C	C	C	C	C	C	C	C	C	C	C	C	C	C	C	C	C	C	C	C	C	C	C	C	C	C	C	C	C
chr4	70911734	SNV	G	0	33	1	1	A	A	A	A	A	A	A	A	A	A	A	A	A	A	A	A	A	A	A	A	A	A	A	A	A	A	A	A	A	A	A	A	A
chr4	70914776	SNV	G	0	33	1	1	T	T	T	T	T	T	T	T	T	T	T	T	T	T	T	T	T	T	T	T	T	T	T	T	T	T	T	T	T	T	T	T	T
chr4	70915621	SNV	C	0	33	1	1	T	T	T	T	T	T	T	T	T	T	T	T	T	T	T	T	T	T	T	T	T	T	T	T	T	T	T	T	T	T	T	T	T
chr4	70915643	SNV	A	0	33	1	1	G	G	G	G	G	G	G	G	G	G	G	G	G	G	G	G	G	G	G	G	G	G	G	G	G	G	G	G	G	G	G	G	G
chr4	70915716	SNV	A	0	33	1	1	T	T	T	T	T	T	T	T	T	T	T	T	T	T	T	T	T	T	T	T	T	T	T	T	T	T	T	T	T	T	T	T	T
chr4	70915912	SNV	G	0	33	1	1	C	C	C	C	C	C	C	C	C	C	C	C	C	C	C	C	C	C	C	C	C	C	C	C	C	C	C	C	C	C	C	C	C
chr4	70916695	SNV	A	0	33	1	1	C	C	C	C	C	C	C	C	C	C	C	C	C	C	C	C	C	C	C	C	C	C	C	C	C	C	C	C	C	C	C	C	C
chr4	70919464	SNV	A	0	33	1	1	C	C	C	C	C	C	C	C	C	C	C	C	C	C	C	C	C	C	C	C	C	C	C	C	C	C	C	C	C	C	C	C	C
chr4	70922430	SNV	C	0	30	1	1	-	T	T	T	T	T	-	T	T	T	T	T	T	T	T	T	T	T	T	T	T	T	T	T	-	T	T	T	T	T	T	T	T
chr4	70922841	SNV	C	0	33	1	1	T	T	T	T	T	T	T	T	T	T	T	T	T	T	T	T	T	T	T	T	T	T	T	T	T	T	T	T	T	T	T	T	T
chr4	70931865	SNV	G	0	33	1	1	T	T	T	T	T	T	T	T	T	T	T	T	T	T	T	T	T	T	T	T	T	T	T	T	T	T	T	T	T	T	T	T	T
chr4	70932074	SNV	A	0	33	1	1	G	G	G	G	G	G	G	G	G	G	G	G	G	G	G	G	G	G	G	G	G	G	G	G	G	G	G	G	G	G	G	G	G
chr4	70932093	SNV	T	0	33	1	1	C	C	C	C	C	C	C	C	C	C	C	C	C	C	C	C	C	C	C	C	C	C	C	C	C	C	C	C	C	C	C	C	C
chr4	70932399	SNV	A	0	32	1	1	T	T	T	T	T	T	T	T	T	T	T	T	T	T	T	T	T	T	T	T	T	-	T	T	T	T	T	T	T	T	T	T	T
chr4	70932710	SNV	G	0	33	1	1	A	A	A	A	A	A	A	A	A	A	A	A	A	A	A	A	A	A	A	A	A	A	A	A	A	A	A	A	A	A	A	A	A
chr4	70932746	SNV	T	0	33	1	1	C	C	C	C	C	C	C	C	C	C	C	C	C	C	C	C	C	C	C	C	C	C	C	C	C	C	C	C	C	C	C	C	C
chr4	70933050	SNV	A	0	33	1	1	G	G	G	G	G	G	G	G	G	G	G	G	G	G	G	G	G	G	G	G	G	G	G	G	G	G	G	G	G	G	G	G	G
chr4	70934760	SNV	A	0	33	1	1	C	C	C	C	C	C	C	C	C	C	C	C	C	C	C	C	C	C	C	C	C	C	C	C	C	C	C	C	C	C	C	C	C
chr4	70934847	SNV	T	0	33	1	1	A	A	A	A	A	A	A	A	A	A	A	A	A	A	A	A	A	A	A	A	A	A	A	A	A	A	A	A	A	A	A	A	A
chr4	70936628	SNV	T	0	33	1	1	G	G	G	G	G	G	G	G	G	G	G	G	G	G	G	G	G	G	G	G	G	G	G	G	G	G	G	G	G	G	G	G	G
chr4	70937473	SNV	T	0	33	1	1	C	C	C	C	C	C	C	C	C	C	C	C	C	C	C	C	C	C	C	C	C	C	C	C	C	C	C	C	C	C	C	C	C
chr4	70944485	SNV	A	0	33	1	1	G	G	G	G	G	G	G	G	G	G	G	G	G	G	G	G	G	G	G	G	G	G	G	G	G	G	G	G	G	G	G	G	G
chr4	70946814	INS	.	0	33	1	1	A	G	G	A	G	G	G	G	G	G	G	G	G	A	G	G	G	G	G	G	G	G	A	G	G	G	G	G	G	G	G	G	G
chr4	70950859	SNV	A	0	33	1	1	T	T	T	T	T	T	T	T	T	T	T	T	T	T	T	T	T	T	T	T	T	T	T	T	T	T	T	T	T	T	T	T	T
chr4	70951541	SNV	G	0	33	1	1	A	A	A	A	A	A	A	A	A	A	A	A	A	A	A	A	A	A	A	A	A	A	A	A	A	A	A	A	A	A	A	A	A
chr4	70952182	SNV	C	0	33	1	1	T	T	T	T	T	T	T	T	T	T	T	T	T	T	T	T	T	T	T	T	T	T	T	T	T	T	T	T	T	T	T	T	T
chr4	70952258	SNV	G	0	33	1	1	T	T	T	T	T	T	T	T	T	T	T	T	T	T	T	T	T	T	T	T	T	T	T	T	T	T	T	T	T	T	T	T	T
chr4	70952843	SNV	G	0	33	1	1	A	A	A	A	A	A	A	A	A	A	A	A	A	A	A	A	A	A	A	A	A	A	A	A	A	A	A	A	A	A	A	A	A
chr4	70952858	SNV	T	0	33	1	1	C	C	C	C	C	C	C	C	C	C	C	C	C	C	C	C	C	C	C	C	C	C	C	C	C	C	C	C	C	C	C	C	C
chr4	70954572	SNV	G	0	32	1	1	A	A	A	A	A	A	A	A	A	A	A	A	A	A	A	A	A	A	A	A	A	A	A	A	A	.	A	A	A	A	A	A	A
chr4	70957868	SNV	T	0	31	1	1	C	C	C	C	C	C	C	C	C	C	C	C	C	.	C	C	C	C	C	C	C	C	C	C	C	.	C	C	C	C	C	C	C
chr4	70960526	SNV	A	0	32	1	1	G	G	G	G	G	G	G	G	G	G	G	G	G	G	G	G	G	G	G	G	G	G	G	G	G	.	G	G	G	G	G	G	G
chr4	70961964	SNV	G	0	32	1	1	T	T	T	T	T	T	T	T	T	T	T	T	T	T	T	T	T	T	T	T	T	T	T	T	T	.	T	T	T	T	T	T	T
chr4	70966874	SNV	G	0	32	1	1	A	A	A	A	A	A	A	A	A	A	A	A	A	A	A	A	A	A	A	A	A	A	A	A	A	.	A	A	A	A	A	A	A
chr4	70974596	SNV	C	0	32	1	1	G	G	G	G	G	G	G	G	G	G	G	G	G	G	G	G	G	G	G	G	G	G	G	G	G	.	G	G	G	G	G	G	G
chr4	85446356	SNV	G	0	33	1	1	T	T	T	T	T	T	T	T	T	T	T	T	T	T	T	T	T	T	T	T	T	T	T	T	T	T	T	T	T	T	T	T	T
chr4	85460050	SNV	T	0	33	1	1	C	C	C	C	C	C	C	C	C	C	C	C	C	C	C	C	C	C	C	C	C	C	C	C	C	C	C	C	C	C	C	C	C
chr4	85463381	SNV	A	0	32	1	1	G	G	G	G	G	G	G	-	G	G	G	G	G	G	G	G	G	G	G	G	G	G	G	G	G	G	G	G	G	G	G	G	G
chr4	85466823	SNV	T	0	32	1	1	C	C	C	C	C	C	C	C	C	C	C	C	.	C	C	C	C	C	C	C	C	C	C	C	C	C	C	C	C	C	C	C	C
chr4	85466957	SNV	T	0	32	1	1	C	C	C	C	C	C	C	C	C	C	C	C	.	C	C	C	C	C	C	C	C	C	C	C	C	C	C	C	C	C	C	C	C
chr4	85470306	SNV	A	0	33	1	1	G	G	G	G	G	G	G	G	G	G	G	G	G	G	G	G	G	G	G	G	G	G	G	G	G	G	G	G	G	G	G	G	G
chr4	85471082	SNV	T	0	33	1	1	C	C	C	C	C	C	C	C	C	C	C	C	C	C	C	C	C	C	C	C	C	C	C	C	C	C	C	C	C	C	C	C	C
chr4	85471279	SNV	A	0	32	1	1	T	T	T	T	T	T	T	T	T	T	T	T	T	T	T	T	T	T	T	T	T	T	T	T	T	T	T	-	T	T	T	T	T
chr4	85471965	SNV	C	0	33	1	1	A	A	A	A	A	A	A	A	A	A	A	A	A	A	A	A	A	A	A	A	A	A	A	A	A	A	A	A	A	A	A	A	A
chr4	85472281	SNV	C	0	33	1	1	T	T	T	T	T	T	T	T	T	T	T	T	T	T	T	T	T	T	T	T	T	T	T	T	T	T	T	T	T	T	T	T	T
chr4	85472997	SNV	C	0	33	1	1	T	T	T	T	T	T	T	T	T	T	T	T	T	T	T	T	T	T	T	T	T	T	T	T	T	T	T	T	T	T	T	T	T
chr4	85473378	SNV	T	0	33	1	1	G	G	G	G	G	G	G	G	G	G	G	G	G	G	G	G	G	G	G	G	G	G	G	G	G	G	G	G	G	G	G	G	G
chr4	85473489	SNV	T	0	33	1	1	G	G	G	G	G	G	G	G	G	G	G	G	G	G	G	G	G	G	G	G	G	G	G	G	G	G	G	G	G	G	G	G	G
chr4	85496745	SNV	T	0	33	1	1	C	C	C	C	C	C	C	C	C	C	C	C	C	C	C	C	C	C	C	C	C	C	C	C	C	C	C	C	C	C	C	C	C
chr4	85503446	SNV	C	0	33	1	1	A	A	A	A	A	A	A	A	A	A	A	A	A	A	A	A	A	A	A	A	A	A	A	A	A	A	A	A	A	A	A	A	A
chr4	85508350	SNV	T	0	33	1	1	C	C	C	C	C	C	C	C	C	C	C	C	C	C	C	C	C	C	C	C	C	C	C	C	C	C	C	C	C	C	C	C	C
chr4	85508896	SNV	G	0	33	1	1	T	T	T	T	T	T	T	T	T	T	T	T	T	T	T	T	T	T	T	T	T	T	T	T	T	T	T	T	T	T	T	T	T
chr4	85509376	SNV	G	0	33	1	1	A	A	A	A	A	A	A	A	A	A	A	A	A	A	A	A	A	A	A	A	A	A	A	A	A	A	A	A	A	A	A	A	A
chr4	85514177	SNV	T	0	33	1	1	C	C	C	C	C	C	C	C	C	C	C	C	C	C	C	C	C	C	C	C	C	C	C	C	C	C	C	C	C	C	C	C	C
chr4	85518144	SNV	A	0	33	1	1	G	G	G	G	G	G	G	G	G	G	G	G	G	G	G	G	G	G	G	G	G	G	G	G	G	G	G	G	G	G	G	G	G
chr4	85522236	SNV	A	0	33	1	1	G	G	G	G	G	G	G	G	G	G	G	G	G	G	G	G	G	G	G	G	G	G	G	G	G	G	G	G	G	G	G	G	G
chr4	85522640	SNV	T	0	33	1	1	C	C	C	C	C	C	C	C	C	C	C	C	C	C	C	C	C	C	C	C	C	C	C	C	C	C	C	C	C	C	C	C	C
chr4	85524829	SNV	T	0	33	1	1	C	C	C	C	C	C	C	C	C	C	C	C	C	C	C	C	C	C	C	C	C	C	C	C	C	C	C	C	C	C	C	C	C
chr4	85527233	SNV	C	0	33	1	1	A	A	A	A	A	A	A	A	A	A	A	A	A	A	A	A	A	A	A	A	A	A	A	A	A	A	A	A	A	A	A	A	A
chr4	85534911	SNV	T	0	33	1	1	C	C	C	C	C	C	C	C	C	C	C	C	C	C	C	C	C	C	C	C	C	C	C	C	C	C	C	C	C	C	C	C	C
chr4	85535590	SNV	C	0	33	1	1	A	A	A	A	A	A	A	A	A	A	A	A	A	A	A	A	A	A	A	A	A	A	A	A	A	A	A	A	A	A	A	A	A
chr4	85538196	SNV	A	0	33	1	1	G	G	G	G	G	G	G	G	G	G	G	G	G	G	G	G	G	G	G	G	G	G	G	G	G	G	G	G	G	G	G	G	G
chr4	85538362	SNV	G	0	33	1	1	A	A	A	A	A	A	A	A	A	A	A	A	A	A	A	A	A	A	A	A	A	A	A	A	A	A	A	A	A	A	A	A	A
chr4	85538783	SNV	A	0	33	1	1	G	G	G	G	G	G	G	G	G	G	G	G	G	G	G	G	G	G	G	G	G	G	G	G	G	G	G	G	G	G	G	G	G
chr4	85539607	SNV	C	0	33	1	1	A	A	A	A	A	A	A	A	A	A	A	A	A	A	A	A	A	A	A	A	A	A	A	A	A	A	A	A	A	A	A	A	A
chr4	85564999	SNV	C	0	33	1	1	A	A	A	A	A	A	A	A	A	A	A	A	A	A	A	A	A	A	A	A	A	A	A	A	A	A	A	A	A	A	A	A	A
chr4	85589269	SNV	C	0	33	2	1	T	T	T	T	T	T	T	T	T	T	T	T	TT	T	T	T	T	T	T	T	T	T	T	T	T	T	T	T	T	T	T	T	T
chr4	85590406	SNV	T	0	33	2	1	C	C	C	C	C	C	C	C	C	C	C	C	CC	C	C	C	C	C	C	C	C	C	C	C	C	C	C	C	C	C	C	C	C
chr4	85591950	SNV	T	0	33	2	1	C	C	C	C	C	C	C	C	C	C	C	C	CC	C	C	C	C	C	C	C	C	C	C	C	C	C	C	C	C	C	C	C	C
chr4	85592528	INS	.	0	33	2	1	G	G	G	G	G	G	G	G	G	G	G	G	G|G	G	G	G	G	G	G	G	G	G	G	G	G	G	G	G	G	G	G	G	G
chr4	85592751	SNV	C	0	33	1	1	T	T	T	T	T	T	T	T	T	T	T	T	T	T	T	T	T	T	T	T	T	T	T	T	T	T	T	T	T	T	T	T	T
chr4	85599903	SNV	C	0	33	1	1	T	T	T	T	T	T	T	T	T	T	T	T	T	T	T	T	T	T	T	T	T	T	T	T	T	T	T	T	T	T	T	T	T
chr4	85599985	SNV	G	0	33	1	1	T	T	T	T	T	T	T	T	T	T	T	T	T	T	T	T	T	T	T	T	T	T	T	T	T	T	T	T	T	T	T	T	T
chr4	85602809	SNV	T	0	33	1	1	C	C	C	C	C	C	C	C	C	C	C	C	C	C	C	C	C	C	C	C	C	C	C	C	C	C	C	C	C	C	C	C	C
chr4	85602906	SNV	T	0	33	1	1	C	C	C	C	C	C	C	C	C	C	C	C	C	C	C	C	C	C	C	C	C	C	C	C	C	C	C	C	C	C	C	C	C
chr4	85603998	SNV	A	0	33	1	1	G	G	G	G	G	G	G	G	G	G	G	G	G	G	G	G	G	G	G	G	G	G	G	G	G	G	G	G	G	G	G	G	G
chr4	85605575	SNV	G	0	31	2	1	A	A	A	A	A	A	A	A	A	A	A	A	A	AA	A	.	A	A	A	A	A	A	-	A	A	A	A	A	A	A	A	A	A
chr4	85609471	SNV	C	0	33	2	1	T	T	T	T	T	T	T	T	T	T	T	T	T	TT	T	T	T	T	T	T	T	T	T	T	T	T	T	T	T	T	T	T	T
chr4	85623846	SNV	C	0	33	1	1	A	A	A	A	A	A	A	A	A	A	A	A	A	A	A	A	A	A	A	A	A	A	A	A	A	A	A	A	A	A	A	A	A
chr4	85634201	SNV	C	0	33	1	1	A	A	A	A	A	A	A	A	A	A	A	A	A	A	A	A	A	A	A	A	A	A	A	A	A	A	A	A	A	A	A	A	A
chr4	85636665	SNV	A	0	33	1	1	C	C	C	C	C	C	C	C	C	C	C	C	C	C	C	C	C	C	C	C	C	C	C	C	C	C	C	C	C	C	C	C	C
chr4	85650677	SNV	C	0	32	1	1	A	A	A	A	A	A	A	A	A	A	A	A	A	.	A	A	A	A	A	A	A	A	A	A	A	A	A	A	A	A	A	A	A
chr4	85676179	SNV	T	0	33	1	1	G	G	G	G	G	G	G	G	G	G	G	G	G	G	G	G	G	G	G	G	G	G	G	G	G	G	G	G	G	G	G	G	G
chr4	85682870	SNV	T	0	33	1	1	G	G	G	G	G	G	G	G	G	G	G	G	G	G	G	G	G	G	G	G	G	G	G	G	G	G	G	G	G	G	G	G	G
chr4	85695793	SNV	A	0	33	1	1	T	T	T	T	T	T	T	T	T	T	T	T	T	T	T	T	T	T	T	T	T	T	T	T	T	T	T	T	T	T	T	T	T
chr4	85698334	SNV	A	0	33	1	1	C	C	C	C	C	C	C	C	C	C	C	C	C	C	C	C	C	C	C	C	C	C	C	C	C	C	C	C	C	C	C	C	C
chr4	85699176	SNV	G	0	33	1	1	A	A	A	A	A	A	A	A	A	A	A	A	A	A	A	A	A	A	A	A	A	A	A	A	A	A	A	A	A	A	A	A	A
chr4	85703903	SNV	C	0	33	1	1	A	A	A	A	A	A	A	A	A	A	A	A	A	A	A	A	A	A	A	A	A	A	A	A	A	A	A	A	A	A	A	A	A
chr4	85726644	SNV	G	0	32	1	1	T	T	T	T	T	T	T	T	T	T	T	T	T	T	T	T	.	T	T	T	T	T	T	T	T	T	T	T	T	T	T	T	T
chr4	85744364	SNV	A	0	33	1	1	C	C	C	C	C	C	C	C	C	C	C	C	C	C	C	C	C	C	C	C	C	C	C	C	C	C	C	C	C	C	C	C	C
chr4	85745622	SNV	T	0	33	1	1	G	G	G	G	G	G	G	G	G	G	G	G	G	G	G	G	G	G	G	G	G	G	G	G	G	G	G	G	G	G	G	G	G
chr5	17180221	SNV	A	0	31	1	1	T	T	T	T	T	T	T	T	T	T	T	T	T	.	T	T	T	T	T	T	T	T	T	T	T	.	T	T	T	T	T	T	T
chr5	17229695	SNV	C	0	32	1	1	A	A	A	A	A	A	A	A	A	A	A	A	A	A	A	A	A	A	A	A	A	A	A	A	A	.	A	A	A	A	A	A	A
chr5	17285676	SNV	C	0	30	1	1	-	A	A	A	A	A	A	A	A	A	A	A	-	A	A	-	A	A	A	A	A	A	A	A	A	A	A	A	A	A	A	A	A
chr5	17294193	SNV	C	0	30	1	1	G	G	G	-	G	G	-	G	G	G	G	G	G	G	G	G	G	G	G	G	G	G	G	G	G	G	G	-	G	G	G	G	G
chr5	17332802	SNV	C	0	33	2	1	A	A	A	A	A	A	A	A	A	A	AA	A	A	A	A	A	A	A	A	A	A	A	A	A	A	A	A	A	A	A	A	A	A
chr5	17397722	SNV	A	0	33	1	1	C	C	C	C	C	C	C	C	C	C	C	C	C	C	C	C	C	C	C	C	C	C	C	C	C	C	C	C	C	C	C	C	C
chr5	17400977	SNV	C	0	33	1	1	T	T	T	T	T	T	T	T	T	T	T	T	T	T	T	T	T	T	T	T	T	T	T	T	T	T	T	T	T	T	T	T	T
chr5	17437866	SNV	T	0	33	1	1	G	G	G	G	G	G	G	G	G	G	G	G	G	G	G	G	G	G	G	G	G	G	G	G	G	G	G	G	G	G	G	G	G
chr5	17450248	SNV	G	0	33	1	1	A	A	A	A	A	A	A	A	A	A	A	A	A	A	A	A	A	A	A	A	A	A	A	A	A	A	A	A	A	A	A	A	A
chr5	17450258	SNV	G	0	33	1	1	A	A	A	A	A	A	A	A	A	A	A	A	A	A	A	A	A	A	A	A	A	A	A	A	A	A	A	A	A	A	A	A	A
chr5	17450296	SNV	T	0	33	1	1	C	C	C	C	C	C	C	C	C	C	C	C	C	C	C	C	C	C	C	C	C	C	C	C	C	C	C	C	C	C	C	C	C
chr5	17450301	SNV	G	0	33	1	1	A	A	A	A	A	A	A	A	A	A	A	A	A	A	A	A	A	A	A	A	A	A	A	A	A	A	A	A	A	A	A	A	A
chr5	17450314	SNV	G	0	33	1	1	A	A	A	A	A	A	A	A	A	A	A	A	A	A	A	A	A	A	A	A	A	A	A	A	A	A	A	A	A	A	A	A	A
chr5	17450349	SNV	T	0	33	1	1	C	C	C	C	C	C	C	C	C	C	C	C	C	C	C	C	C	C	C	C	C	C	C	C	C	C	C	C	C	C	C	C	C
chr5	17450380	SNV	A	0	32	1	1	G	G	G	G	G	G	G	G	G	G	G	G	G	G	G	-	G	G	G	G	G	G	G	G	G	G	G	G	G	G	G	G	G
chr5	17450589	SNV	A	0	32	1	1	C	C	C	C	C	C	C	C	C	C	C	C	C	C	C	-	C	C	C	C	C	C	C	C	C	C	C	C	C	C	C	C	C
chr5	17450869	SNV	T	0	32	1	1	A	A	A	A	A	A	A	A	A	A	A	A	A	A	A	-	A	A	A	A	A	A	A	A	A	A	A	A	A	A	A	A	A
chr5	17451729	SNV	G	0	33	1	1	A	A	A	A	A	A	A	A	A	A	A	A	A	A	A	A	A	A	A	A	A	A	A	A	A	A	A	A	A	A	A	A	A
chr5	17451870	SNV	A	0	33	1	1	G	G	G	G	G	G	G	G	G	G	G	G	G	G	G	G	G	G	G	G	G	G	G	G	G	G	G	G	G	G	G	G	G
chr5	17452909	SNV	G	0	33	1	1	A	A	A	A	A	A	A	A	A	A	A	A	A	A	A	A	A	A	A	A	A	A	A	A	A	A	A	A	A	A	A	A	A
chr5	17452919	SNV	T	0	33	1	1	C	C	C	C	C	C	C	C	C	C	C	C	C	C	C	C	C	C	C	C	C	C	C	C	C	C	C	C	C	C	C	C	C
chr5	17453707	SNV	A	0	31	1	1	G	G	G	G	G	G	G	G	G	G	G	G	.	G	G	.	G	G	G	G	G	G	G	G	G	G	G	G	G	G	G	G	G
chr5	17454331	SNV	T	0	33	1	1	A	A	A	A	A	A	A	A	A	A	A	A	A	A	A	A	A	A	A	A	A	A	A	A	A	A	A	A	A	A	A	A	A
chr5	17454406	SNV	G	0	33	1	1	T	T	T	T	T	T	T	T	T	T	T	T	T	T	T	T	T	T	T	T	T	T	T	T	T	T	T	T	T	T	T	T	T
chr5	17454600	SNV	A	0	32	1	1	-	C	C	C	T	C	C	C	C	C	C	C	T	C	T	T	C	C	C	C	T	C	C	C	C	C	C	C	C	C	C	T	C
chr5	17454771	SNV	T	0	33	1	1	C	C	C	C	C	C	C	C	C	C	C	C	C	C	C	C	C	C	C	C	C	C	C	C	C	C	C	C	C	C	C	C	C
chr5	17460524	SNV	A	0	30	1	1	T	T	T	T	T	T	T	T	T	T	T	.	T	T	-	T	T	T	T	.	T	T	T	T	T	T	T	T	T	T	T	T	T
chr5	17460677	SNV	A	0	30	1	1	C	C	T	T	C	T	T	C	C	C	C	.	C	C	-	C	C	C	C	.	T	C	C	C	C	C	T	T	C	C	C	T	C
chr5	17466460	SNV	G	0	33	1	1	A	A	A	A	A	A	A	A	A	A	A	A	A	A	A	A	A	A	A	A	A	A	A	A	A	A	A	A	A	A	A	A	A
chr5	17466700	SNV	T	0	33	1	1	A	A	A	A	A	A	A	A	A	A	A	A	A	A	A	A	A	A	A	A	A	A	A	A	A	A	A	A	A	A	A	A	A
chr5	17467091	SNV	C	0	33	1	1	G	G	G	G	G	G	G	G	G	G	G	G	G	G	G	G	G	G	G	G	G	G	G	G	G	G	G	G	G	G	G	G	G
chr5	17467862	SNV	C	0	33	1	1	T	T	T	T	T	T	T	T	T	T	T	T	T	T	T	T	T	T	T	T	T	T	T	T	T	T	T	T	T	T	T	T	T
chr5	17469082	SNV	G	0	33	1	1	A	A	A	A	A	A	A	A	A	A	A	A	A	A	A	A	A	A	A	A	A	A	A	A	A	A	A	A	A	A	A	A	A
chr5	17471144	SNV	T	0	33	1	1	G	G	G	G	G	G	G	G	G	G	G	G	G	G	G	G	G	G	G	G	G	G	G	G	G	G	G	G	G	G	G	G	G
chr5	17472642	SNV	A	0	31	1	1	T	T	T	T	T	T	T	T	T	-	T	T	T	T	T	T	T	T	T	T	T	T	T	-	T	T	T	T	T	T	T	T	T
chr5	17472807	SNV	G	0	33	1	1	C	C	C	C	C	C	C	C	C	C	C	C	C	C	C	C	C	C	C	C	C	C	C	C	C	C	C	C	C	C	C	C	C
chr5	17473283	SNV	A	0	33	1	1	G	G	G	G	G	G	G	G	G	G	G	G	G	G	G	G	G	G	G	G	G	G	G	G	G	G	G	G	G	G	G	G	G
chr5	17476268	SNV	C	0	33	1	1	A	A	A	A	A	A	A	A	A	A	A	A	A	A	A	A	A	A	A	A	A	A	A	A	A	A	A	A	A	A	A	A	A
chr5	17477154	SNV	C	0	33	2	1	G	G	G	G	G	G	G	G	G	G	G	G	G	GG	G	G	G	G	G	G	G	G	G	G	G	G	G	G	G	G	G	G	G
chr5	17479086	SNV	T	0	32	1	1	A	A	A	A	A	A	A	A	A	A	A	A	A	A	A	A	A	A	A	A	A	A	-	A	A	A	A	A	A	A	A	A	A
chr5	17479263	SNV	G	0	32	1	1	A	A	A	A	A	A	A	A	A	A	A	A	A	A	.	A	A	A	A	A	A	A	A	A	A	A	A	A	A	A	A	A	A
chr5	17480462	SNV	T	0	33	1	1	C	C	C	C	C	C	C	C	C	C	C	C	C	C	C	C	C	C	C	C	C	C	C	C	C	C	C	C	C	C	C	C	C
chr5	17482916	SNV	A	0	33	1	1	G	G	G	G	G	G	G	G	G	G	G	G	G	G	G	G	G	G	G	G	G	G	G	G	G	G	G	G	G	G	G	G	G
chr5	17483236	SNV	A	0	33	1	1	G	G	G	G	G	G	G	G	G	G	G	G	G	G	G	G	G	G	G	G	G	G	G	G	G	G	G	G	G	G	G	G	G
chr5	17483410	SNV	T	0	33	1	1	C	C	C	C	C	C	C	C	C	C	C	C	C	C	C	C	C	C	C	C	C	C	C	C	C	C	C	C	C	C	C	C	C
chr5	17484325	SNV	T	0	33	1	1	C	C	C	C	C	C	C	C	C	C	C	C	C	C	C	C	C	C	C	C	C	C	C	C	C	C	C	C	C	C	C	C	C
chr5	17485775	SNV	A	0	33	1	1	G	G	G	G	G	G	G	G	G	G	G	G	G	G	G	G	G	G	G	G	G	G	G	G	G	G	G	G	G	G	G	G	G
chr5	17487187	SNV	A	0	33	1	1	G	G	G	G	G	G	G	G	G	G	G	G	G	G	G	G	G	G	G	G	G	G	G	G	G	G	G	G	G	G	G	G	G
chr5	17487766	SNV	A	0	33	1	1	T	T	T	T	T	T	T	T	T	T	T	T	T	T	T	T	T	T	T	T	T	T	T	T	T	T	T	T	T	T	T	T	T
chr5	17489821	SNV	T	0	33	1	1	G	G	G	G	G	G	G	G	G	G	G	G	G	G	G	G	G	G	G	G	G	G	G	G	G	G	G	G	G	G	G	G	G
chr5	17489932	SNV	C	0	33	1	1	A	A	A	A	A	A	A	A	A	A	A	A	A	A	A	A	A	A	A	A	A	A	A	A	A	A	A	A	A	A	A	A	A
chr5	17497407	SNV	A	0	33	2	1	G	G	G	G	G	G	G	G	G	G	GG	G	G	G	G	G	G	G	G	GG	G	G	G	G	G	G	G	G	G	G	G	G	G
chr5	17499572	SNV	T	0	33	1	1	G	G	G	G	G	G	G	G	G	G	G	G	G	G	G	G	G	G	G	G	G	G	G	G	G	G	G	G	G	G	G	G	G
chr5	17501054	SNV	G	0	33	1	1	T	T	T	T	T	T	T	T	T	T	T	T	T	T	T	T	T	T	T	T	T	T	T	T	T	T	T	T	T	T	T	T	T
chr5	17536255	SNV	C	0	33	1	1	T	T	T	T	T	T	T	T	T	T	T	T	T	T	T	T	T	T	T	T	T	T	T	T	T	T	T	T	T	T	T	T	T
chr5	17551403	SNV	G	0	33	1	1	T	T	T	T	T	T	T	T	T	T	T	T	T	T	T	T	T	T	T	T	T	T	T	T	T	T	T	T	T	T	T	T	T
chr5	17552227	SNV	A	0	33	1	1	C	C	C	C	C	C	C	C	C	C	C	C	C	C	C	C	C	C	C	C	C	C	C	C	C	C	C	C	C	C	C	C	C
chr5	17580717	SNV	C	0	33	1	1	A	A	A	A	A	A	A	A	A	A	A	A	A	A	A	A	A	A	A	A	A	A	A	A	A	A	A	A	A	A	A	A	A
chr5	17618266	SNV	A	0	33	1	1	G	G	G	G	G	G	G	G	G	G	G	G	G	G	G	G	G	G	G	G	G	G	G	G	G	G	G	G	G	G	G	G	G
chr5	17629943	SNV	C	0	33	1	1	A	A	A	A	A	A	A	A	A	A	A	A	A	A	A	A	A	A	A	A	A	A	A	A	A	A	A	A	A	A	A	A	A
chr5	17642355	SNV	A	0	33	1	1	C	C	C	C	C	C	C	C	C	C	C	C	C	C	C	C	C	C	C	C	C	C	C	C	C	C	C	C	C	C	C	C	C
chr5	17646595	SNV	A	0	33	1	1	C	C	C	C	C	C	C	C	C	C	C	C	C	C	C	C	C	C	C	C	C	C	C	C	C	C	C	C	C	C	C	C	C
chr5	17649996	SNV	T	0	33	1	1	G	G	G	G	G	G	G	G	G	G	G	G	G	G	G	G	G	G	G	G	G	G	G	G	G	G	G	G	G	G	G	G	G
chr5	17651483	SNV	T	0	33	1	1	G	G	G	G	G	G	G	G	G	G	G	G	G	G	G	G	G	G	G	G	G	G	G	G	G	G	G	G	G	G	G	G	G
chr5	17651591	SNV	C	0	33	1	1	A	A	A	A	A	A	A	A	A	A	A	A	A	A	A	A	A	A	A	A	A	A	A	A	A	A	A	A	A	A	A	A	A
chr5	17652233	SNV	G	0	33	1	1	T	T	T	T	T	T	T	T	T	T	T	T	T	T	T	T	T	T	T	T	T	T	T	T	T	T	T	T	T	T	T	T	T
chr5	17661530	SNV	T	0	33	1	1	G	G	G	G	G	G	G	G	G	G	G	G	G	G	G	G	G	G	G	G	G	G	G	G	G	G	G	G	G	G	G	G	G
chr5	17663756	SNV	C	0	31	1	1	G	G	G	G	G	G	G	G	G	-	G	G	G	G	G	G	G	G	G	G	G	-	G	G	G	G	G	G	G	G	G	G	G
chr5	17690582	SNV	T	0	33	1	1	G	G	G	G	G	G	G	G	G	G	G	G	G	G	G	G	G	G	G	G	G	G	G	G	G	G	G	G	G	G	G	G	G
chr5	17692359	SNV	A	0	33	1	1	C	C	C	C	C	C	C	C	C	C	C	C	C	C	C	C	C	C	C	C	C	C	C	C	C	C	C	C	C	C	C	C	C
chr5	17698549	SNV	C	0	33	1	1	A	A	A	A	A	A	A	A	A	A	A	A	A	A	A	A	A	A	A	A	A	A	A	A	A	A	A	A	A	A	A	A	A
chr5	17720748	SNV	G	0	33	1	1	T	T	T	T	T	T	T	T	T	T	T	T	T	T	T	T	T	T	T	T	T	T	T	T	T	T	T	T	T	T	T	T	T
chr5	17755783	SNV	A	0	33	1	1	C	C	C	C	C	C	C	C	C	C	C	C	C	C	C	C	C	C	C	C	C	C	C	C	C	C	C	C	C	C	C	C	C
chr5	17787250	SNV	A	0	33	1	1	C	C	C	C	C	C	C	C	C	C	C	C	C	C	C	C	C	C	C	C	C	C	C	C	C	C	C	C	C	C	C	C	C
chr5	17790595	SNV	G	0	33	1	1	T	T	T	T	T	T	T	T	T	T	T	T	T	T	T	T	T	T	T	T	T	T	T	T	T	T	T	T	T	T	T	T	T
chr5	17801333	SNV	G	0	33	1	1	C	C	C	C	C	C	C	C	C	C	C	C	C	C	C	C	C	C	C	C	C	C	C	C	C	C	C	C	C	C	C	C	C
chr5	17826676	SNV	C	0	33	1	1	A	A	A	A	A	A	A	A	A	A	A	A	A	A	A	A	A	A	A	A	A	A	A	A	A	A	A	A	A	A	A	A	A
chr5	17834263	SNV	A	0	33	1	1	C	C	C	C	C	C	C	C	C	C	C	C	C	C	C	C	C	C	C	C	C	C	C	C	C	C	C	C	C	C	C	C	C
chr5	17845577	SNV	C	0	33	1	1	T	T	T	T	T	T	T	T	T	T	T	T	T	T	T	T	T	T	T	T	T	T	T	T	T	T	T	T	T	T	T	T	T
chr5	17870273	SNV	G	0	30	1	1	T	T	T	T	T	T	T	T	T	T	-	T	T	.	-	T	T	T	T	T	T	T	T	T	T	T	T	T	T	T	T	T	T
chr5	17903710	SNV	G	0	33	1	1	T	T	T	T	T	T	T	T	T	T	T	T	T	T	T	T	T	T	T	T	T	T	T	T	T	T	T	T	T	T	T	T	T
chr5	17918706	SNV	A	0	33	1	1	G	G	G	G	G	G	G	G	G	G	G	G	G	G	G	G	G	G	G	G	G	G	G	G	G	G	G	G	G	G	G	G	G
chr5	17919435	SNV	A	0	33	1	1	C	C	C	C	C	C	C	C	C	C	C	C	C	C	C	C	C	C	C	C	C	C	C	C	C	C	C	C	C	C	C	C	C
chr5	17921620	SNV	G	0	33	1	1	T	T	T	T	T	T	T	T	T	T	T	T	T	T	T	T	T	T	T	T	T	T	T	T	T	T	T	T	T	T	T	T	T
chr5	17926517	SNV	G	0	33	1	1	T	T	T	T	T	T	T	T	T	T	T	T	T	T	T	T	T	T	T	T	T	T	T	T	T	T	T	T	T	T	T	T	T
chr5	17931095	SNV	G	0	33	1	1	T	T	T	T	T	T	T	T	T	T	T	T	T	T	T	T	T	T	T	T	T	T	T	T	T	T	T	T	T	T	T	T	T
chr5	17946796	SNV	C	0	33	1	1	A	A	A	A	A	A	A	A	A	A	A	A	A	A	A	A	A	A	A	A	A	A	A	A	A	A	A	A	A	A	A	A	A
chr5	17961328	SNV	C	0	33	1	1	A	A	A	A	A	A	A	A	A	A	A	A	A	A	A	A	A	A	A	A	A	A	A	A	A	A	A	A	A	A	A	A	A
chr5	17968404	SNV	C	0	32	1	1	A	A	A	A	A	A	A	A	A	A	A	.	A	A	A	A	A	A	A	A	A	A	A	A	A	A	A	A	A	A	A	A	A
chr5	17974486	SNV	C	0	32	1	1	G	G	G	G	G	G	G	G	G	G	G	.	G	G	G	G	G	G	G	G	G	G	G	G	G	G	G	G	G	G	G	G	G
chr5	17981688	SNV	C	0	33	1	1	A	A	A	A	A	A	A	A	A	A	A	A	A	A	A	A	A	A	A	A	A	A	A	A	A	A	A	A	A	A	A	A	A
chr5	17983640	SNV	A	0	33	1	1	G	G	G	G	G	G	G	G	G	G	G	G	G	G	G	G	G	G	G	G	G	G	G	G	G	G	G	G	G	G	G	G	G
chr5	17984931	SNV	C	0	33	1	1	A	A	A	A	A	A	A	A	A	A	A	A	A	A	A	A	A	A	A	A	A	A	A	A	A	A	A	A	A	A	A	A	A
chr5	34580396	SNV	G	0	33	1	1	T	T	T	T	T	T	T	T	T	T	T	T	T	T	T	T	T	T	T	T	T	T	T	T	T	T	T	T	T	T	T	T	T
chr5	34596954	SNV	T	0	33	1	1	G	G	G	G	G	G	G	G	G	G	G	G	G	G	G	G	G	G	G	G	G	G	G	G	G	G	G	G	G	G	G	G	G
chr5	34608149	SNV	G	0	33	1	1	T	T	T	T	T	T	T	T	T	T	T	T	T	T	T	T	T	T	T	T	T	T	T	T	T	T	T	T	T	T	T	T	T
chr5	34616091	SNV	A	0	33	1	1	C	C	C	C	C	C	C	C	C	C	C	C	C	C	C	C	C	C	C	C	C	C	C	C	C	C	C	C	C	C	C	C	C
chr5	34628659	SNV	G	0	33	1	1	T	T	T	T	T	T	T	T	T	T	T	T	T	T	T	T	T	T	T	T	T	T	T	T	T	T	T	T	T	T	T	T	T
chr5	34673613	SNV	C	0	33	1	1	A	A	A	A	A	A	A	A	A	A	A	A	A	A	A	A	A	A	A	A	A	A	A	A	A	A	A	A	A	A	A	A	A
chr5	34677167	SNV	C	0	33	1	1	A	A	A	A	A	A	A	A	A	A	A	A	A	A	A	A	A	A	A	A	A	A	A	A	A	A	A	A	A	A	A	A	A
chr5	34697950	SNV	A	0	33	1	1	C	C	C	C	C	C	C	T	C	C	C	C	T	C	C	C	C	C	C	C	T	C	C	C	C	C	C	C	C	C	T	T	C
chr5	34708215	SNV	G	0	33	1	1	T	T	T	T	T	T	T	T	T	T	T	T	T	T	T	T	T	T	T	T	T	T	T	T	T	T	T	T	T	T	T	T	T
chr5	34719729	SNV	C	0	33	1	1	A	A	A	A	A	A	A	A	A	A	A	A	A	A	A	A	A	A	A	A	A	A	A	A	A	A	A	A	A	A	A	A	A
chr5	34736778	SNV	T	0	33	1	1	G	G	G	G	G	G	G	G	G	G	G	G	G	G	G	G	G	G	G	G	G	G	G	G	G	G	G	G	G	G	G	G	G
chr5	34749277	SNV	G	0	33	1	1	T	T	T	T	T	T	T	T	T	T	T	T	T	T	T	T	T	T	C	T	T	T	T	T	T	T	T	T	T	C	T	T	T
chr5	34755139	SNV	G	0	33	1	1	T	T	T	T	T	T	T	T	T	T	T	T	T	T	T	T	T	T	T	T	T	T	T	T	T	T	T	T	T	T	T	T	T
chr5	34763923	SNV	G	0	33	1	1	T	T	T	T	T	T	T	T	T	T	T	T	T	T	T	T	T	T	T	T	T	T	T	T	T	T	T	T	T	T	T	T	T
chr5	34766630	SNV	C	0	32	1	1	A	A	A	A	A	A	A	A	A	A	A	A	A	A	A	A	A	.	A	A	A	A	A	A	A	A	A	A	A	A	A	A	A
chr5	34819147	SNV	A	0	33	1	1	C	C	C	C	C	C	C	C	C	C	C	C	C	C	C	C	C	C	C	C	C	C	C	C	C	C	C	C	C	C	C	C	C
chr5	34841712	SNV	T	0	33	1	1	G	G	G	G	G	G	G	G	G	G	G	G	G	G	G	G	G	G	G	G	G	G	G	G	G	G	G	G	G	G	G	G	G
chr5	34855677	SNV	G	0	33	1	1	T	T	T	T	T	T	T	T	T	T	T	T	T	T	T	T	T	T	T	T	T	T	T	T	T	T	T	T	T	T	T	T	T
chr5	34857235	SNV	G	0	33	1	1	T	T	T	T	T	T	T	T	T	T	T	T	T	T	T	T	T	T	T	T	T	T	T	T	T	T	T	T	T	T	T	T	T
chr5	34899407	SNV	C	0	33	1	1	A	A	A	A	A	A	A	A	A	A	A	A	A	A	A	A	A	A	A	A	A	A	A	A	A	A	A	A	A	A	A	A	A
chr5	34947742	SNV	A	0	33	1	1	C	C	C	C	C	C	C	C	C	C	C	C	C	C	C	C	C	C	C	C	C	C	C	C	C	C	C	C	C	C	C	C	C
chr5	34952209	SNV	C	0	33	1	1	A	A	A	A	A	A	A	A	A	A	A	A	A	A	A	A	A	A	A	A	A	A	A	A	A	A	A	A	A	A	A	A	A
chr5	43879373	SNV	T	0	33	1	1	C	C	C	C	C	C	C	C	C	C	C	C	C	C	C	C	C	C	C	C	C	C	C	C	C	C	C	C	C	C	C	C	C
chr5	43879674	SNV	G	0	33	1	1	A	A	A	A	A	A	A	A	A	A	A	A	A	A	A	A	A	A	A	A	A	A	A	A	A	A	A	A	A	A	A	A	A
chr5	43879863	SNV	A	0	33	1	1	G	G	G	G	G	G	G	G	G	G	G	G	G	G	G	G	G	G	G	G	G	G	G	G	G	G	G	G	G	G	G	G	G
chr5	43881680	SNV	C	0	33	1	1	A	A	A	T	A	A	A	A	A	T	A	A	A	A	A	A	A	A	A	A	A	A	A	A	A	A	A	A	A	A	A	A	A
chr5	43883275	SNV	T	0	33	1	1	C	C	C	C	C	C	C	C	C	C	C	C	C	C	C	C	C	C	C	C	C	C	C	C	C	C	C	C	C	C	C	C	C
chr5	43890807	SNV	A	0	33	1	1	G	G	G	G	G	G	G	G	G	G	G	G	G	G	G	G	G	G	G	G	G	G	G	G	G	G	G	G	G	G	G	G	G
chr5	43897229	SNV	C	0	33	1	1	G	G	G	G	G	G	G	G	G	G	G	G	G	G	G	G	G	G	G	G	G	G	G	G	G	G	G	G	G	G	G	G	G
chr5	43898334	SNV	C	0	33	1	1	A	A	A	A	A	A	A	A	A	A	A	A	A	A	A	A	A	A	A	A	A	A	A	A	A	A	A	A	A	A	A	A	A
chr5	43903616	SNV	A	0	33	1	1	G	G	G	G	G	G	G	G	G	G	G	G	G	G	G	G	G	G	G	G	G	G	G	G	G	G	G	G	G	G	G	G	G
chr5	43903824	SNV	T	0	33	1	1	C	C	C	C	C	C	C	C	C	C	C	C	C	C	C	C	C	C	C	C	C	C	C	C	C	C	C	C	C	C	C	C	C
chr5	43909400	SNV	T	0	33	1	1	C	C	C	C	C	C	C	C	C	C	C	C	C	C	C	C	C	C	C	C	C	C	C	C	C	C	C	C	C	C	C	C	C
chr5	43912787	SNV	A	0	33	1	1	T	T	T	T	T	T	T	T	T	T	T	T	T	T	T	T	T	T	T	T	T	T	T	T	T	T	T	T	T	T	T	T	T
chr5	43920414	SNV	G	0	33	1	1	A	A	A	A	A	A	A	A	A	A	A	A	A	A	A	A	A	A	A	A	A	A	A	A	A	A	A	A	A	A	A	A	A
chr5	43921054	SNV	G	0	33	1	1	A	A	A	A	A	A	A	A	A	A	A	A	A	A	A	A	A	A	A	A	A	A	A	A	A	A	A	A	A	A	A	A	A
chr5	43921358	SNV	G	0	33	1	1	A	A	A	A	A	A	A	A	A	A	A	A	A	A	A	A	A	A	A	A	A	A	A	A	A	A	A	A	A	A	A	A	A
chr5	43921697	SNV	G	0	33	1	1	A	A	A	A	A	A	A	A	A	A	A	A	A	A	A	A	A	A	A	A	A	A	A	A	A	A	A	A	A	A	A	A	A
chr5	43922296	SNV	G	0	33	1	1	C	C	C	C	C	C	C	C	C	C	C	C	C	C	C	C	C	C	C	C	C	C	C	C	C	C	C	C	C	C	C	C	C
chr5	43923545	SNV	T	0	33	1	1	C	C	C	C	C	C	C	C	C	C	C	C	C	C	C	C	C	C	C	C	C	C	C	C	C	C	C	C	C	C	C	C	C
chr5	43948530	SNV	C	0	33	1	1	T	T	T	T	T	T	T	T	T	T	T	T	T	T	T	T	T	T	T	T	T	T	T	T	T	T	T	T	T	T	T	T	T
chr5	43950650	SNV	G	0	33	1	1	T	T	T	T	T	T	T	T	T	T	T	T	T	T	T	T	T	T	T	T	T	T	T	T	T	T	T	T	T	T	T	T	T
chr5	43965507	SNV	A	0	33	1	1	G	G	G	G	G	G	G	G	G	G	G	G	G	G	G	G	G	G	G	G	G	G	G	G	G	G	G	G	G	G	G	G	G
chr5	43972562	SNV	C	0	33	1	1	A	A	A	A	A	A	A	A	A	A	A	A	A	A	A	A	A	A	A	A	A	A	A	A	A	A	A	A	A	A	A	A	A
chr5	43976743	SNV	G	0	33	1	1	A	A	A	A	A	A	A	A	A	A	A	A	A	A	A	A	A	A	A	A	A	A	A	A	A	A	A	A	A	A	A	A	A
chr5	43976870	SNV	A	0	33	1	1	T	T	T	T	T	T	T	T	T	T	T	T	T	T	T	T	T	T	T	T	T	T	T	T	T	T	T	T	T	T	T	T	T
chr5	43977203	SNV	C	0	33	1	1	G	G	G	G	G	G	G	G	G	G	G	G	G	G	G	G	G	G	G	G	G	G	G	G	G	G	G	G	G	G	G	G	G
chr5	43977760	SNV	T	0	33	1	1	C	C	C	C	C	C	C	C	C	C	C	C	C	C	C	C	C	C	C	C	C	C	C	C	C	C	C	C	C	C	C	C	C
chr5	43979582	SNV	T	0	33	1	1	C	C	C	C	C	C	C	C	C	C	C	C	C	C	C	C	C	C	C	C	C	C	C	C	C	C	C	C	C	C	C	C	C
chr5	43980023	SNV	A	0	33	1	1	T	T	T	T	T	T	T	T	T	T	T	T	T	T	T	T	T	T	T	T	T	T	T	T	T	T	T	T	T	T	T	T	T
chr5	43980715	SNV	T	0	33	1	1	C	C	C	C	C	C	C	C	C	C	C	C	C	C	C	C	C	C	C	C	C	C	C	C	C	C	C	C	C	C	C	C	C
chr5	43980743	SNV	G	0	33	1	1	A	A	A	A	A	A	A	A	A	A	A	A	A	A	A	A	A	A	A	A	A	A	A	A	A	A	A	A	A	A	A	A	A
chr5	43981563	SNV	T	0	33	1	1	A	A	A	A	A	A	A	A	A	A	A	A	A	A	A	A	A	A	A	A	A	A	A	A	A	A	A	A	A	A	A	A	A
chr5	43984659	SNV	T	0	33	1	1	G	G	G	G	G	G	G	G	G	G	G	G	G	G	G	G	G	G	G	G	G	G	G	G	G	G	G	G	G	G	G	G	G
chr5	43984857	SNV	A	0	33	1	1	G	G	G	G	G	G	G	G	G	G	G	G	G	G	G	G	G	G	G	G	G	G	G	G	G	G	G	G	G	G	G	G	G
chr5	43985274	INS	.	0	33	1	1	A	A	A	A	A	A	A	A	A	A	A	A	A	A	A	A	A	A	A	A	A	A	A	A	A	A	A	A	A	A	A	A	A
chr5	43985579	SNV	C	0	33	1	1	T	T	T	T	T	T	T	T	T	T	T	T	T	T	T	T	T	T	T	T	T	T	T	T	T	T	T	T	T	T	T	T	T
chr5	43987943	SNV	T	0	33	1	1	C	C	C	C	C	C	C	C	C	C	C	C	C	C	C	C	C	C	C	C	C	C	C	C	C	C	C	C	C	C	C	C	C
chr5	43988548	SNV	A	0	33	1	1	C	T	T	C	T	T	C	T	T	T	T	T	C	C	T	T	T	C	C	C	T	T	T	T	C	T	T	T	T	T	T	T	T
chr5	43989418	SNV	C	0	33	1	1	T	T	T	T	T	T	T	T	T	T	T	T	T	T	T	T	T	T	T	T	T	T	T	T	T	T	T	T	T	T	T	T	T
chr5	43990416	SNV	A	0	31	1	1	C	C	C	C	C	C	C	C	C	C	C	-	C	C	C	C	C	C	C	C	.	C	C	C	C	C	C	C	C	C	C	C	C
chr5	43990860	SNV	G	0	31	1	1	A	A	A	A	A	A	A	A	A	A	A	-	A	A	A	A	A	A	A	A	.	A	A	A	A	A	A	A	A	A	A	A	A
chr5	43991350	SNV	G	0	32	1	1	C	C	C	C	C	C	C	C	C	C	C	-	C	C	C	C	C	C	C	C	C	C	C	C	C	C	C	C	C	C	C	C	C
chr5	43991520	SNV	C	0	32	1	1	G	G	G	G	G	G	G	G	G	G	G	-	G	G	G	G	G	G	G	G	G	G	G	G	G	G	G	G	G	G	G	G	G
chr5	43991763	SNV	A	0	32	1	1	G	G	G	G	G	G	G	G	G	G	G	-	G	G	G	G	G	G	G	G	G	G	G	G	G	G	G	G	G	G	G	G	G
chr5	43991788	SNV	C	0	32	1	1	T	T	T	T	T	T	T	T	T	T	T	-	T	T	T	T	T	T	T	T	T	T	T	T	T	T	T	T	T	T	T	T	T
chr5	43991813	SNV	G	0	32	1	1	A	A	A	A	A	A	A	A	A	A	A	-	A	A	A	A	A	A	A	A	A	A	A	A	A	A	A	A	A	A	A	A	A
chr5	43991866	SNV	T	0	32	1	1	C	C	C	C	C	C	C	C	C	C	C	-	C	C	C	C	C	C	C	C	C	C	C	C	C	C	C	C	C	C	C	C	C
chr5	43991904	SNV	A	0	32	1	1	G	G	G	G	G	G	G	G	G	G	G	-	G	G	G	G	G	G	G	G	G	G	G	G	G	G	G	G	G	G	G	G	G
chr5	43991910	SNV	C	0	32	1	1	G	G	G	G	G	G	G	G	G	G	G	-	G	G	G	G	G	G	G	G	G	G	G	G	G	G	G	G	G	G	G	G	G
chr5	43991913	SNV	A	0	32	1	1	G	G	G	G	G	G	G	G	G	G	G	-	G	G	G	G	G	G	G	G	G	G	G	G	G	G	G	G	G	G	G	G	G
chr5	43991925	SNV	T	0	32	1	1	C	C	C	C	C	C	C	C	C	C	C	-	C	C	C	C	C	C	C	C	C	C	C	C	C	C	C	C	C	C	C	C	C
chr5	43991930	SNV	G	0	32	1	1	A	A	A	A	A	A	A	A	A	A	A	-	A	A	A	A	A	A	A	A	A	A	A	A	A	A	A	A	A	A	A	A	A
chr5	43991949	SNV	C	0	32	1	1	T	T	T	T	T	T	T	T	T	T	T	-	T	T	T	T	T	T	T	T	T	T	T	T	T	T	T	T	T	T	T	T	T
chr5	43991992	SNV	C	0	32	1	1	T	T	T	T	T	T	T	T	T	T	T	-	T	T	T	T	T	T	T	T	T	T	T	T	T	T	T	T	T	T	T	T	T
chr5	43992058	SNV	A	0	32	1	1	T	T	T	T	T	T	T	T	T	T	T	-	T	T	T	T	T	T	T	T	T	T	T	T	T	T	T	T	T	T	T	T	T
chr5	43992080	SNV	T	0	32	1	1	A	A	A	A	A	A	A	A	A	A	A	-	A	A	A	A	A	A	A	A	A	A	A	A	A	A	A	A	A	A	A	A	A
chr5	43992085	SNV	G	0	32	1	1	C	C	C	C	C	C	C	C	C	C	C	-	C	C	C	C	C	C	C	C	C	C	C	C	C	C	C	C	C	C	C	C	C
chr5	43992165	SNV	T	0	32	1	1	C	C	C	C	C	C	C	C	C	C	C	-	C	C	C	C	C	C	C	C	C	C	C	C	C	C	C	C	C	C	C	C	C
chr5	43992349	SNV	T	0	32	1	1	C	C	C	C	C	C	C	C	C	C	C	-	C	C	C	C	C	C	C	C	C	C	C	C	C	C	C	C	C	C	C	C	C
chr5	43992644	SNV	C	0	32	1	1	T	T	T	T	T	T	T	T	T	T	T	-	T	T	T	T	T	T	T	T	T	T	T	T	T	T	T	T	T	T	T	T	T
chr5	43993026	SNV	G	0	33	1	1	A	A	A	A	A	A	A	A	A	A	A	A	A	A	A	A	A	A	A	A	A	A	A	A	A	A	A	A	A	A	A	A	A
chr5	43993893	SNV	C	0	33	1	1	A	A	A	A	A	A	A	A	A	A	A	A	A	A	A	A	A	A	A	A	A	A	A	A	A	A	A	A	A	A	A	A	A
chr5	43995910	SNV	G	0	33	1	1	A	A	A	A	A	A	A	A	A	A	A	A	A	A	A	A	A	A	A	A	A	A	A	A	A	A	A	A	A	A	A	A	A
chr5	43996723	SNV	T	0	33	1	1	C	C	C	C	C	C	C	C	C	C	C	C	C	C	C	C	C	C	C	C	C	C	C	C	C	C	C	C	C	C	C	C	C
chr5	43997546	SNV	T	0	33	1	1	C	C	C	C	C	C	C	C	C	C	C	C	C	C	C	C	C	C	C	C	C	C	C	C	C	C	C	C	C	C	C	C	C
chr5	43999377	SNV	T	0	32	1	1	C	C	C	C	C	C	C	C	C	C	C	C	C	C	C	C	C	C	C	C	.	C	C	C	C	C	C	C	C	C	C	C	C
chr5	43999722	SNV	G	0	32	1	1	A	A	A	A	A	A	A	A	A	A	A	A	A	A	A	A	A	A	A	A	.	A	A	A	A	A	A	A	A	A	A	A	A
chr5	43999991	SNV	T	0	33	1	1	C	C	C	C	C	C	C	C	C	C	C	C	C	C	C	C	C	C	C	C	C	C	C	C	C	C	C	C	C	C	C	C	C
chr5	44000263	SNV	G	0	33	1	1	A	A	A	A	A	A	A	A	A	A	A	A	A	A	A	A	A	A	A	A	A	A	A	A	A	A	A	A	A	A	A	A	A
chr5	44000549	SNV	A	0	33	1	1	G	G	G	G	G	G	G	G	G	G	G	G	G	G	G	G	G	G	G	G	G	G	G	G	G	G	G	G	G	G	G	G	G
chr5	44001507	SNV	T	0	33	1	1	C	C	C	C	C	C	C	C	C	C	C	C	C	C	C	C	C	C	C	C	C	C	C	C	C	C	C	C	C	C	C	C	C
chr5	44001648	SNV	A	0	33	1	1	C	C	C	C	C	C	C	C	C	C	C	C	C	C	C	C	C	C	C	C	C	C	C	C	C	C	C	C	C	C	C	C	C
chr5	44001760	SNV	G	0	33	1	1	A	A	A	A	A	A	A	A	A	A	A	A	A	A	A	A	A	A	A	A	A	A	A	A	A	A	A	A	A	A	A	A	A
chr5	44002601	SNV	T	0	33	1	1	C	C	C	C	C	C	C	C	C	C	C	C	C	C	C	C	C	C	C	C	C	C	C	C	C	C	C	C	C	C	C	C	C
chr5	44019088	SNV	A	0	33	1	1	G	G	G	G	G	G	G	G	G	G	G	G	G	G	G	G	G	G	G	G	G	G	G	G	G	G	G	G	G	G	G	G	G
chr5	44020094	SNV	T	0	33	1	1	C	C	C	C	C	C	C	C	C	C	C	C	C	C	C	C	C	C	C	C	C	C	C	C	C	C	C	C	C	C	C	C	C
chr5	44021810	SNV	C	0	33	1	1	T	T	T	T	T	T	T	T	T	T	T	T	T	T	T	T	T	T	T	T	T	T	T	T	T	T	T	T	T	T	T	T	T
chr5	44023758	SNV	T	0	33	1	1	C	C	C	C	C	C	C	C	C	C	C	C	C	C	C	C	C	C	C	C	C	C	C	C	C	C	C	C	C	C	C	C	C
chr5	44023929	SNV	C	0	33	1	1	T	T	T	T	T	T	T	T	T	T	T	T	T	T	T	T	T	T	T	T	T	T	T	T	T	T	T	T	T	T	T	T	T
chr5	44023985	SNV	A	0	33	1	1	G	G	G	G	G	G	G	G	G	G	G	G	G	G	G	G	G	G	G	G	G	G	G	G	G	G	G	G	G	G	G	G	G
chr5	44030546	SNV	C	0	33	1	1	G	G	G	G	G	G	G	G	G	G	G	G	G	G	G	G	G	G	G	G	G	G	G	G	G	G	G	G	G	G	G	G	G
chr5	44031829	SNV	A	0	33	1	1	C	C	C	C	C	C	C	C	C	C	C	C	C	C	C	C	C	C	C	C	C	C	C	C	C	C	C	C	C	C	C	C	C
chr5	44031860	SNV	G	0	33	1	1	A	A	A	A	A	A	A	A	A	A	A	A	A	A	A	A	A	A	A	A	A	A	A	A	A	A	A	A	A	A	A	A	A
chr5	44032127	SNV	C	0	33	1	1	T	T	T	T	T	T	T	T	T	T	T	T	T	T	T	T	T	T	T	T	T	T	T	T	T	T	T	T	T	T	T	T	T
chr5	44032143	SNV	A	0	33	1	1	G	G	G	G	G	G	G	G	G	G	G	G	G	G	G	G	G	G	G	G	G	G	G	G	G	G	G	G	G	G	G	G	G
chr5	44032253	SNV	G	0	32	1	1	A	A	A	A	A	-	A	A	A	A	A	A	A	A	A	A	A	A	A	A	A	A	A	A	A	A	A	A	A	A	A	A	A
chr5	44034689	SNV	T	0	33	1	1	C	C	C	C	C	C	C	C	C	C	C	C	C	C	C	C	C	C	C	C	C	C	C	C	C	C	C	C	C	C	C	C	C
chr5	44037083	SNV	C	0	33	2	1	G	G	G	G	G	G	G	G	G	G	G	G	G	G	G	G	GG	G	G	G	G	G	G	G	G	G	G	G	G	G	G	G	G
chr5	44042749	SNV	T	0	33	1	1	A	A	A	A	A	A	A	A	A	A	A	A	A	A	A	A	A	A	A	A	A	A	A	A	A	A	A	A	A	A	A	A	A
chr5	44051059	SNV	T	0	33	1	1	C	C	C	C	C	C	C	C	C	C	C	C	C	C	C	C	C	C	C	C	C	C	C	C	C	C	C	C	C	C	C	C	C
chr5	44054544	SNV	T	0	33	1	1	C	C	C	C	C	C	C	C	C	C	C	C	C	C	C	C	C	C	C	C	C	C	C	C	C	C	C	C	C	C	C	C	C
chr5	44064857	SNV	T	0	33	1	1	C	C	C	C	C	C	C	C	C	C	C	C	C	C	C	C	C	C	C	C	C	C	C	C	C	C	C	C	C	C	C	C	C
chr5	44064896	SNV	A	0	33	1	1	G	G	G	G	G	G	G	G	G	G	G	G	G	G	G	G	G	G	G	G	G	G	G	G	G	G	G	G	G	G	G	G	G
chr5	44068979	SNV	T	0	33	1	1	C	C	C	C	C	C	C	C	C	C	C	C	C	C	C	C	C	C	C	C	C	C	C	C	C	C	C	C	C	C	C	C	C
chr5	44073336	SNV	A	0	30	1	1	C	C	C	C	C	C	C	C	C	C	C	C	C	C	C	C	C	-	-	C	C	C	-	C	C	C	C	C	C	C	C	C	C
chr5	44073337	SNV	A	0	30	1	1	C	C	C	C	C	C	C	C	C	C	C	C	C	C	C	C	C	-	-	C	C	C	-	C	C	C	C	C	C	C	C	C	C
chr5	44073344	DEL	.	0	33	1	7	TAAAGAT	TAAAGAT	TAAAGAT	TAAAGAT	TAAAGAT	TAAAGAT	TAAAGAT	TAAAGAT	TAAAGAT	TAAAGAT	TAAAGAT	TAAAGAT	TAAAGAT	TAAAGAT	TAAAGAT	TAAAGAT	TAAAGAT	TAAAGAT	TAAAGAT	TAAAGAT	TAAAGAT	TAAAGAT	TAAAGAT	TAAAGAT	TAAAGAT	TAAAGAT	TAAAGAT	TAAAGAT	TAAAGAT	TAAAGAT	TAAAGAT	TAAAGAT	TAAAGAT
chr5	44073606	SNV	C	0	33	1	1	G	G	G	G	G	G	G	G	G	G	G	G	G	G	G	G	G	G	G	G	G	G	G	G	G	G	G	G	G	G	G	G	G
chr5	44157463	SNV	A	0	33	1	1	T	T	T	T	T	T	T	T	T	T	T	T	T	T	T	T	T	T	T	T	T	T	T	T	T	T	T	T	T	T	T	T	T
chr5	50130640	SNV	A	0	33	1	1	C	C	C	C	C	C	C	C	C	C	C	C	C	C	C	C	C	C	C	C	C	C	C	C	C	C	C	C	C	C	C	C	C
chr5	50224913	SNV	C	0	33	1	1	A	A	A	A	A	A	A	A	A	A	A	A	A	A	A	A	A	A	A	A	A	A	A	A	A	A	A	A	A	A	A	A	A
chr5	50236734	SNV	G	0	33	1	1	T	T	T	T	T	T	T	T	T	T	T	T	T	T	T	T	T	T	T	T	T	T	T	T	T	T	T	T	T	T	T	T	T
chr5	50240422	SNV	C	0	33	1	1	A	A	A	A	A	A	A	A	A	A	A	A	A	A	A	A	A	A	A	A	A	A	A	A	A	A	A	A	A	A	A	A	A
chr5	50253820	SNV	T	0	32	1	1	G	G	G	G	G	G	G	G	G	G	G	G	G	G	G	G	G	G	G	G	G	G	G	.	G	G	G	G	G	G	G	G	G
chr5	50269229	SNV	G	0	33	2	1	T	T	T	T	T	T	T	T	T	T	T	T	T	T	T	T	T	T	T	T	TT	T	T	T	T	T	T	T	T	T	T	T	T
chr5	50291091	SNV	A	0	33	1	1	G	G	G	G	G	G	G	G	G	G	G	G	G	G	G	G	G	G	G	G	G	G	G	G	G	G	G	G	G	G	G	G	G
chr5	50292890	SNV	A	0	33	1	1	C	C	C	C	C	C	C	C	C	C	C	C	C	C	C	C	C	C	C	C	C	C	C	C	C	C	C	C	C	C	C	C	C
chr5	50293479	SNV	C	0	33	1	1	A	A	A	A	A	A	A	A	A	A	A	A	A	A	A	A	A	A	A	A	A	A	A	A	A	A	A	A	A	A	A	A	A
chr5	50293927	SNV	T	0	33	1	1	C	C	C	C	C	C	C	C	C	C	C	C	C	C	C	C	C	C	C	C	C	C	C	C	C	C	C	C	C	C	C	C	C
chr5	50302221	SNV	A	0	33	1	1	G	G	G	G	G	G	G	G	G	G	G	G	G	G	G	G	G	G	G	G	G	G	G	G	G	G	G	G	G	G	G	G	G
chr5	50311618	SNV	T	0	33	1	1	C	C	C	C	C	C	C	C	C	C	C	C	C	C	C	C	C	C	C	C	C	C	C	C	C	C	C	C	C	C	C	C	C
chr5	50311730	SNV	G	0	33	1	1	A	A	A	A	A	A	A	A	A	A	A	A	A	A	A	A	A	A	A	A	A	A	A	A	A	A	A	A	A	A	A	A	A
chr5	50311773	SNV	G	0	33	1	1	A	A	A	A	A	A	A	A	A	A	A	A	A	A	A	A	A	A	A	A	A	A	A	A	A	A	A	A	A	A	A	A	A
chr5	50328032	SNV	C	0	33	1	1	T	T	T	T	T	T	T	T	T	T	T	T	T	T	T	T	T	T	T	T	T	T	T	T	T	T	T	T	T	T	T	T	T
chr5	50329922	SNV	G	0	33	1	1	C	C	C	C	C	C	C	C	C	C	C	C	C	C	C	C	C	C	C	C	C	C	C	C	C	C	C	C	C	C	C	C	C
chr5	50330186	SNV	A	0	33	1	1	G	G	G	G	G	G	G	G	G	G	G	G	G	G	G	G	G	G	G	G	G	G	G	G	G	G	G	G	G	G	G	G	G
chr5	50331471	SNV	A	0	33	1	1	C	C	C	C	C	C	C	C	C	C	C	C	C	C	C	C	C	C	C	C	C	C	C	C	C	C	C	C	C	C	C	C	C
chr5	50331930	SNV	G	0	33	1	1	A	A	A	A	A	A	A	A	A	A	A	A	A	A	A	A	A	A	A	A	A	A	A	A	A	A	A	A	A	A	A	A	A
chr5	50332281	SNV	G	0	33	1	1	A	A	A	A	A	A	A	A	A	A	A	A	A	A	A	A	A	A	A	A	A	A	A	A	A	A	A	A	A	A	A	A	A
chr5	50332628	SNV	A	0	33	1	1	G	G	G	G	G	G	G	G	G	G	G	G	G	G	G	G	G	G	G	G	G	G	G	G	G	G	G	G	G	G	G	G	G
chr5	50332640	SNV	G	0	33	1	1	C	C	C	C	C	C	C	C	C	C	C	C	C	C	C	C	C	C	C	C	C	C	C	C	C	C	C	C	C	C	C	C	C
chr5	50332686	SNV	T	0	33	1	1	G	G	G	G	G	G	G	G	G	G	G	G	G	G	G	G	G	G	G	G	G	G	G	G	G	G	G	G	G	G	G	G	G
chr5	50333216	SNV	C	0	33	1	1	G	G	G	G	G	G	G	G	G	G	G	G	G	G	G	G	G	G	G	G	G	G	G	G	G	G	G	G	G	G	G	G	G
chr5	50333667	SNV	C	0	33	1	1	T	T	T	T	T	T	T	T	T	T	T	T	T	T	T	T	T	T	T	T	T	T	T	T	T	T	T	T	T	T	T	T	T
chr5	50334018	SNV	G	0	33	1	1	A	A	A	A	A	A	A	A	A	A	A	A	A	A	A	A	A	A	A	A	A	A	A	A	A	A	A	A	A	A	A	A	A
chr5	50334082	SNV	G	0	33	1	1	A	A	A	A	A	A	A	A	A	A	A	A	A	A	A	A	A	A	A	A	A	A	A	A	A	A	A	A	A	A	A	A	A
chr5	50334403	SNV	A	0	33	1	1	G	G	G	G	G	G	G	G	G	G	G	G	G	G	G	G	G	G	G	G	G	G	G	G	G	G	G	G	G	G	G	G	G
chr5	50334602	SNV	A	0	33	1	1	G	G	G	G	G	G	G	G	G	G	G	G	G	G	G	G	G	G	G	G	G	G	G	G	G	G	G	G	G	G	G	G	G
chr5	50335432	SNV	T	0	33	1	1	C	C	C	C	C	C	C	C	C	C	C	C	C	C	C	C	C	C	C	C	C	C	C	C	C	C	C	C	C	C	C	C	C
chr5	50335809	SNV	A	0	33	1	1	G	G	G	G	G	G	G	G	G	G	G	G	G	G	G	G	G	G	G	G	G	G	G	G	G	G	G	G	G	G	G	G	G
chr5	50338021	SNV	T	0	33	1	1	G	G	G	G	G	G	G	G	G	G	G	G	G	G	G	G	G	G	G	G	G	G	G	G	G	G	G	G	G	G	G	G	G
chr5	50340071	SNV	G	0	33	1	1	T	T	T	T	T	T	T	T	T	T	T	T	T	T	T	T	T	T	T	T	T	T	T	T	T	T	T	T	T	T	T	T	T
chr5	50341165	SNV	C	0	33	1	1	A	A	A	A	A	A	A	A	A	A	A	A	A	A	A	A	A	A	A	A	A	A	A	A	A	A	A	A	A	A	A	A	A
chr5	50342310	SNV	A	0	33	1	1	T	T	T	T	T	T	T	T	T	T	T	T	T	T	T	T	T	T	T	T	T	T	T	T	T	T	T	T	T	T	T	T	T
chr5	50342317	SNV	A	0	33	1	1	G	G	G	G	G	G	G	G	G	G	G	G	G	G	G	G	G	G	G	G	G	G	G	G	G	G	G	G	G	G	G	G	G
chr5	50342649	SNV	T	0	33	1	1	A	A	A	A	A	A	A	A	A	A	A	A	A	A	A	A	A	A	A	A	A	A	A	A	A	A	A	A	A	A	A	A	A
chr5	50342650	SNV	C	0	33	1	1	A	A	A	A	A	A	A	A	A	A	A	A	A	A	A	A	A	A	A	A	A	A	A	A	A	A	A	A	A	A	A	A	A
chr5	50352907	SNV	C	0	33	1	1	A	A	A	A	A	A	A	A	A	A	A	A	A	A	A	A	A	A	A	A	A	A	A	A	A	A	A	A	A	A	A	A	A
chr5	50364964	SNV	T	0	33	1	1	C	C	C	C	C	C	C	C	C	C	C	C	C	C	C	C	C	C	C	C	C	C	C	C	C	C	C	C	C	C	C	C	C
chr5	50370020	SNV	C	0	33	1	1	A	A	A	A	A	A	A	A	A	A	A	A	A	A	A	A	A	A	A	A	A	A	A	A	A	A	A	A	A	A	A	A	A
chr5	50374322	SNV	G	0	33	1	1	T	T	T	T	T	T	T	T	T	T	T	T	T	T	T	T	T	T	T	T	T	T	T	T	T	T	T	T	T	T	T	T	T
chr5	50389193	SNV	G	0	33	1	1	T	T	T	T	T	T	T	T	T	T	T	T	T	T	T	T	T	T	T	T	T	T	T	T	T	T	T	T	T	T	T	T	T
chr5	50389875	SNV	A	0	33	1	1	T	T	T	T	T	T	T	T	T	T	T	T	T	T	T	T	T	T	T	T	T	T	T	T	T	T	T	T	T	T	T	T	T
chr5	51396117	SNV	T	0	33	1	1	G	G	G	G	G	G	G	G	G	G	G	G	G	G	G	G	G	G	G	G	G	G	G	G	G	G	G	G	G	G	G	G	G
chr5	51398251	SNV	C	0	33	1	1	A	A	A	A	A	A	A	A	A	A	A	A	A	A	A	A	A	A	A	A	A	A	A	A	A	A	A	A	A	A	A	A	A
chr5	51423974	SNV	G	0	33	1	1	A	A	A	A	A	A	A	A	A	A	A	A	A	A	A	A	A	A	A	A	A	A	A	A	A	A	A	A	A	A	A	A	A
chr5	51424179	SNV	T	0	33	1	1	C	C	C	C	C	C	C	C	C	C	C	C	C	C	C	C	C	C	C	C	C	C	C	C	C	C	C	C	C	C	C	C	C
chr5	51424210	SNV	A	0	33	1	1	G	G	G	G	G	G	G	G	G	G	G	G	G	G	G	G	G	G	G	G	G	G	G	G	G	G	G	G	G	G	G	G	G
chr5	51426778	SNV	G	0	33	1	1	T	T	T	T	T	T	T	T	T	T	T	T	T	T	T	T	T	T	T	T	T	T	T	T	T	T	T	T	T	T	T	T	T
chr5	51468388	SNV	A	0	33	1	1	C	C	C	C	C	C	C	C	C	C	C	C	C	C	C	C	C	C	C	C	C	C	C	C	C	C	C	C	C	C	C	C	C
chr5	51481675	SNV	T	0	33	1	1	C	C	C	C	C	C	C	C	C	C	C	C	C	C	C	C	C	C	C	C	C	C	C	C	C	C	C	C	C	C	C	C	C
chr5	51489025	SNV	T	0	33	1	1	C	C	C	C	C	C	C	C	C	C	C	C	C	C	C	C	C	C	C	C	C	C	C	C	C	C	C	C	C	C	C	C	C
chr5	51491372	SNV	A	0	33	1	1	C	C	C	C	C	C	C	C	C	C	C	C	C	C	C	C	C	C	C	C	C	C	C	C	C	C	C	C	C	C	C	C	C
chr5	51492073	SNV	T	0	33	1	1	C	C	C	C	C	C	C	C	C	C	C	C	C	C	C	C	C	C	C	C	C	C	C	C	C	C	C	C	C	C	C	C	C
chr5	51492717	SNV	T	0	33	1	1	C	C	C	C	C	C	C	C	C	C	C	C	C	C	C	C	C	C	C	C	C	C	C	C	C	C	C	C	C	C	C	C	C
chr5	51497463	SNV	G	0	33	1	1	C	C	C	C	C	C	C	C	C	C	C	C	C	C	C	C	C	C	C	C	C	C	C	C	C	C	C	C	C	C	C	C	C
chr5	51498726	SNV	C	0	33	1	1	T	T	T	T	T	T	T	T	T	T	T	T	T	T	T	T	T	T	T	T	T	T	T	T	T	T	T	T	T	T	T	T	T
chr5	51501318	SNV	T	0	33	1	1	C	C	C	C	C	C	C	C	C	C	C	C	C	C	C	C	C	C	C	C	C	C	C	C	C	C	C	C	C	C	C	C	C
chr5	51518789	SNV	C	0	33	1	1	T	T	T	T	T	T	T	T	T	T	T	T	T	T	T	T	T	T	T	T	T	T	T	T	T	T	T	T	T	T	T	T	T
chr5	51521258	SNV	T	0	33	1	1	C	C	C	C	C	C	C	C	C	C	C	C	C	C	C	C	C	C	C	C	C	C	C	C	C	C	C	C	C	C	C	C	C
chr5	51521649	SNV	G	0	33	1	1	T	T	T	T	T	T	T	T	T	T	T	T	T	T	T	T	T	T	T	T	T	T	T	T	T	T	T	T	T	T	T	T	T
chr5	51524543	SNV	C	0	33	1	1	G	G	G	G	G	G	G	G	G	G	G	G	G	G	G	G	G	G	G	G	G	G	G	G	G	G	G	G	G	G	G	G	G
chr5	51524690	SNV	C	0	33	1	1	A	A	A	A	A	A	A	A	A	A	A	A	A	A	A	A	A	A	A	A	A	A	A	A	A	A	A	A	A	A	A	A	A
chr5	51524721	SNV	C	0	33	1	1	T	T	T	T	T	T	T	T	T	T	T	T	T	T	T	T	T	T	T	T	T	T	T	T	T	T	T	T	T	T	T	T	T
chr5	51538383	SNV	A	0	33	1	1	G	G	G	G	G	G	G	G	G	G	G	G	G	G	G	G	G	G	G	G	G	G	G	G	G	G	G	G	G	G	G	G	G
chr5	51539790	SNV	A	0	33	1	1	T	T	T	T	T	T	T	T	T	T	T	T	T	T	T	T	T	T	T	T	T	T	T	T	T	T	T	T	T	T	T	T	T
chr5	51540541	SNV	C	0	33	1	1	T	T	T	T	T	T	T	T	T	T	T	T	T	T	T	T	T	T	T	T	T	T	T	T	T	T	T	T	T	T	T	T	T
chr5	51540868	SNV	T	0	33	1	1	C	C	C	C	C	C	C	C	C	C	C	C	C	C	C	C	C	C	C	C	C	C	C	C	C	C	C	C	C	C	C	C	C
chr5	51551516	SNV	A	0	33	1	1	G	G	G	G	G	G	G	G	G	G	G	G	G	G	G	G	G	G	G	G	G	G	G	G	G	G	G	G	G	G	G	G	G
chr5	51551624	SNV	G	0	33	2	1	A	A	A	A	A	A	A	A	A	A	A	A	A	A	A	A	A	A	A	AA	A	A	A	A	A	A	A	A	A	A	A	A	A
chr5	51574977	SNV	T	0	33	1	1	C	C	C	C	C	C	C	C	C	C	C	C	C	C	C	C	C	C	C	C	C	C	C	C	C	C	C	C	C	C	C	C	C
chr5	51576262	SNV	G	0	33	1	1	A	A	A	A	A	A	A	A	A	A	A	A	A	A	A	A	A	A	A	A	A	A	A	A	A	A	A	A	A	A	A	A	A
chr5	51576416	SNV	A	0	33	1	1	T	T	T	T	T	T	T	T	T	T	T	T	T	T	T	T	T	T	T	T	T	T	T	T	T	T	T	T	T	T	T	T	T
chr5	51587213	SNV	T	0	33	1	1	C	C	C	C	C	C	C	C	C	C	C	C	C	C	C	C	C	C	C	C	C	C	C	C	C	C	C	C	C	C	C	C	C
chr5	51590459	SNV	C	0	33	1	1	A	A	A	A	A	A	A	A	A	A	A	A	A	A	A	A	A	A	A	A	A	A	A	A	A	A	A	A	A	A	A	A	A
chr5	51597432	SNV	C	0	32	2	1	A	A	A	A	A	A	A	A	A	A	A	AA	A	.	A	A	A	A	A	A	A	A	A	A	A	A	A	A	A	A	A	A	A
chr5	56165994	SNV	A	0	33	1	1	C	C	C	C	C	C	C	C	C	C	C	C	C	C	C	C	C	C	C	C	C	C	C	C	C	C	C	C	C	C	C	C	C
chr5	56173369	SNV	A	0	33	1	1	C	C	C	C	C	C	C	C	C	C	C	C	C	C	C	C	C	C	C	C	C	C	C	C	C	C	C	C	C	C	C	C	C
chr5	56192297	SNV	C	0	33	1	1	A	A	A	A	A	A	A	A	A	A	A	A	A	A	A	A	A	A	A	A	A	A	A	A	A	A	A	A	A	A	A	A	A
chr5	56202865	SNV	G	0	33	1	1	T	T	T	T	T	T	T	T	T	T	T	T	T	T	T	T	T	T	T	T	T	T	T	T	T	T	T	T	T	T	T	T	T
chr5	56216135	SNV	C	0	33	1	1	G	G	G	G	G	G	G	G	G	G	G	G	G	G	G	G	G	G	G	G	G	G	G	G	G	G	G	G	G	G	G	G	G
chr5	56237469	SNV	T	0	33	1	1	C	C	C	C	C	C	C	C	C	C	C	C	C	C	C	C	C	C	C	C	C	C	C	C	C	C	C	C	C	C	C	C	C
chr5	56241668	SNV	T	0	33	1	1	C	C	C	C	C	C	C	C	C	C	C	C	C	C	C	C	C	C	C	C	C	C	C	C	C	C	C	C	C	C	C	C	C
chr5	56245666	SNV	T	0	33	1	1	G	G	G	G	G	G	G	G	G	G	G	G	G	G	G	G	G	G	G	G	G	G	G	G	G	G	G	G	G	G	G	G	G
chr5	56250706	SNV	C	0	33	1	1	T	T	T	T	T	T	T	T	T	T	T	T	T	T	T	T	T	T	T	T	T	T	T	T	T	T	T	T	T	T	T	T	T
chr5	56252698	SNV	G	0	33	1	1	A	A	A	A	A	A	A	A	A	A	A	A	A	A	A	A	A	A	A	A	A	A	A	A	A	A	A	A	A	A	A	A	A
chr5	56253453	SNV	G	0	33	1	1	A	A	A	A	A	A	A	A	A	A	A	A	A	A	A	A	A	A	A	A	A	A	A	A	A	A	A	A	A	A	A	A	A
chr5	56310358	SNV	T	0	32	1	1	C	C	C	C	C	C	C	C	C	C	-	C	C	C	C	C	C	C	C	C	C	C	C	C	C	C	C	C	C	C	C	C	C
chr5	56314287	SNV	T	0	33	1	1	G	G	G	G	G	G	G	G	G	G	G	G	G	G	G	G	G	G	G	G	G	G	G	G	G	G	G	G	G	G	G	G	G
chr5	56324918	SNV	T	0	32	1	1	C	C	C	C	C	C	C	C	C	C	C	.	C	C	C	C	C	C	C	C	C	C	C	C	C	C	C	C	C	C	C	C	C
chr5	56339626	SNV	C	0	33	1	1	G	G	G	G	G	G	G	G	G	G	G	G	G	G	G	G	G	G	G	G	G	G	G	G	G	G	G	G	G	G	G	G	G
chr5	56340769	SNV	A	0	32	1	1	G	G	G	G	G	G	G	-	G	G	G	G	G	G	G	G	G	G	G	G	G	G	G	G	G	G	G	G	G	G	G	G	G
chr5	56356677	SNV	G	0	32	1	1	A	A	A	A	A	A	A	A	A	A	A	A	A	A	A	A	A	A	A	.	A	A	A	A	A	A	A	A	A	A	A	A	A
chr5	56357055	SNV	A	0	33	1	1	G	G	G	G	G	G	G	G	G	G	G	G	G	G	G	G	G	G	G	G	G	G	G	G	G	G	G	G	G	G	G	G	G
chr5	56359076	SNV	T	0	33	1	1	C	C	C	C	C	C	C	C	C	C	C	C	C	C	C	C	C	C	C	C	C	C	C	C	C	C	C	C	C	C	C	C	C
chr5	56368730	SNV	T	0	33	1	1	C	C	C	C	C	C	C	C	C	C	C	C	C	C	C	C	C	C	C	C	C	C	C	C	C	C	C	C	C	C	C	C	C
chr5	56368982	SNV	T	0	33	1	1	C	C	C	C	C	C	C	C	C	C	C	C	C	C	C	C	C	C	C	C	C	C	C	C	C	C	C	C	C	C	C	C	C
chr5	56374567	SNV	T	0	33	1	1	C	C	C	C	C	C	C	C	C	C	C	C	C	C	C	C	C	C	C	C	C	C	C	C	C	C	C	C	C	C	C	C	C
chr5	56377462	SNV	A	0	33	1	1	G	G	G	G	G	G	G	G	G	G	G	G	G	G	G	G	G	G	G	G	G	G	G	G	G	G	G	G	G	G	G	G	G
chr5	56377665	SNV	A	0	33	1	1	G	G	G	G	G	G	G	G	G	G	G	G	G	G	G	G	G	G	G	G	G	G	G	G	G	G	G	G	G	G	G	G	G
chr5	56379183	SNV	C	0	33	1	1	T	T	T	T	T	T	T	T	T	T	T	T	T	T	T	T	T	T	T	T	T	T	T	T	T	T	T	T	T	T	T	T	T
chr5	56385931	SNV	G	0	33	1	1	C	C	C	C	C	C	C	C	C	C	C	C	C	C	C	C	C	C	C	C	C	C	C	C	C	C	C	C	C	C	C	C	C
chr5	56406505	SNV	G	0	33	1	1	T	T	T	T	T	T	T	T	T	T	T	T	T	T	T	T	T	T	T	T	T	T	T	T	T	T	T	T	T	T	T	T	T
chr5	56415852	SNV	C	0	33	1	1	G	G	G	G	G	G	G	G	G	G	G	G	G	G	G	G	G	G	G	G	G	G	G	G	G	G	G	G	G	G	G	G	G
chr5	56437649	SNV	C	0	33	1	1	T	T	T	T	T	T	T	T	T	T	T	T	T	T	T	T	T	T	T	T	T	T	T	T	T	T	T	T	T	T	T	T	T
chr5	56523578	SNV	G	0	32	1	1	A	A	A	A	A	A	A	A	A	A	A	A	A	A	A	A	A	A	A	A	.	A	A	A	A	A	A	A	A	A	A	A	A
chr5	56527234	SNV	A	0	33	1	1	G	G	G	G	G	G	G	G	G	G	G	G	G	G	G	G	G	G	G	G	G	G	G	G	G	G	G	G	G	G	G	G	G
chr7	17893500	SNV	A	0	33	1	1	C	C	C	C	C	C	C	C	C	C	C	C	C	C	C	C	C	C	C	C	C	C	C	C	C	C	C	C	C	C	C	C	C
chr7	17916639	SNV	T	0	33	1	1	G	G	G	G	G	G	G	G	G	G	G	G	G	G	G	G	G	G	G	G	G	G	G	G	G	G	G	G	G	G	G	G	G
chr7	17958339	SNV	G	0	33	1	1	T	T	T	T	T	T	T	T	T	T	T	T	T	T	T	T	T	T	T	T	T	T	T	T	T	T	T	T	T	T	T	T	T
chr7	17962652	SNV	C	0	33	1	1	A	A	A	A	A	A	A	A	A	A	A	A	A	A	A	A	A	A	A	A	A	A	A	A	A	A	A	A	A	A	A	A	A
chr7	17965696	SNV	C	0	33	1	1	A	A	A	A	A	A	A	A	A	A	A	A	A	A	A	A	A	A	A	A	A	A	A	A	A	A	A	A	A	A	A	A	A
chr7	18015318	SNV	T	0	33	1	1	G	G	G	G	G	G	G	G	G	G	G	G	G	G	G	G	G	G	G	G	G	G	G	G	G	G	G	G	G	G	G	G	G
chr7	18031493	SNV	C	0	33	1	1	A	A	A	A	A	A	A	A	A	A	A	A	A	A	A	A	A	A	A	A	A	A	A	A	A	A	A	A	A	A	A	A	A
chr7	18042691	SNV	T	0	33	1	1	G	G	G	G	G	G	G	G	G	G	G	G	G	G	G	G	G	G	G	G	G	G	G	G	G	G	G	G	G	G	G	G	G
chr7	18044441	SNV	G	0	33	1	1	T	T	T	T	T	T	T	T	T	T	T	T	T	T	T	T	T	T	T	T	T	T	T	T	T	T	T	T	T	T	T	T	T
chr7	18044484	SNV	C	0	33	1	1	A	A	A	A	A	A	A	A	A	A	A	A	A	A	A	A	A	A	A	A	A	A	A	A	A	A	A	A	A	A	A	A	A
chr7	18063617	SNV	G	0	33	1	1	T	T	T	T	T	T	T	T	T	T	T	T	T	T	T	T	T	T	T	T	T	T	T	T	T	T	T	T	T	T	T	T	T
chr7	18093059	SNV	T	0	33	1	1	G	G	G	G	G	G	G	G	G	G	G	G	G	G	G	G	G	G	G	G	G	G	G	G	G	G	G	G	G	G	G	G	G
chr7	18102092	SNV	G	0	33	1	1	T	T	T	T	T	T	T	T	T	T	T	T	T	T	T	T	T	T	T	T	T	T	T	T	T	T	T	T	T	T	T	T	T
chr7	18105394	SNV	T	0	33	1	1	G	G	G	G	G	G	G	G	G	G	G	G	G	G	G	G	G	G	G	G	G	G	G	G	G	G	G	G	G	G	G	G	G
chr7	18140820	SNV	G	0	33	1	1	T	T	T	T	T	T	T	T	T	T	T	T	T	T	T	T	T	T	T	T	T	T	T	T	T	T	T	T	T	T	T	T	T
chr7	18195515	SNV	G	0	33	1	1	T	T	T	T	T	T	T	T	T	T	T	T	T	T	T	T	T	T	T	T	T	T	T	T	T	T	T	T	T	T	T	T	T
chr7	18228798	SNV	A	0	33	1	1	C	C	C	C	C	C	C	C	C	C	C	C	C	C	C	C	C	C	C	C	C	C	C	C	C	C	C	C	C	C	C	C	C
chr7	18263275	SNV	A	0	32	2	1	C	C	C	C	C	C	C	C	CC	C	C	C	.	C	C	C	C	C	C	C	C	C	C	C	CC	C	C	C	C	C	C	C	C
chr8	14603546	SNV	G	0	33	1	1	A	A	A	A	A	A	A	A	A	A	A	A	A	A	A	A	A	A	A	A	A	A	A	A	A	A	A	A	A	A	A	A	A
chr8	14604000	SNV	A	0	33	1	1	G	G	G	G	G	G	G	G	G	G	G	G	G	G	G	G	G	G	G	G	G	G	G	G	G	G	G	G	G	G	G	G	G
chr8	14604095	SNV	C	0	33	1	1	A	A	A	A	A	A	A	A	A	A	A	A	A	A	A	A	A	A	A	A	A	A	A	A	A	A	A	A	A	A	A	A	A
chr8	14605599	SNV	G	0	33	1	1	C	C	C	C	C	C	C	C	C	C	C	C	C	C	C	C	C	C	C	C	C	C	C	C	C	C	C	C	C	C	C	C	C
chr8	14605698	SNV	T	0	33	1	1	C	C	C	C	C	C	C	C	C	C	C	C	C	C	C	C	C	C	C	C	C	C	C	C	C	C	C	C	C	C	C	C	C
chr8	14610276	SNV	G	0	33	1	1	A	A	A	A	A	A	A	A	A	A	A	A	A	A	A	A	A	A	A	A	A	A	A	A	A	A	A	A	A	A	A	A	A
chr8	14614026	SNV	C	0	33	1	1	T	T	T	T	T	T	T	T	T	T	T	T	T	T	T	T	T	T	T	T	T	T	T	T	T	T	T	T	T	T	T	T	T
chr8	14715326	SNV	T	0	33	1	1	C	C	C	C	C	C	C	C	C	C	C	C	C	C	C	C	C	C	C	C	C	C	C	C	C	C	C	C	C	C	C	C	C
chr8	14715986	SNV	T	0	33	1	1	G	G	G	G	G	G	G	G	G	G	G	G	G	G	G	G	G	G	G	G	G	G	G	G	G	G	G	G	G	G	G	G	G
chr8	14718694	SNV	C	0	33	1	1	T	T	T	T	T	T	T	T	T	T	T	T	T	T	T	T	T	T	T	T	T	T	T	T	T	T	T	T	T	T	T	T	T
chr8	14718826	SNV	T	0	33	1	1	C	C	C	C	C	C	C	C	C	C	C	C	C	C	C	C	C	C	C	C	C	C	C	C	C	C	C	C	C	C	C	C	C
chr8	14718832	SNV	T	0	33	1	1	C	C	C	G	C	C	G	C	C	C	C	C	C	C	C	C	G	C	C	C	C	C	C	C	C	C	C	G	C	C	C	C	C
chr8	14719222	SNV	A	0	33	1	1	C	C	C	C	C	C	C	C	C	C	C	C	C	C	C	C	C	C	C	C	C	C	C	C	C	C	C	C	C	C	C	C	C
chr8	14719252	SNV	A	0	33	1	1	G	G	G	G	G	G	G	G	G	G	G	G	G	G	G	G	G	G	G	G	G	G	G	G	G	G	G	G	G	G	G	G	G
chr8	14726440	SNV	C	0	33	1	1	T	T	T	T	T	T	T	T	T	T	T	T	T	T	T	T	T	T	T	T	T	T	T	T	T	T	T	T	T	T	T	T	T
chr8	14729282	SNV	A	0	33	1	1	G	G	G	G	G	G	G	G	G	G	G	G	G	G	G	G	G	G	G	G	G	G	G	G	G	G	G	G	G	G	G	G	G
chr8	14730139	SNV	C	0	33	1	1	T	T	T	T	T	T	T	T	T	T	T	T	T	T	T	T	T	T	T	T	T	T	T	T	T	T	T	T	T	T	T	T	T
chr8	14730319	SNV	C	0	33	1	1	G	G	G	G	G	G	G	G	G	G	G	G	G	G	G	G	G	G	G	G	G	G	G	G	G	G	G	G	G	G	G	G	G
chr8	14731737	SNV	A	0	33	1	1	G	G	G	G	G	G	G	G	G	G	G	G	G	G	G	G	G	G	G	G	G	G	G	G	G	G	G	G	G	G	G	G	G
chr8	14731809	SNV	A	0	33	1	1	T	T	T	T	T	T	T	T	T	T	T	T	T	T	T	T	T	T	T	T	T	T	T	T	T	T	T	T	T	T	T	T	T
[truncated: 331 more rows]

## Sheet: Table S5
Table S5. RSW specific missense mutations in genomic regions under selection pressure.
ROH from Abdelmanova 2021
Coordiantes	Gene	Type	Codon change	CDS	Gene description
chr1:43259262:A>C	SLC6A15	NONSYNONYMOUS_SNV	tcc>gcc s>a at 1332	cds-XP_004937654.1	sodium-dependent neutral amino acid transporter B(0)AT2
chr1:43259262:A>C	SLC6A15	NONSYNONYMOUS_SNV	tcc>gcc s>a at 1332	cds-XP_015138917.1	sodium-dependent neutral amino acid transporter B(0)AT2
chr1:43259262:A>C	SLC6A15	NONSYNONYMOUS_SNV	tcc>gcc s>a at 1332	cds-XP_015138920.1	sodium-dependent neutral amino acid transporter B(0)AT2
chr1:43259262:A>C	SLC6A15	NONSYNONYMOUS_SNV	tcc>gcc s>a at 1332	cds-XP_015138926.1	sodium-dependent neutral amino acid transporter B(0)AT2
chr1:43259262:A>C	SLC6A15	NONSYNONYMOUS_SNV	tcc>gcc s>a at 1332	cds-XP_025010322.1	sodium-dependent neutral amino acid transporter B(0)AT2
chr1:43259262:A>C	SLC6A15	NONSYNONYMOUS_SNV	tcc>gcc s>a at 1332	cds-XP_040507951.1	sodium-dependent neutral amino acid transporter B(0)AT2
chr1:43259262:A>C	SLC6A15	NONSYNONYMOUS_SNV	tcc>gcc s>a at 1332	cds-XP_040507954.1	sodium-dependent neutral amino acid transporter B(0)AT2
chr1:43259262:A>C	SLC6A15	NONSYNONYMOUS_SNV	tcc>gcc s>a at 1332	cds-XP_046760423.1	sodium-dependent neutral amino acid transporter B(0)AT2
chr1:43259262:A>C	SLC6A15	NONSYNONYMOUS_SNV	tcc>gcc s>a at 1332	cds-XP_416124.1	sodium-dependent neutral amino acid transporter B(0)AT2
chr1:44414257:T>C	C12orf29	NONSYNONYMOUS_SNV	tgc>cgc c>r at 6	cds-XP_025010384.1	uncharacterized protein C12orf29 homolog isoform X1
chr1:44414257:T>C	C12orf29	NONSYNONYMOUS_SNV	tgc>cgc c>r at 6	cds-XP_025010391.1	uncharacterized protein C12orf29 homolog isoform X2
chr1:44414257:T>C	C12orf29	NONSYNONYMOUS_SNV	tgc>cgc c>r at 6	cds-XP_025010393.1	uncharacterized protein C12orf29 homolog isoform X2
chr3:28895427:G>T	KIF6	NONSYNONYMOUS_SNV	cgt>ctt r>l at 856	cds-XP_003640993.5	kinesin-like protein KIF6 isoform X1
chr3:28895427:G>T	KIF6	NONSYNONYMOUS_SNV	cgt>ctt r>l at 856	cds-XP_025004646.2	kinesin-like protein KIF6 isoform X2
chr3:28895427:G>T	KIF6	NONSYNONYMOUS_SNV	cgt>ctt r>l at 649	cds-XP_040553564.1	kinesin-like protein KIF6 isoform X3
chr3:28895427:G>T	KIF6	NONSYNONYMOUS_SNV	cgt>ctt r>l at 337	cds-XP_040553565.1	kinesin-like protein KIF6 isoform X4
chr5:17451870:A>G	PPFIA1	NONSYNONYMOUS_SNV	act>gct t>a at 333	cds-XP_015142358.3	liprin-alpha-1 isoform X1
chr5:17451870:A>G	PPFIA1	NONSYNONYMOUS_SNV	act>gct t>a at 333	cds-XP_015142359.3	liprin-alpha-1 isoform X2
chr5:17451870:A>G	PPFIA1	NONSYNONYMOUS_SNV	act>gct t>a at 333	cds-XP_015142360.3	liprin-alpha-1 isoform X3
chr5:17451870:A>G	PPFIA1	NONSYNONYMOUS_SNV	act>gct t>a at 333	cds-XP_015142361.3	liprin-alpha-1 isoform X4
chr5:17451870:A>G	PPFIA1	NONSYNONYMOUS_SNV	act>gct t>a at 333	cds-XP_015142362.3	liprin-alpha-1 isoform X7
chr5:17451870:A>G	PPFIA1	NONSYNONYMOUS_SNV	act>gct t>a at 333	cds-XP_015142363.3	liprin-alpha-1 isoform X8
chr5:17451870:A>G	PPFIA1	NONSYNONYMOUS_SNV	act>gct t>a at 333	cds-XP_015142364.3	liprin-alpha-1 isoform X9
chr5:17451870:A>G	PPFIA1	NONSYNONYMOUS_SNV	act>gct t>a at 333	cds-XP_025007159.2	liprin-alpha-1 isoform X11
chr5:17451870:A>G	PPFIA1	NONSYNONYMOUS_SNV	act>gct t>a at 333	cds-XP_040557711.1	liprin-alpha-1 isoform X5
chr5:17451870:A>G	PPFIA1	NONSYNONYMOUS_SNV	act>gct t>a at 333	cds-XP_046798351.1	liprin-alpha-1 isoform X6
chr5:17451870:A>G	PPFIA1	NONSYNONYMOUS_SNV	act>gct t>a at 333	cds-XP_046798352.1	liprin-alpha-1 isoform X10
chr5:17720748:G>T	SHANK2	NONSYNONYMOUS_SNV	ccc>acc p>t at 1770	cds-XP_015142366.3	SH3 and multiple ankyrin repeat domains protein 2 isoform X1
chr5:17720748:G>T	SHANK2	NONSYNONYMOUS_SNV	ccc>acc p>t at 1770	cds-XP_015142367.3	SH3 and multiple ankyrin repeat domains protein 2 isoform X1
chr5:17720748:G>T	SHANK2	NONSYNONYMOUS_SNV	ccc>acc p>t at 1719	cds-XP_015142370.3	SH3 and multiple ankyrin repeat domains protein 2 isoform X4
chr5:17720748:G>T	SHANK2	NONSYNONYMOUS_SNV	ccc>acc p>t at 555	cds-XP_015142375.3	SH3 and multiple ankyrin repeat domains protein 2 isoform X9
chr5:17720748:G>T	SHANK2	NONSYNONYMOUS_SNV	ccc>acc p>t at 1770	cds-XP_040557712.1	SH3 and multiple ankyrin repeat domains protein 2 isoform X1
chr5:17720748:G>T	SHANK2	NONSYNONYMOUS_SNV	ccc>acc p>t at 1740	cds-XP_040557714.1	SH3 and multiple ankyrin repeat domains protein 2 isoform X2
chr5:17720748:G>T	SHANK2	NONSYNONYMOUS_SNV	ccc>acc p>t at 1740	cds-XP_040557715.1	SH3 and multiple ankyrin repeat domains protein 2 isoform X2
chr5:17720748:G>T	SHANK2	NONSYNONYMOUS_SNV	ccc>acc p>t at 1740	cds-XP_040557716.1	SH3 and multiple ankyrin repeat domains protein 2 isoform X2
chr5:17720748:G>T	SHANK2	NONSYNONYMOUS_SNV	ccc>acc p>t at 1740	cds-XP_040557718.1	SH3 and multiple ankyrin repeat domains protein 2 isoform X2
chr5:17720748:G>T	SHANK2	NONSYNONYMOUS_SNV	ccc>acc p>t at 1740	cds-XP_040557719.1	SH3 and multiple ankyrin repeat domains protein 2 isoform X2
chr5:17720748:G>T	SHANK2	NONSYNONYMOUS_SNV	ccc>acc p>t at 1740	cds-XP_040557720.1	SH3 and multiple ankyrin repeat domains protein 2 isoform X2
chr5:17720748:G>T	SHANK2	NONSYNONYMOUS_SNV	ccc>acc p>t at 1719	cds-XP_040557721.1	SH3 and multiple ankyrin repeat domains protein 2 isoform X4
chr5:17720748:G>T	SHANK2	NONSYNONYMOUS_SNV	ccc>acc p>t at 555	cds-XP_040557723.1	SH3 and multiple ankyrin repeat domains protein 2 isoform X10
chr5:17720748:G>T	SHANK2	NONSYNONYMOUS_SNV	ccc>acc p>t at 1740	cds-XP_046798346.1	SH3 and multiple ankyrin repeat domains protein 2 isoform X3
chr5:17720748:G>T	SHANK2	NONSYNONYMOUS_SNV	ccc>acc p>t at 1740	cds-XP_046798347.1	SH3 and multiple ankyrin repeat domains protein 2 isoform X5
chr5:17720748:G>T	SHANK2	NONSYNONYMOUS_SNV	ccc>acc p>t at 1689	cds-XP_046798348.1	SH3 and multiple ankyrin repeat domains protein 2 isoform X6
chr5:17720748:G>T	SHANK2	NONSYNONYMOUS_SNV	ccc>acc p>t at 1689	cds-XP_046798349.1	SH3 and multiple ankyrin repeat domains protein 2 isoform X7
chr5:17720748:G>T	SHANK2	NONSYNONYMOUS_SNV	ccc>acc p>t at 1740	cds-XP_046798350.1	SH3 and multiple ankyrin repeat domains protein 2 isoform X8
chr5:17551403:G>T	LOC121113263	NONSYNONYMOUS_SNV	ccg>cag p>q at 46	cds-XP_040557724.1	uncharacterized protein LOC121113263
chr5:17903710:G>T	ACTBL2	NONSYNONYMOUS_SNV	gac>gaa d>e at 1097	cds-XP_046798355.1	actin%2C alpha skeletal muscle B
chr5:17903710:G>T	ACTBL2	NONSYNONYMOUS_SNV	gac>gaa d>e at 1097	cds-XP_424279.1	actin%2C alpha skeletal muscle B
chr5:17931095:G>T	LOC415641	NONSYNONYMOUS_SNV	cag>aag q>k at 13038	cds-XP_040557725.1	golgin subfamily B member 1 isoform X2
chr5:17931095:G>T	LOC415641	NONSYNONYMOUS_SNV	cag>aag q>k at 13038	cds-XP_040557726.1	golgin subfamily B member 1 isoform X1
chr5:17931095:G>T	LOC415641	NONSYNONYMOUS_SNV	cag>aag q>k at 13005	cds-XP_040557727.1	golgin subfamily B member 1 isoform X3
[truncated: 541 more rows]

## Sheet: Table S6
Table S6. Genes from genomic regions under selection pressure with increased RSW specific mutation rate in the nearby area (+/- 10kb from gene boundaries).
[truncated: 381 more rows]

[truncated: 6 more sheets: Table S7, Table S8, Table S9, Table S10, Table S11, Table S12]
